# Supplementary material for: Spatial transcriptomics and in situ immune cell profiling of the host ectocervical landscape of HIV infected Kenyan sex working women
Source: Front Immunol. 2024 Dec 2;15:1483346. doi: 10.3389/fimmu.2024.1483346 (PMC11646855; doi:10.3389/fimmu.2024.1483346)
Supplement: Supplementary file 1 [file Table1.xlsx]

## Sheet: Sheet1
Supplementary Table 1: Antibody and MELC settings
fresh frozen + 10min 2 % PFA				steps:	26					MELC settings
	marker	well	dilution	PBS	antibody		comment		marker	incubation time	bleaching time	cleaning cycles
1	PBS-DAPI/PBS-PE/	A1		60				1	PBS-DAPI/PBS-PE/PBS-FITC	1200	600	25
2	CCR5-PE Miltenyi	A2	50	57.6	2.4			2	CCR5-PE	3300	600	25
	DAPI		0		0				DAPI		1
3	a4b7-PE	A3	10	48	12			3	a4b7-PE	3300	600	25
4	Tbet-PE	A4	50	57.6	2.4			4	Tbet-PE	3300	600	25
5	CD103-PE	A5	10	48	12			5	CD103-PE	3300	600	25
6	RORgt-PE	A6	50	57.6	2.4			6	RORgt-PE	3300	600	25
7	CD45-PE	A7	50	57.6	2.4			7	CD45-PE	1800	1500	25
8	Eomes-PE	A8	50	57.6	2.4			8	Eomes-PE	2700	600	25
9	CD68-PE	A9	50	57.6	2.4			9	CD68-PE	2700	900	25
10	GzmB-PE	A10	50	57.6	2.4			10	GzmB-PE	2700	900	25
11	CD4-PE	A11	50	57.6	2.4			11	CD4-PE	2700	800	25
12	CD31-PE	A12	50	57.6	2.4			12	CD31-PE	1800	900	25
13	CD8-PE	B1	50	57.6	2.4			13	CD8-PE	1800	900	25
14	E-cadherin-PE	B2	50	57.6	2.4			14	E-cadherin-PE	1800	1200	25
15	CD196-PE	B3	50	57.6	2.4			15	CD196-PE	2700	900	25
16	CD49a-PE	B4	50	57.6	2.4			16	CD49a-PE	1800	1000	25
17	CD69-PE	B5	50	57.6	2.4			17	CD69-PE	1800	900	25
18	GzmA-PE	B6	50	57.6	2.4			18	GzmA-PE	2700	900	25
19	CD3-PE	B7	50	57.6	2.4			19	CD3-PE	1800	900	25
20	CD161-PE	B8	50	57.6	2.4			20	CD161-PE	1800	800	25
21	HLA-DR-PE	B9	50	57.6	2.4			21	HLA-DR-PE	1800	1200	25
22	TCRVa7.2-PE	B10	50	57.6	2.4			22	TCRVa7.2-PE	2700	900	25
23	CD66b-PE	B11	50	57.6	2.4			23	CD66b-PE	2700	1000	25
24	CD183-PE	B12	50	57.6	2.4			24	CD183-PE	2700	1000	25
25	PBS-PE-FITC-APC	C1		60				25	PBS-PE-FITC-APC	1	1	1
26	Langerin-PE	C2	50	57.84	2.4			26	Langerin-PE	1800	1	25
	SG		500		0.24		1:100 Vorverdünung		SG		1
		FITC	PE	APC	DAPI
	Exp.Time	450	450	600	100
	Bleach Cycle	20	10	20
