# Supplementary material for: Spatial transcriptomics and in situ immune cell profiling of the host ectocervical landscape of HIV infected Kenyan sex working women
Source: Front Immunol. 2024 Dec 2;15:1483346. doi: 10.3389/fimmu.2024.1483346 (PMC11646855; doi:10.3389/fimmu.2024.1483346)
Supplement: Supplementary file 2 [file Table2.xlsx]

## Sheet: Superficial
Supplementary Table 2 Top 100 genes per cluster
p_val	avg_log2FC	pct.1	pct.2	p_val_adj	cluster	gene	pct.diff	log.pct.diff	clus	layers
8.245141045968054e-99	2.6563234313812885	0.992	0.935	2.053699731729723e-94	5_all	ECM1	-1.927	0.08537375561187607	5	Superficial
1.6819470068163257e-98	2.9028009587083314	1	0.983	4.1893936045781043e-94	5_all	CRCT1	-1.983	0.024736678321506448	5	Superficial
9.157676432708741e-94	2.767714152976491	0.988	0.953	2.2809940458590932e-89	5_all	ERO1A	-1.9409999999999998	0.05203482767473588	5	Superficial
1.3349021181812506e-93	2.6795303854322086	0.976	0.815	3.324974195965859e-89	5_all	KRT78	-1.791	0.2600810884444465	5	Superficial
8.270504577269663e-82	3.749368684195537	0.948	0.8	2.0600172801063276e-77	5_all	LCE3D	-1.748	0.2448870591235342	5	Superficial
2.2395855614259063e-81	2.2124870511363675	1	0.913	5.578359716399648e-77	5_all	LCN2	-1.913	0.131313234677865	5	Superficial
4.664063610008245e-80	2.2320829728692875	1	0.991	1.1617249639808537e-75	5_all	SPRR2D	-1.991	0.01304303747559888	5	Superficial
6.963294575223643e-80	3.320258310064129	0.884	0.479	1.734417412796705e-75	5_all	SPNS2	-1.363	0.8840207136552515	5	Superficial
6.9078886155754265e-78	2.269162191332584	0.992	0.973	1.7206168963675272e-73	5_all	GLUL	-1.9649999999999999	0.027900315605763688	5	Superficial
1.5523382147152115e-77	2.6783842613877535	0.972	0.872	3.8665640252126485e-73	5_all	FAM25A	-1.8439999999999999	0.15662817882885452	5	Superficial
5.1163915930595094e-77	1.725615700127733	1	0.992	1.2743908179992625e-72	5_all	MAL	-1.992	0.011587974275211846	5	Superficial
3.851297869356322e-74	3.594232798290287	0.872	0.504	9.592812732992726e-70	5_all	LCE3E	-1.376	0.7909044012770099	5	Superficial
2.118277390698318e-73	2.2288807311324783	0.944	0.836	5.27620532475137e-69	5_all	QSOX1	-1.7799999999999998	0.17528391728095855	5	Superficial
1.3812028092867286e-71	1.5397547475017381	1	1	3.440299957371384e-67	5_all	EMP1	-2	0	5	Superficial
3.6067168242495254e-71	2.8560713894098044	0.904	0.592	8.983610265840717e-67	5_all	LPIN1	-1.496	0.6107255967862382	5	Superficial
5.2813249404419416e-70	2.4221224166426905	0.936	0.748	1.3154724161652788e-65	5_all	MXD1	-1.6840000000000002	0.323470259695768	5	Superficial
2.056770881733618e-69	1.6289597273000767	0.984	0.948	5.123004912222095e-65	5_all	TMPRSS11E	-1.932	0.05377125644098082	5	Superficial
2.2515156640806054e-68	-1.21870848044607	1	1	5.608075216091972e-64	5_all	FABP5	-2	0	5	Superficial
2.3963942063903103e-68	1.6957749245470919	0.984	0.917	5.9689386892769846e-64	5_all	SCEL	-1.901	0.10173658174418536	5	Superficial
6.240542299422838e-67	2.689333790691622	0.912	0.663	1.5543942759402405e-62	5_all	C15orf48	-1.5750000000000002	0.4600249540521539	5	Superficial
1.3139176703594358e-66	1.6728697058340223	0.996	0.891	3.272706133331283e-62	5_all	TMPRSS11B	-1.887	0.16072031054615893	5	Superficial
1.7176831821412154e-65	3.192148176482419	0.864	0.5	4.2784052700773396e-61	5_all	PSCA	-1.3639999999999999	0.7891032175013815	5	Superficial
1.2258139516552084e-64	4.096289104577758	0.792	0.372	3.053257390782793e-60	5_all	RNASE7	-1.1640000000000001	1.0901978089715783	5	Superficial
3.7820223514430934e-62	1.4400878360597913	1	0.999	9.420261272974457e-58	5_all	CNFN	-1.999	0.0014434168696687186	5	Superficial
5.2781655991585515e-62	1.1797951931018913	1	1	1.314685487438412e-57	5_all	PABPC1	-2	0	5	Superficial
9.669876325293386e-62	3.156882392656145	0.828	0.437	2.4085727951040768e-57	5_all	HMOX1	-1.265	0.9219974879987268	5	Superficial
1.0788093583389578e-60	1.438562188284151	1	1	2.687098349750676e-56	5_all	SPRR2A	-2	0	5	Superficial
1.4738694911401376e-57	1.2921000918477707	1	0.999	3.6711141285318546e-53	5_all	CRNN	-1.999	0.0014434168696687186	5	Superficial
1.687033180131308e-56	1.7890197996373685	0.976	0.988	4.2020622450710615e-52	5_all	FTH1	-1.964	-0.017629894021791475	5	Superficial
3.93878597608618e-56	1.989228490601688	0.896	0.815	9.810728109235457e-52	5_all	ADIRF	-1.7109999999999999	0.13669867293916435	5	Superficial
8.449749337279405e-55	2.1149956018362466	0.916	0.749	2.1046635649295541e-50	5_all	CRISP3	-1.665	0.2903818796381929	5	Superficial
3.122309593526167e-54	1.146049264323068	1	1	7.777048735554976e-50	5_all	SPINK5	-2	0	5	Superficial
4.136771282161143e-54	-0.7252765022457393	1	1	1.0303869909606974e-49	5_all	PERP	-2	0	5	Superficial
1.0367794413002469e-53	2.122157389665536	0.992	0.955	2.582410232390655e-49	5_all	SPRR2E	-1.947	0.054839387463764246	5	Superficial
1.202785708706029e-53	1.0610827370403144	1	0.999	2.995898643244977e-49	5_all	PPL	-1.999	0.0014434168696687186	5	Superficial
2.633617395313519e-53	1.2061679035791841	0.996	0.995	6.559814208246913e-49	5_all	IL1RN	-1.991	0.0014492166370697695	5	Superficial
4.818677574365785e-53	1.1501896466999115	1	1	1.2002362102230297e-48	5_all	SPRR3	-2	0	5	Superficial
1.2586510474733724e-51	1.5623923716550432	1	0.997	3.135048029046676e-47	5_all	MTRNR2L12	-1.9969999999999999	0.004334590263891128	5	Superficial
5.194675039671239e-51	1.9480383302292112	0.88	0.652	1.2938896588813121e-46	5_all	LMO7	-1.532	0.43263155929358194	5	Superficial
8.826393519926584e-51	2.907495105816505	0.688	0.273	2.1984780979433135e-46	5_all	DHRS9	-0.961	1.3335076137822452	5	Superficial
1.0192768170254326e-50	-1.021359510091898	0.836	0.985	2.5388146958469474e-46	5_all	CD9	-1.821	-0.23662078226285582	5	Superficial
1.5027903364757134e-50	-1.0805266358257226	0.908	0.996	3.743150170093707e-46	5_all	AQP3	-1.904	-0.13345344477716578	5	Superficial
1.8501531541352475e-50	-0.832912664211769	0.94	0.993	4.6083614763200746e-46	5_all	ITM2B	-1.9329999999999998	-0.07913296096337416	5	Superficial
5.101497575882175e-50	2.2924485491230526	0.816	0.573	1.2706810162007322e-45	5_all	AIF1L	-1.3889999999999998	0.5100340132145909	5	Superficial
5.130894568318931e-50	2.1010318011216285	0.86	0.717	1.2780032190768794e-45	5_all	TIMP2	-1.577	0.2623635408875556	5	Superficial
7.795662083626885e-50	3.004447154933983	0.64	0.203	1.9417435117897845e-45	5_all	ATG9B	-0.843	1.6565921777021861	5	Superficial
9.160446265581489e-50	1.4042263346216268	0.98	0.937	2.2816839558310373e-45	5_all	SPINK7	-1.917	0.06473270134338369	5	Superficial
7.139396893684303e-49	1.0842107623228139	0.984	0.992	1.778280978278886e-44	5_all	TMPRSS11D	-1.976	-0.011681805047635238	5	Superficial
1.4094640158673196e-48	-0.9482607895087747	0.976	1	3.5106929707223196e-44	5_all	RPL9	-1.976	-0.03504694709920065	5	Superficial
1.6149749254547985e-48	1.8094548475008896	0.892	0.663	4.022579544322812e-44	5_all	EPS8L1	-1.5550000000000002	0.428034839807717	5	Superficial
3.019437262538652e-48	3.6042326609132918	0.64	0.245	7.520814333531275e-44	5_all	PAPSS2	-0.885	1.3852901558847919	5	Superficial
6.112041622165384e-48	1.9437530706352741	0.852	0.688	1.5223873272489538e-43	5_all	ELF3	-1.54	0.3084448655237403	5	Superficial
2.6696710982128485e-47	1.6824772100271972	0.912	0.764	6.649616771428563e-43	5_all	PRSS27	-1.6760000000000002	0.2554611861289931	5	Superficial
3.893966093855428e-46	1.2489888212244176	0.988	0.959	9.6990907465751e-42	5_all	MUC21	-1.947	0.04298022656654679	5	Superficial
2.7865186794345395e-44	1.1920137445957768	0.996	0.999	6.940660726735551e-40	5_all	NEAT1	-1.995	-0.004338935724337442	5	Superficial
3.10819622972163e-44	1.6037322565438488	0.932	0.796	7.741895168990636e-40	5_all	ALOX12	-1.7280000000000002	0.22756152411063132	5	Superficial
4.2255968435904225e-44	-0.8749070764171045	0.98	0.999	1.0525116618015025e-39	5_all	RPL31	-1.979	-0.027702928789847935	5	Superficial
7.869797454481067e-44	4.0835358964958886	0.728	0.385	1.9602091499621443e-39	5_all	FLG	-1.113	0.9190800046164326	5	Superficial
1.167768794349111e-43	3.419596508755358	0.656	0.296	2.9086785129647654e-39	5_all	DUOXA2	-0.952	1.1480986389891341	5	Superficial
5.261453042632705e-43	-0.9045122255026619	0.984	1	1.3105227238589542e-38	5_all	RPS29	-1.984	-0.023269779322847295	5	Superficial
8.106913339964275e-43	-1.2490358598700966	0.644	0.968	2.0192699747183015e-38	5_all	HMGCS1	-1.612	-0.5879463591599775	5	Superficial
1.3908279144611932e-42	0.9078374797461395	0.964	0.991	3.46427416933994e-38	5_all	NIBAN2	-1.955	-0.03985191095652673	5	Superficial
8.530472129152825e-42	2.6309909390053337	0.784	0.605	2.124769997929386e-37	5_all	CITED2	-1.389	0.37391851195325143	5	Superficial
1.4176254808176214e-41	-1.1987625081482916	0.624	0.959	3.5310215476205314e-37	5_all	RAN	-1.583	-0.6199847861558824	5	Superficial
2.7536055614184977e-41	1.7141954837071767	0.896	0.861	6.858680732381194e-37	5_all	ZFP36	-1.7570000000000001	0.057485494660760125	5	Superficial
1.64244946453478e-40	-0.8440786131015816	1	1	4.09101312626323e-36	5_all	EEF1A1	-2	0	5	Superficial
1.784475410358247e-40	2.54225092798416	0.768	0.589	4.444771352120321e-36	5_all	GRPEL2	-1.357	0.3828386768906956	5	Superficial
2.154467691484742e-40	1.7585769816652514	0.812	0.5	5.3663481259501954e-36	5_all	CEACAM7	-1.312	0.6995516325230894	5	Superficial
2.263119270997173e-40	-1.2699638254268706	0.728	0.957	5.636977480199758e-36	5_all	AKR1B10	-1.685	-0.3945804742873293	5	Superficial
2.3715563208634245e-40	1.093078893830362	0.964	0.931	5.907072484006618e-36	5_all	NCCRP1	-1.895	0.05025197867116773	5	Superficial
6.836891325549763e-40	1.8411364366764935	0.784	0.517	1.702932891367935e-35	5_all	GPRC5A	-1.3010000000000002	0.6006893738002738	5	Superficial
8.88890057329719e-40	3.344973197173278	0.724	0.467	2.2140473547968641e-35	5_all	YOD1	-1.191	0.6325671473735434	5	Superficial
5.822660277673739e-39	-1.2330932608226464	0.816	0.985	1.450308221962975e-34	5_all	GJA1	-1.801	-0.27155457237224323	5	Superficial
8.735945780097186e-39	-1.2572379257052169	0.464	0.903	2.175949374906607e-34	5_all	FGFR3	-1.367	-0.9606011823532861	5	Superficial
1.0303645008604216e-38	-0.860142938812174	0.82	0.991	2.566431898743138e-34	5_all	MPZL2	-1.811	-0.2732611476810421	5	Superficial
1.5645339263334824e-38	2.6180590293752584	0.72	0.441	3.896941103711438e-34	5_all	NABP1	-1.161	0.7072182507721541	5	Superficial
5.332928046687837e-38	2.1529892253887035	0.808	0.763	1.3283257178690065e-33	5_all	PPIF	-1.5710000000000002	0.08267223591726434	5	Superficial
6.417061564952283e-38	-0.8094887895464833	0.968	1	1.5983616945983147e-33	5_all	RPS17	-1.968	-0.046921047387492684	5	Superficial
8.004524541661141e-38	-1.0941766281415706	0.576	0.949	1.993766972836957e-33	5_all	SYPL1	-1.525	-0.720339275578797	5	Superficial
1.066244001509267e-37	-0.8479489633565802	0.764	0.985	2.655800558959282e-33	5_all	SPINT2	-1.749	-0.3665510863079899	5	Superficial
1.1417754253648324e-37	3.7751153469550114	0.452	0.115	2.8439342294987247e-33	5_all	CHAC1	-0.5670000000000001	1.9746889114708124	5	Superficial
1.9858682363016952e-37	-1.5930696159104647	0.272	0.777	4.9464006029802624e-33	5_all	EBPL	-1.049	-1.5143079471573706	5	Superficial
2.0163969747357946e-37	1.3420109020403646	0.892	0.92	5.0224415846719174e-33	5_all	IL18	-1.812	-0.044590151024070615	5	Superficial
2.9509105760350446e-37	1.4873833248109276	0.896	0.815	7.350128062788089e-33	5_all	UPP1	-1.7109999999999999	0.13669867293916435	5	Superficial
3.314909137541542e-37	-0.9406476393653711	0.968	0.993	8.256775679788473e-33	5_all	RPS27A	-1.9609999999999999	-0.03678667025377952	5	Superficial
7.428099070573883e-37	3.3717870576608497	0.616	0.292	1.8501909164985427e-32	5_all	DUSP5	-0.9079999999999999	1.0769619818148841	5	Superficial
2.2686835609037148e-36	-1.1726708825248948	0.532	0.913	5.650837013498973e-32	5_all	CYCS	-1.445	-0.7791886144830323	5	Superficial
2.9724397245208813e-36	-1.1284643481591468	0.692	0.964	7.403752865836611e-32	5_all	SERPINB5	-1.656	-0.478261108593237	5	Superficial
3.99898097316443e-36	-0.9472400277669373	0.748	0.987	9.960661807957963e-32	5_all	DBI	-1.7349999999999999	-0.40001181456876106	5	Superficial
6.567598643248165e-36	-1.289711006221971	0.444	0.852	1.635857470060253e-31	5_all	HNRNPAB	-1.296	-0.9402937538757322	5	Superficial
9.982531265068197e-36	-0.7423238567867694	0.912	0.997	2.4864488875031865e-31	5_all	SDC1	-1.909	-0.12855968023345424	5	Superficial
2.961706971108508e-35	-0.9296500589602581	0.944	0.996	7.377019723637072e-31	5_all	RPS23	-1.94	-0.07735888270623978	5	Superficial
3.274114344433056e-35	-1.1024317536663082	0.412	0.889	8.155164009113855e-31	5_all	TMEM165	-1.301	-1.1095390816465518	5	Superficial
3.6587510438325793e-35	-0.788581415281981	0.96	0.997	9.113217099978188e-31	5_all	RPL23	-1.9569999999999999	-0.054559098789677435	5	Superficial
3.9587004808109125e-35	1.0607274641521873	0.984	0.995	9.860331157603821e-31	5_all	SLPI	-1.979	-0.01603821009177138	5	Superficial
5.115113040213782e-35	-0.8349033541541488	0.972	0.999	1.2740723560564488e-30	5_all	CRABP2	-1.971	-0.03952836418663759	5	Superficial
5.96625891664166e-35	-0.9550022133729614	0.996	1	1.4860757709571046e-30	5_all	SFN	-1.996	-0.005782352594006178	5	Superficial
9.638723374827819e-35	-0.9981174812994791	0.76	0.973	2.400813218202113e-30	5_all	HSP90AB1	-1.733	-0.3564403864501636	5	Superficial
1.2116366232392868e-34	-0.8169453762350449	0.8	0.984	3.0179445011644158e-30	5_all	HNRNPK	-1.784	-0.29865831556451516	5	Superficial
1.4689049107273261e-34	-1.3225722712655394	0.252	0.76	3.658748351639624e-30	5_all	FNTA	-1.012	-1.5925756848310313	5	Superficial

## Sheet: Upper intermediate
Supplementary Table 2 Top 100 genes per cluster
p_val	avg_log2FC	pct.1	pct.2	p_val_adj	cluster	gene	pct.diff	log.pct.diff	clus	layers
7.985364884757545e-80	0.9661476136090741	1	0.997	1.9889946854954095e-75	8_all	CD24	-1.9969999999999999	0.004334590263891128	8	High_IM
1.371379077508131e-77	1.1649642592897322	1	0.997	3.4158310062572525e-73	8_all	GJB2	-1.9969999999999999	0.004334590263891128	8	High_IM
1.3115868562904705e-64	1.4638898304205241	0.992	0.82	3.266900541648304e-60	8_all	TGM1	-1.8119999999999998	0.2747162108814293	8	High_IM
1.5536150682224278e-62	1.0601098197033334	1	0.969	3.8697444119284235e-58	8_all	GJB6	-1.9689999999999999	0.045431429247006	8	High_IM
5.288777979853131e-62	0.9553700232515556	1	0.988	1.3173288192218177e-57	8_all	DSG3	-1.988	0.017417053077409404	8	High_IM
6.647161755820453e-61	0.8858988964560028	1	1	1.6556750501397584e-56	8_all	RHCG	-2	0	8	High_IM
8.904124165177116e-61	1.099662905841929	1	1	2.217839247062316e-56	8_all	ANXA1	-2	0	8	High_IM
4.2573661032886743e-60	1.088298454011126	1	0.987	1.060424749007143e-55	8_all	SERPINB13	-1.987	0.0188780102056894	8	High_IM
1.5182025846096805e-53	1.424148695092461	0.996	0.821	3.7815389977457925e-49	8_all	CLCA4	-1.817	0.2787635202902763	8	High_IM
1.1089387626588032e-52	0.8147208511024164	0.996	0.995	2.762144670030547e-48	8_all	TACSTD2	-1.991	0.0014492166370697695	8	High_IM
2.8620022836788436e-51	1.2895593063593374	0.98	0.805	7.128675288187264e-47	8_all	ATP1B1	-1.7850000000000001	0.2837929660005911	8	High_IM
3.446887403698286e-51	0.6533499030833134	1	1	8.58550714513169e-47	8_all	S100A8	-2	0	8	High_IM
1.284277399050642e-48	1.0501476712902864	1	1	3.198878145555339e-44	8_all	CSTB	-2	0	8	High_IM
1.7846015278391695e-48	1.4760002893755444	0.924	0.54	4.4450854855418033e-44	8_all	FAM3D	-1.464	0.7749334443652267	8	High_IM
2.3741737278901753e-46	-0.8800893543726196	1	0.996	5.913591921428848e-42	8_all	RPS2	-1.996	0.005782352594006111	8	High_IM
1.1098435826977355e-45	1.0674970560642745	0.996	0.972	2.7643983957835195e-41	8_all	HOPX	-1.968	0.03518942846229998	8	High_IM
1.8410173945694193e-45	0.9595438647892087	0.984	0.887	4.5856061263935094e-41	8_all	CLIC3	-1.871	0.1497242110381759	8	High_IM
5.158001760876653e-45	1.2286818671736173	0.96	0.647	1.2847550785991567e-40	8_all	VSIG10L	-1.607	0.569268693616011	8	High_IM
2.742124649862618e-44	0.8123803637444054	1	0.987	6.830084077877809e-40	8_all	TMPRSS11D	-1.987	0.0188780102056894	8	High_IM
4.96386680337892e-44	-0.7400065994087681	1	0.997	1.2363999433856214e-39	8_all	RPL13	-1.9969999999999999	0.004334590263891128	8	High_IM
1.1257845165117749e-43	-0.8490414984348518	0.992	0.996	2.8041040737275288e-39	8_all	RPL32	-1.988	-0.005805621681205884	8	High_IM
1.3635638317797523e-43	1.0947445789639745	1	0.955	3.396364792197007e-39	8_all	MUC21	-1.955	0.06642736173897607	8	High_IM
1.4605503528359455e-43	1.6131919049659353	0.856	0.459	3.637938818843773e-39	8_all	CEACAM5	-1.315	0.8991166429873388	8	High_IM
2.7454386820075486e-43	1.2771569154631055	1	0.931	6.838338669144403e-39	8_all	SPINK7	-1.931	0.10314692710329326	8	High_IM
3.894613992496122e-43	-1.0180443645194068	1	0.988	9.70070453250934e-39	8_all	RPS6	-1.988	0.017417053077409404	8	High_IM
4.2652928703026355e-43	-0.8596364516604851	0.996	0.987	1.0623991481349804e-38	8_all	RPS3	-1.983	0.013095657611683279	8	High_IM
4.656766796908341e-43	1.4300907246531538	0.932	0.683	1.1599074737739294e-38	8_all	CEACAM6	-1.6150000000000002	0.4484443763641898	8	High_IM
5.027326367352841e-43	-0.9051264253092439	0.996	0.988	1.2522064515802456e-38	8_all	RPS4X	-1.984	0.011634700483403267	8	High_IM
5.544579756067461e-43	0.7704432845792173	1	0.996	1.3810439256412833e-38	8_all	SBSN	-1.996	0.005782352594006111	8	High_IM
6.050483462491659e-43	0.8138599316494295	1	1	1.5070544208374223e-38	8_all	CSTA	-2	0	8	High_IM
8.925981205090326e-43	1.0731578653339047	1	0.964	2.2232833985638983e-38	8_all	KLK13	-1.964	0.05289494843212547	8	High_IM
1.615401334951662e-42	1.0806724825440457	0.964	0.84	4.0236416450975997e-38	8_all	NAMPT	-1.8039999999999998	0.19864381856383895	8	High_IM
1.8055284821773192e-42	-0.8742986790633545	1	1	4.4972103434072666e-38	8_all	EEF1A1	-2	0	8	High_IM
1.9119606161976684e-42	0.9788387011891588	1	0.999	4.762311502825153e-38	8_all	CRNN	-1.999	0.0014434168696687186	8	High_IM
2.954163133210191e-42	0.979551345248642	1	0.999	7.358229532199944e-38	8_all	CNFN	-1.999	0.0014434168696687186	8	High_IM
6.274422236714936e-42	0.9883322030017547	1	0.868	1.5628330907209563e-37	8_all	KLK12	-1.8679999999999999	0.20423305221760774	8	High_IM
8.715785526788468e-42	1.4045590865230548	0.888	0.547	2.1709278590124717e-37	8_all	SERPINB2	-1.435	0.6990188435575492	8	High_IM
1.98548808733548e-41	1.179903387441772	0.976	0.869	4.945453727935213e-37	8_all	SLURP2	-1.845	0.16752497074848605	8	High_IM
2.839679177384771e-41	-0.8092094414452777	1	0.997	7.073072895029988e-37	8_all	RPL13A	-1.9969999999999999	0.004334590263891128	8	High_IM
3.8188639881401944e-41	0.8519720814821197	1	0.945	9.512026421659597e-37	8_all	SERPINB1	-1.9449999999999998	0.08161376555365212	8	High_IM
4.538905947762808e-41	1.248127336299528	0.92	0.725	1.1305506934687601e-36	8_all	TPRG1	-1.645	0.3436528660420785	8	High_IM
4.862505489159688e-41	1.1574843511885418	0.948	0.712	1.2111528672398952e-36	8_all	CLDN4	-1.66	0.41300981793186126	8	High_IM
1.2605410779004753e-40	-1.4345877916713003	0.92	0.933	3.139755716834504e-36	8_all	MIR205HG	-1.8530000000000002	-0.020243219907383623	8	High_IM
1.3981219946778653e-40	-0.9181156572913616	1	0.989	3.482442264343627e-36	8_all	RPS21	-1.9889999999999999	0.015957573902976245	8	High_IM
2.0339741480991134e-40	1.3035113746072722	0.964	0.833	5.0662228080852715e-36	8_all	SLURP1	-1.797	0.21071665086441393	8	High_IM
8.925182974023199e-40	-0.8780453482801969	0.988	0.987	2.2230845751696985e-35	8_all	RPL4	-1.975	0.001460957128280047	8	High_IM
4.7349741922031124e-39	0.7185705324453782	0.996	0.956	1.1793873717939512e-34	8_all	MALL	-1.952	0.059135124087332465	8	High_IM
4.878939803552266e-39	-0.6941696875319745	0.996	0.993	1.2152463262687983e-34	8_all	RPL8	-1.9889999999999999	0.004352024539707113	8	High_IM
1.1251330962806204e-38	-0.7278457030062144	0.992	0.989	2.8024815162157693e-34	8_all	RPS11	-1.9809999999999999	0.004369599627764434	8	High_IM
1.367567908776999e-38	-0.7884157802776293	1	0.993	3.406338147181749e-34	8_all	RPS8	-1.9929999999999999	0.010134377133713174	8	High_IM
1.9956263084873256e-38	-0.688022820804715	1	0.997	4.9707060091802305e-34	8_all	RPL29	-1.9969999999999999	0.004334590263891128	8	High_IM
2.521571673320388e-38	0.9342234758204473	1	1	6.2807307239064234e-34	8_all	SPINK5	-2	0	8	High_IM
5.807246739633732e-38	0.8598757040995162	1	1	1.44646901790797e-33	8_all	SPRR3	-2	0	8	High_IM
6.188864734863661e-38	-0.6391284080385118	0.988	0.985	1.5415224281598408e-33	8_all	EEF1G	-1.9729999999999999	0.004387317240939041	8	High_IM
6.217226920064582e-38	-0.8668164156643421	0.992	0.977	1.548586881249686e-33	8_all	RPL19	-1.9689999999999999	0.02198155841848999	8	High_IM
9.625550303518714e-38	-0.7386681299372295	0.992	0.988	2.3975320696004415e-33	8_all	RPL3	-1.98	0.005829078802197549	8	High_IM
1.0453716457983366e-37	0.7778828296468907	1	0.919	2.603811695354497e-33	8_all	NCCRP1	-1.919	0.12186323337305248	8	High_IM
1.272512485572116e-37	-0.6859636044834865	1	0.996	3.169574099063027e-33	8_all	RPS18	-1.996	0.005782352594006111	8	High_IM
1.4451507069237755e-37	1.0130262335076639	0.98	0.832	3.59958138080574e-33	8_all	SULT2B1	-1.8119999999999998	0.23619822086147846	8	High_IM
2.346504079948272e-37	-0.7922634910432405	1	0.992	5.8446723623351555e-33	8_all	RPS19	-1.992	0.011587974275211846	8	High_IM
2.479777418389223e-37	0.8372988821718854	1	1	6.176629593723877e-33	8_all	EMP1	-2	0	8	High_IM
3.439514352966181e-37	-0.8355548453223425	0.996	0.976	8.567142350368164e-33	8_all	RACK1	-1.972	0.029264594505194703	8	High_IM
4.0126870880065174e-37	0.8367055735786324	0.996	0.98	9.994800998806633e-33	8_all	A2ML1	-1.976	0.023363993065510343	8	High_IM
4.077916244596384e-37	-0.827517418559494	0.98	0.984	1.0157273782040673e-32	8_all	RPL23A	-1.964	-0.005876566336669382	8	High_IM
4.261775100406011e-37	-0.6260506203966463	1	0.993	1.0615229420091292e-32	8_all	RPL10	-1.9929999999999999	0.010134377133713174	8	High_IM
6.872211812861292e-37	-1.008221184104209	0.992	0.976	1.7117305183474904e-32	8_all	PTMA	-1.968	0.02345897282398891	8	High_IM
7.912844506888987e-37	0.7476888187930228	1	0.999	1.970931309775909e-32	8_all	PPL	-1.999	0.0014434168696687186	8	High_IM
1.5280946293910348e-36	-0.7461368956458005	0.996	0.987	3.8061781028871897e-32	8_all	RPS14	-1.983	0.013095657611683279	8	High_IM
4.7751792459131174e-36	-0.853562649085641	0.984	0.987	1.1894016465720392e-31	8_all	RPL7	-1.971	-0.00439176911715795	8	High_IM
5.0932730989858486e-36	1.4864360523521183	0.904	0.591	1.2686324634953952e-31	8_all	F3	-1.495	0.6131646422376553	8	High_IM
6.816840586721822e-36	-0.8889459978316001	0.972	0.977	1.6979386533406713e-31	8_all	RPL10A	-1.9489999999999998	-0.007402248362604259	8	High_IM
1.6282538747558749e-35	0.6450269639665844	1	1	4.055654751241933e-31	8_all	S100A9	-2	0	8	High_IM
2.432390481745106e-35	0.9651415444527625	1	0.889	6.058598211930709e-31	8_all	TMPRSS11B	-1.889	0.16974467583231706	8	High_IM
3.0005315297680895e-35	1.444129335373939	0.804	0.441	7.4737239343463575e-31	8_all	ASPG	-1.245	0.8664168456214081	8	High_IM
4.829429240952038e-35	-0.883399260108928	0.968	0.968	1.2029142353363337e-30	8_all	RPSA	-1.936	0	8	High_IM
5.284871812961255e-35	-0.9668809677747756	0.992	0.98	1.3163558711723894e-30	8_all	RPS23	-1.972	0.01755837138430463	8	High_IM
5.326158373381982e-35	0.8354140027637316	1	0.976	1.326639527641984e-30	8_all	IVL	-1.976	0.035046947099200795	8	High_IM
6.085500016452556e-35	-0.7820433779181228	0.984	0.979	1.5157763440980026e-30	8_all	RPL15	-1.963	0.007349455735544924	8	High_IM
8.138065773935115e-35	-0.6040973577031639	1	0.995	2.0270294229717585e-30	8_all	RPL35	-1.995	0.0072315692310758635	8	High_IM
9.103549222197481e-35	1.009433449177624	0.94	0.744	2.2675120402649486e-30	8_all	PIM1	-1.684	0.33735813545696824	8	High_IM
1.5254878919296812e-34	-0.6969246290888722	0.992	0.993	3.79968524121845e-30	8_all	RPS24	-1.9849999999999999	-0.001453597141498629	8	High_IM
1.5836541068425704e-34	-0.7608289823819465	1	0.989	3.944565649323474e-30	8_all	RPS17	-1.9889999999999999	0.015957573902976245	8	High_IM
1.7797711863044115e-34	-0.7065972343805345	0.988	0.985	4.433054070847028e-30	8_all	RPS9	-1.9729999999999999	0.004387317240939041	8	High_IM
2.0766516764535836e-34	0.8665873914102473	0.992	0.9	5.172523995710586e-30	8_all	NPEPPS	-1.892	0.140415119169838	8	High_IM
3.3993277498831887e-34	-0.6328325611514156	1	0.993	8.467045559409046e-30	8_all	RPL36	-1.9929999999999999	0.010134377133713174	8	High_IM
3.8817510116367525e-34	-0.7354305104604739	0.968	0.983	9.668665419784823e-30	8_all	RPS5	-1.951	-0.02218436906598607	8	High_IM
5.109587032105336e-34	-0.8119558378831684	0.996	0.992	1.272695937956797e-29	8_all	RPL17	-1.988	0.005805621681205801	8	High_IM
5.5220101052014265e-34	-1.656727061189855	0.668	0.808	1.3754222770035713e-29	8_all	SLC38A2	-1.476	-0.2745071902777425	8	High_IM
6.066169632887135e-34	-0.7300041978931859	0.988	0.989	1.5109615321595275e-29	8_all	RPL6	-1.9769999999999999	-0.0014594791744330508	8	High_IM
7.207878955991711e-34	-1.140793779669735	0.904	0.897	1.7953384903584154e-29	8_all	NME2	-1.8010000000000002	0.011214787495926472	8	High_IM
9.013036993022388e-34	-0.7657965796711652	0.984	0.975	2.2449672542220163e-29	8_all	RPS16	-1.959	0.013256096702266849	8	High_IM
9.44658124536568e-34	-0.7492709624920733	0.988	0.987	2.3529544565956837e-29	8_all	RPL36A	-1.975	0.001460957128280047	8	High_IM
1.2951145405068474e-33	-0.7032764909401497	0.98	0.987	3.225871297494456e-29	8_all	PPIA	-1.967	-0.010268335453827063	8	High_IM
1.4073050533948283e-33	-0.814980855653237	0.976	0.989	3.5053154269958383e-29	8_all	RPS7	-1.9649999999999999	-0.019089373196224457	8	High_IM
1.4357917940300395e-33	1.3079316447724831	0.816	0.463	3.5762702005700224e-29	8_all	MPZL3	-1.279	0.817556958711259	8	High_IM
1.659305359743677e-33	-1.1686891374064898	0.888	0.911	4.132997790049551e-29	8_all	SNHG29	-1.799	-0.03689137745194494	8	High_IM
1.669081924630856e-33	-0.7245903758762018	0.992	0.987	4.157349257870536e-29	8_all	RPL12	-1.979	0.007290035930477501	8	High_IM
1.80722126583174e-33	0.6140439191885498	0.996	0.977	4.501426728933698e-29	8_all	GLTP	-1.9729999999999999	0.027787180099695722	8	High_IM
1.9913017654939273e-33	-0.6842516940829881	0.992	0.989	4.9599344374922744e-29	8_all	RPL11	-1.9809999999999999	0.004369599627764434	8	High_IM
2.0561818716247216e-33	0.8416008459893789	0.964	0.747	5.121537805842857e-29	8_all	PRSS27	-1.7109999999999999	0.3679249034407245	8	High_IM

## Sheet: Lower intermediate
Supplementary Table 2 Top 100 genes per cluster
p_val	avg_log2FC	pct.1	pct.2	p_val_adj	cluster	gene	pct.diff	log.pct.diff	clus	layers
6.360412884648343e-54	0.8316764453522616	1	0.989	1.5842516413082093e-49	6_all	CRABP2	-1.9889999999999999	0.015957573902976245	6	Low_IM
7.203570746635323e-46	1.0344487866251144	0.996	0.851	1.7942654015719262e-41	6_all	HMGCS1	-1.847	0.22698661038211834	6	Low_IM
1.3999414642285262e-43	-1.6134469795804738	0.972	0.989	3.486974199100413e-39	6_all	FTH1	-1.9609999999999999	-0.025014207153329908	6	Low_IM
1.2056034300816845e-41	1.0460415523259194	0.996	0.86	3.00291702364746e-37	6_all	GBP6	-1.8559999999999999	0.2118090824786207	6	Low_IM
1.7075814910487317e-41	0.7287164362026317	0.996	0.967	4.253243977904181e-37	6_all	AQP3	-1.963	0.04262985259123979	6	Low_IM
1.864725414269012e-40	0.6954190096380359	1	0.987	4.644658061861255e-36	6_all	PKP1	-1.987	0.0188780102056894	6	Low_IM
1.0663890267012262e-39	0.6701890438362224	1	1	2.656161787707414e-35	6_all	FABP5	-2	0	6	Low_IM
4.6844001255406616e-35	0.6104399237030282	1	1	1.166790383269668e-30	6_all	KRT6A	-2	0	6	Low_IM
2.1160937341299093e-34	0.7826927843847447	1	0.999	5.2707662729707784e-30	6_all	SFN	-1.999	0.0014434168696687186	6	Low_IM
7.4729981235188205e-34	0.9753388530844811	0.952	0.752	1.8613743726060679e-29	6_all	C10orf99	-1.704	0.340228911630306	6	Low_IM
7.755527464700155e-34	0.46397552616072435	1	1	1.9317467809075146e-29	6_all	PERP	-2	0	6	Low_IM
8.122984282010162e-34	0.9754703707912338	1	1	2.023272924963091e-29	6_all	KRT6C	-2	0	6	Low_IM
4.820756198461495e-31	0.538909176217647	1	0.968	1.2007539539127892e-26	6_all	SDC1	-1.968	0.04692104738749257	6	Low_IM
4.01406700211638e-28	-1.8497581885681598	1	1	9.998238088871479e-24	6_all	EMP1	-2	0	6	Low_IM
5.35353971425995e-28	-2.823018827434541	0.452	0.743	1.3334596720278682e-23	6_all	LPIN1	-1.195	-0.7170394381234084	6	Low_IM
5.836802043160541e-28	-1.9307802751113612	0.96	0.984	1.4538306529104274e-23	6_all	GLUL	-1.944	-0.035623909730721534	6	Low_IM
7.343004836400823e-28	0.40140409909564534	1	0.993	1.828995644650717e-23	6_all	S100A16	-1.9929999999999999	0.010134377133713174	6	Low_IM
1.2441580511939876e-27	0.6552280211388903	1	0.983	3.098948873913984e-23	6_all	CALML3	-1.983	0.024736678321506448	6	Low_IM
2.5404649037950443e-27	-1.1596357835089122	0.812	0.917	6.327789982372697e-23	6_all	KRT19	-1.729	-0.175442006409878	6	Low_IM
1.0084756716399897e-26	0.8502479269247893	0.976	0.808	2.5119112029208863e-22	6_all	TMEM45A	-1.784	0.2725258548110915	6	Low_IM
1.0415099242033238e-26	-2.851498652213165	0.972	0.959	2.594192919205639e-22	6_all	ERO1A	-1.931	0.019425498587650115	6	Low_IM
3.1247395449296125e-26	0.773414944090755	0.988	0.831	7.783101258510679e-22	6_all	TUBA4A	-1.819	0.2496625648143333	6	Low_IM
8.247241221838754e-26	0.5483396548641308	1	0.931	2.054222843535597e-21	6_all	MPZL2	-1.931	0.10314692710329326	6	Low_IM
8.32807057842109e-26	0.7316949129245454	0.98	0.855	2.074355819673125e-21	6_all	FGFBP1	-1.835	0.19685732922931032	6	Low_IM
1.2900970532941372e-25	-1.4432958847311819	0.892	0.92	3.213373740345037e-21	6_all	IL18	-1.812	-0.044590151024070615	6	Low_IM
2.378969397999825e-25	-2.4441659202282913	0.936	0.953	5.925536976537963e-21	6_all	ECM1	-1.889	-0.025967684326537285	6	Low_IM
2.7151721533127274e-25	-2.3423869987685846	0.724	0.819	6.762950799471342e-21	6_all	MXD1	-1.543	-0.1778737545578033	6	Low_IM
3.157064373976401e-25	-3.1332665649820353	0.376	0.648	7.86361594270042e-21	6_all	SPNS2	-1.024	-0.7852611512069875	6	Low_IM
5.0042376354102835e-25	0.603209731772447	0.992	0.863	1.2464555102279934e-20	6_all	NECTIN1	-1.855	0.20097956120792015	6	Low_IM
2.4127600608491003e-24	0.6099690129595112	1	0.936	6.009702759562939e-20	6_all	TXN	-1.936	0.09541956507868243	6	Low_IM
2.5622201132371816e-24	-2.8042172678984247	0.404	0.636	6.381977858051171e-20	6_all	CEACAM7	-1.04	-0.6546714725325605	6	Low_IM
3.6242252134909486e-24	0.5679043048580903	0.992	0.937	9.027220161763255e-20	6_all	TUBA1C	-1.929	0.08229107272768835	6	Low_IM
5.403672669741687e-24	0.5593018158788727	0.992	0.889	1.3459467885792592e-19	6_all	SLC9A3R1	-1.881	0.15815670155710515	6	Low_IM
5.470851694645375e-24	0.7203069948523082	0.984	0.872	1.36267974010227e-19	6_all	AKR1B10	-1.8559999999999999	0.17433018056231345	6	Low_IM
6.0395888340225154e-24	0.6155214026581166	0.984	0.865	1.504340786778328e-19	6_all	PGD	-1.849	0.18595818281515294	6	Low_IM
7.82806966312442e-24	0.7593938893243659	0.98	0.895	1.9498155916910305e-19	6_all	DSG1	-1.875	0.13089406685095167	6	Low_IM
8.013005693906996e-24	-2.5995908328364985	0.844	0.859	1.9958794582383546e-19	6_all	KRT78	-1.7029999999999998	-0.025415132431278315	6	Low_IM
8.178197793253485e-24	1.0244320263477111	0.816	0.523	2.037025506343578e-19	6_all	ALOX15B	-1.339	0.6417582057245541	6	Low_IM
1.46443810215612e-23	-2.048084397265436	0.52	0.716	3.6476224248504636e-19	6_all	CCNG2	-1.236	-0.4614479642358019	6	Low_IM
3.0220500335425494e-23	-1.1758187718702517	0.968	0.981	7.527322223547783e-19	6_all	HOPX	-1.9489999999999998	-0.019246088944644264	6	Low_IM
5.900901161765484e-23	0.33964786088113463	1	1	1.4697964613725466e-18	6_all	KRT13	-2	0	6	Low_IM
6.156910457461198e-23	-2.860772366609727	0.644	0.752	1.5335632567444352e-18	6_all	C15orf48	-1.396	-0.22367197356302038	6	Low_IM
9.345421661687124e-23	0.6594495287446294	1	0.924	2.327757627493029e-18	6_all	GJA1	-1.924	0.11403524324602943	6	Low_IM
1.0527904886654262e-22	0.5460995689549961	1	0.895	2.6222905491678435e-18	6_all	LAD1	-1.895	0.16004041251046824	6	Low_IM
1.3871296958353782e-22	-2.2818144966510774	0.936	0.935	3.45506264638676e-18	6_all	LCN2	-1.871	0.0015421648084055055	6	Low_IM
2.6222814487418313e-22	0.3350603492550821	0.996	0.983	6.5315786325261535e-18	6_all	DYNLL1	-1.979	0.018954325727500394	6	Low_IM
4.867325283376823e-22	-0.5121873460540085	0.996	0.984	1.2123533815834991e-17	6_all	UBC	-1.98	0.01748742672884112	6	Low_IM
5.088664252297287e-22	0.6245076361911899	1	0.992	1.2674844919622082e-17	6_all	SERPINB3	-1.992	0.011587974275211846	6	Low_IM
7.2297606964520775e-22	0.5910121456912849	1	0.968	1.8007887942722835e-17	6_all	LY6D	-1.968	0.04692104738749257	6	Low_IM
9.82867920488974e-22	0.48036728184274047	1	0.989	2.4481274163539364e-17	6_all	DSC2	-1.9889999999999999	0.015957573902976245	6	Low_IM
1.0183825917572176e-21	0.8206857521486608	1	0.991	2.5365873595488776e-17	6_all	KRT6B	-1.991	0.01304303747559888	6	Low_IM
6.31984891986362e-21	0.5609386035433992	0.996	0.896	1.5741479689596304e-16	6_all	DHCR24	-1.892	0.15264701001047687	6	Low_IM
7.582340671901422e-21	0.532129190016029	1	0.956	1.8886094145572063e-16	6_all	LYPD3	-1.956	0.06491747668133854	6	Low_IM
8.791434481019709e-21	0.43462284174156496	0.996	0.967	2.1897705005323892e-16	6_all	LDHA	-1.963	0.04262985259123979	6	Low_IM
1.2552864787708572e-20	-2.5893431462413945	1	0.983	3.126667561322451e-16	6_all	CRCT1	-1.983	0.024736678321506448	6	Low_IM
2.0107772495369502e-20	0.4307732890137972	1	0.973	5.008443973146636e-16	6_all	ITM2B	-1.9729999999999999	0.03948828988097554	6	Low_IM
2.4760054433793282e-20	-2.8250431478822766	0.728	0.812	6.167234358369231e-16	6_all	CRISP3	-1.54	-0.15754127698648002	6	Low_IM
2.860591300896729e-20	0.33193846697200957	1	0.985	7.125160812273572e-16	6_all	JUP	-1.9849999999999999	0.02180437031834845	6	Low_IM
3.431152220263761e-20	-1.6570849765191498	0.624	0.76	8.546313950232976e-16	6_all	PHLDA1	-1.384	-0.28445338946869964	6	Low_IM
3.441463979893272e-20	0.5625189892697295	0.988	0.907	8.571998481118161e-16	6_all	DBI	-1.895	0.12340849105615508	6	Low_IM
5.245140335892765e-20	0.7436613400953352	0.928	0.719	1.30645955486417e-15	6_all	NAGK	-1.647	0.36813303468827435	6	Low_IM
5.320311646466098e-20	0.5716206138604079	0.984	0.864	1.3251832249017758e-15	6_all	CDH1	-1.8479999999999999	0.18762700317577133	6	Low_IM
5.92753188499652e-20	0.6922945698391217	0.976	0.801	1.4764296419149333e-15	6_all	BHLHE40	-1.7770000000000001	0.28507890515417617	6	Low_IM
6.141669265462462e-20	-1.925782557952389	0.604	0.744	1.52976698064139e-15	6_all	LMO7	-1.3479999999999999	-0.30075407178295255	6	Low_IM
6.576048185816635e-20	0.3824869623484748	0.996	0.999	1.6379620821232076e-15	6_all	DSP	-1.995	-0.004338935724337442	6	Low_IM
7.433698034442739e-20	0.4056171140732907	1	0.995	1.8515855064189973e-15	6_all	S100A14	-1.995	0.0072315692310758635	6	Low_IM
7.578062052255549e-20	-1.765048486334079	0.64	0.791	1.8875436959758123e-15	6_all	TIMP2	-1.431	-0.3056057895854296	6	Low_IM
8.812114006261225e-20	-2.245628156973256	0.944	0.949	2.194921356679546e-15	6_all	SPINK7	-1.8929999999999998	-0.007621227659268191	6	Low_IM
1.0358257171874187e-19	0.8554756109880586	0.868	0.565	2.5800346963704224e-15	6_all	ESRP2	-1.4329999999999998	0.6194441751419294	6	Low_IM
1.3259793125711185e-19	0.6400175261481733	0.98	0.868	3.3027492717521417e-15	6_all	SERPINB5	-1.8479999999999999	0.1750867065580913	6	Low_IM
1.4957878875537722e-19	0.48583484254035225	0.98	0.916	3.7257084703189355e-15	6_all	CLCA2	-1.896	0.09743415090562646	6	Low_IM
2.0437632909683414e-19	-1.9950592129551596	0.996	0.992	5.090605605143945e-15	6_all	SPRR2D	-1.988	0.005805621681205801	6	Low_IM
2.7554513101723933e-19	0.4084710768240418	0.996	0.956	6.863278123377397e-15	6_all	TRIM29	-1.952	0.059135124087332465	6	Low_IM
4.013894801880367e-19	-2.0238250534819744	0.932	0.912	9.997809172523618e-15	6_all	TMPRSS11B	-1.844	0.03129613048953855	6	Low_IM
7.048390986053915e-19	0.5496186928105962	1	0.976	1.755613226806309e-14	6_all	IVL	-1.976	0.035046947099200795	6	Low_IM
8.007641996975844e-19	-3.141332861420265	0.46	0.635	1.9945434686067433e-14	6_all	PSCA	-1.095	-0.46512273071515287	6	Low_IM
1.068480052988066e-18	-1.593665463088195	1	0.999	2.6613701159826746e-14	6_all	CNFN	-1.999	0.0014434168696687186	6	Low_IM
1.787127502360617e-18	-3.1194596281523466	0.8	0.849	4.4513771828798245e-14	6_all	LCE3D	-1.649	-0.08576455377831355	6	Low_IM
1.8203931092159268e-18	-1.4809830473302614	0.756	0.861	4.53423515643503e-14	6_all	ADIRF	-1.617	-0.18762700317577127	6	Low_IM
1.9944697658692643e-18	0.8307642045298123	0.884	0.58	4.967825292827164e-14	6_all	KANK1	-1.464	0.6079934693764971	6	Low_IM
2.6223145472934818e-18	0.6527209041034291	0.936	0.659	6.531661074398604e-14	6_all	BARX2	-1.5950000000000002	0.5062300645753529	6	Low_IM
3.6233747805854176e-18	-3.2290505225124257	0.1	0.383	9.025101903482158e-14	6_all	ATG9B	-0.483	-1.9373443921502325	6	Low_IM
4.071187640691384e-18	-3.1309061763572354	0.464	0.64	1.0140514175434099e-13	6_all	LCE3E	-1.104	-0.4639470997597901	6	Low_IM
4.195207134409221e-18	0.6895386074258832	0.932	0.739	1.0449421930386489e-13	6_all	MAFB	-1.671	0.3347555905081293	6	Low_IM
5.018571392113075e-18	0.8437930675941927	0.98	0.916	1.2500257623475247e-13	6_all	SERPINB4	-1.896	0.09743415090562646	6	Low_IM
8.75311000051291e-18	0.2864009373676044	1	0.992	2.1802246389277558e-13	6_all	YWHAZ	-1.992	0.011587974275211846	6	Low_IM
9.945095766116337e-18	-2.3168464408949907	0.456	0.627	2.4771244534242573e-13	6_all	GPRC5A	-1.083	-0.45943161863729726	6	Low_IM
1.2383294854332408e-17	0.7000658516024734	0.888	0.697	3.084431082317116e-13	6_all	CDKN1A	-1.585	0.34940102048168303	6	Low_IM
1.2677582231045964e-17	0.7540047736034324	0.9	0.731	3.157732182108929e-13	6_all	TUBB2A	-1.631	0.3000535952645998	6	Low_IM
1.369621225338076e-17	-2.483867512020567	0.908	0.893	3.41145254807208e-13	6_all	FAM25A	-1.8010000000000002	0.024032122169692062	6	Low_IM
1.6364208680088126e-17	-0.7481343812564338	1	1	4.0759970980363504e-13	6_all	PABPC1	-2	0	6	Low_IM
1.865148797110458e-17	-1.6869390879213721	1	0.992	4.645712623842729e-13	6_all	MAL	-1.992	0.011587974275211846	6	Low_IM
3.667826150974529e-17	-2.759015217026714	0.304	0.531	9.135821376847356e-13	6_all	CTSV	-0.835	-0.8046405373605683	6	Low_IM
4.042779656516748e-17	0.7118040946707946	0.876	0.631	1.0069755568451915e-12	6_all	EPHA1	-1.5070000000000001	0.47329086461862435	6	Low_IM
4.4549572506897893e-17	-2.3221943943617003	0.296	0.541	1.1096407520018128e-12	6_all	LINC02487	-0.837	-0.8700314181978656	6	Low_IM
4.561716525754205e-17	-1.9402447688441802	0.652	0.743	1.1362323522348575e-12	6_all	EPS8L1	-1.395	-0.18849024630751865	6	Low_IM
7.354867043170828e-17	-1.8321579684750815	0.696	0.74	1.83195028311299e-12	6_all	ELF3	-1.436	-0.08843796466758395	6	Low_IM
7.979009790035655e-17	-1.4856203753425414	0.976	0.951	1.987411758502081e-12	6_all	TMPRSS11E	-1.927	0.03743580670232286	6	Low_IM
1.368102903696246e-16	0.704108940907467	0.888	0.599	3.4076707125266093e-12	6_all	CAV2	-1.487	0.5680036735613204	6	Low_IM

## Sheet: Basal
Supplementary Table 2 Top 100 genes per cluster
p_val	avg_log2FC	pct.1	pct.2	p_val_adj	cluster	gene	pct.diff	log.pct.diff	clus	layers
2.132106563966895e-114	-3.1125533280062125	1	1	5.310651029528742e-110	7_all	SPRR3	-2	0	7	Basal
2.877362671598481e-113	-2.043492628859541	1	1	7.166934942417497e-109	7_all	RHCG	-2	0	7	Basal
7.360305226083813e-110	-2.9233904966973783	1	1	1.833304825712956e-105	7_all	SPINK5	-2	0	7	Basal
1.1147919058370153e-108	1.154645896312939	1	1	2.7767236790588377e-104	7_all	EEF1A1	-2	0	7	Basal
1.3265567200213504e-108	-3.5651954355325035	0.996	1	3.3041874782291795e-104	7_all	CRNN	-1.996	-0.005782352594006178	7	Basal
2.5274060540600182e-108	-3.7343102344925785	0.976	1	6.295262999452693e-104	7_all	MAL	-1.976	-0.03504694709920065	7	Basal
1.9886892016931137e-107	-2.463616334254711	1	1	4.953427063577208e-103	7_all	CSTB	-2	0	7	Basal
5.661443829175405e-105	-2.2372492206796926	0.996	1	1.41015242897101e-100	7_all	PPL	-1.996	-0.005782352594006178	7	Basal
6.649691057827852e-104	1.2657610399773946	1	0.988	1.6563050486837613e-99	7_all	RPS6	-1.988	0.017417053077409404	7	Basal
1.2288338161408446e-103	-1.3650235952802356	1	1	3.060779269243616e-99	7_all	S100A8	-2	0	7	Basal
6.84326457565627e-102	-3.475936830632533	0.996	1	1.7045203405044636e-97	7_all	CNFN	-1.996	-0.005782352594006178	7	Basal
1.607518776691372e-101	-2.7502073362710937	0.808	0.983	4.0040077689828693e-97	7_all	NCCRP1	-1.791	-0.28283612358878574	7	Basal
2.028696320836334e-101	-3.7410187982803933	0.888	0.992	5.053076795939141e-97	7_all	MUC21	-1.88	-0.15978044403676914	7	Basal
1.2903122827963394e-100	1.070235028632541	1	0.997	3.213909833989122e-96	7_all	RPL13A	-1.9969999999999999	0.004334590263891128	7	Basal
9.66306716482469e-100	-3.289184443053377	0.78	0.985	2.406876769414534e-95	7_all	SCEL	-1.7650000000000001	-0.33664960059412785	7	Basal
2.043790009553899e-99	-2.9122644812775054	1	1	5.0906721557968514e-95	7_all	SPRR2A	-2	0	7	Basal
2.0876395704842453e-99	-2.203470579462117	0.976	0.995	5.1998926421621584e-95	7_all	TMPRSS11D	-1.971	-0.02781537786812504	7	Basal
9.315324879201002e-99	1.3021942454272737	1	0.977	2.3202611209113856e-94	7_all	RPS23	-1.9769999999999999	0.03356953269370183	7	Basal
6.178469473505301e-98	-2.200502490904599	1	1	1.5389331764607004e-93	7_all	ANXA1	-2	0	7	Basal
1.120996818919932e-97	-1.676991734307867	1	0.996	2.7921788765657668e-93	7_all	SBSN	-1.996	0.005782352594006111	7	Basal
1.3572950019538597e-97	1.089160884475322	1	0.992	3.3807503908666737e-93	7_all	RPL9	-1.992	0.011587974275211846	7	Basal
1.1310496906694318e-96	-1.5697686438534726	1	1	2.8172185695194206e-92	7_all	S100A9	-2	0	7	Basal
1.2908110029822158e-96	1.0703192307733231	1	0.992	3.2151520462281034e-92	7_all	RPL31	-1.992	0.011587974275211846	7	Basal
3.1015637510386448e-96	-2.3853683366028626	0.984	0.999	7.725374991087056e-92	7_all	IL1RN	-1.983	-0.02182636245317863	7	Basal
6.026211390495375e-96	1.0623850048733026	1	0.993	1.501008733144588e-91	7_all	RPS8	-1.9929999999999999	0.010134377133713174	7	Basal
2.3778676464924327e-95	-1.6539392049462682	1	1	5.922792733883351e-91	7_all	CSTA	-2	0	7	Basal
2.8214970883294234e-95	-4.458425506421375	0.74	0.976	7.027784947610928e-91	7_all	TMPRSS11B	-1.716	-0.3993558770465742	7	Basal
8.089242498518193e-95	-1.5265935767250647	1	0.997	2.0148685215309114e-90	7_all	CD24	-1.9969999999999999	0.004334590263891128	7	Basal
9.728826930585993e-95	-3.0446509536115873	0.872	0.985	2.423256211870359e-90	7_all	TMPRSS11E	-1.857	-0.17579558956681235	7	Basal
4.2795292987384276e-93	1.1016461727047422	1	0.987	1.0659451577297676e-88	7_all	RPS4X	-1.987	0.0188780102056894	7	Basal
7.11023852730469e-93	1.1103927084011542	1	0.981	1.771018212381052e-88	7_all	RPL7	-1.9809999999999999	0.027674958442848348	7	Basal
7.300237136803973e-93	-2.275916683186209	0.984	0.995	1.8183430660351335e-88	7_all	SLPI	-1.979	-0.01603821009177138	7	Basal
8.05248169036288e-93	1.0716645701462526	1	0.983	2.005712139435586e-88	7_all	RPL4	-1.983	0.024736678321506448	7	Basal
8.151214161430904e-93	1.8645303199211614	1	0.976	2.0303044233292094e-88	7_all	KRT15	-1.976	0.035046947099200795	7	Basal
2.2668433675916993e-92	1.1349814894270573	1	0.989	5.646253459997405e-88	7_all	RPS21	-1.9889999999999999	0.015957573902976245	7	Basal
3.729759064082214e-92	-4.069409676556155	0.948	1	9.290083876815979e-88	7_all	CRCT1	-1.948	-0.07704103576382794	7	Basal
4.077334660937083e-92	1.2562929521034536	1	0.973	1.0155825173462087e-87	7_all	PTMA	-1.9729999999999999	0.03948828988097554	7	Basal
4.0317692218517903e-91	0.9139468990473691	1	0.997	1.004233077778844e-86	7_all	RPL13	-1.9969999999999999	0.004334590263891128	7	Basal
7.048774597331251e-91	0.9729234481718096	1	0.985	1.755708776703268e-86	7_all	RPL3	-1.9849999999999999	0.02180437031834845	7	Basal
7.87094756580183e-91	0.9913188755120625	1	0.989	1.96049561968992e-86	7_all	RPS17	-1.9889999999999999	0.015957573902976245	7	Basal
1.0091166476899067e-90	0.9852695279287422	1	0.996	2.5135077460660194e-86	7_all	RPS2	-1.996	0.005782352594006111	7	Basal
3.494646223610737e-90	0.9290290855301748	1	0.991	8.704464813769624e-86	7_all	RPS24	-1.991	0.01304303747559888	7	Basal
5.924995911299176e-90	1.0724523390595548	1	0.991	1.4757979815863988e-85	7_all	RPL17	-1.991	0.01304303747559888	7	Basal
5.990486951366811e-90	1.1861001991219124	1	0.948	1.4921104898464453e-85	7_all	RPL5	-1.948	0.07704103576382801	7	Basal
7.751625546205423e-90	-2.795868594064771	0.916	0.992	1.930774891048847e-85	7_all	KLK13	-1.908	-0.11499252228993108	7	Basal
8.81453350397363e-90	-2.979481529447984	0.708	0.965	2.1955240051697517e-85	7_all	KLK12	-1.673	-0.4467795820724454	7	Basal
1.128138148911841e-89	1.2030887117280815	1	0.983	2.8099665013096135e-85	7_all	RPS27A	-1.983	0.024736678321506448	7	Basal
1.6984110835386732e-89	-2.0923092364936373	0.956	0.993	4.230402326878127e-85	7_all	A2ML1	-1.9489999999999998	-0.054783099547625363	7	Basal
1.8485444266025054e-89	-1.7161877935379963	1	0.997	4.6043544577815205e-85	7_all	GJB2	-1.9969999999999999	0.004334590263891128	7	Basal
1.7109067706811447e-88	1.0166463404805746	1	0.985	4.261526584412595e-84	7_all	RPS3	-1.9849999999999999	0.02180437031834845	7	Basal
4.1508573070155566e-88	1.119521181347959	1	0.968	1.0338955380314349e-83	7_all	RPL10A	-1.968	0.04692104738749257	7	Basal
1.3747869317332632e-87	-3.9871539849788697	0.804	0.979	3.424319289561212e-83	7_all	LCN2	-1.783	-0.28411335842476626	7	Basal
6.065548007782242e-87	0.9854913198745452	1	0.984	1.510806697778401e-82	7_all	RPL12	-1.984	0.02326977932284719	7	Basal
8.98573185086265e-87	1.1325805121409682	1	0.983	2.2381660894128687e-82	7_all	RPL21	-1.983	0.024736678321506448	7	Basal
1.121014787187222e-86	1.5650201063223133	1	0.907	2.792223631925932e-82	7_all	MIR205HG	-1.907	0.14082554413356455	7	Basal
1.5004234568663132e-86	1.2243072833472866	1	0.983	3.737254746362613e-82	7_all	RPS3A	-1.983	0.024736678321506448	7	Basal
1.542068810992238e-86	1.0493459355263082	1	0.967	3.8409849944194667e-82	7_all	RPL22	-1.967	0.048412205185245895	7	Basal
4.2923857315932495e-86	-1.8705218706906273	0.96	0.968	1.0691474380252466e-81	7_all	MALL	-1.928	-0.01197264166607594	7	Basal
4.434362085819058e-86	-2.663940368342461	1	1	1.104510908335811e-81	7_all	EMP1	-2	0	7	Basal
9.846155723387088e-86	1.0462281861303446	1	0.973	2.4524804675812557e-81	7_all	RPL15	-1.9729999999999999	0.03948828988097554	7	Basal
1.7722720421421631e-85	0.9906392709666418	1	0.984	4.4143752025677e-81	7_all	RPL23	-1.984	0.02326977932284719	7	Basal
1.8385008384245613e-85	1.2730942759284423	1	0.909	4.579337888347897e-81	7_all	HNRNPA1	-1.909	0.1376478004679799	7	Basal
2.2894227631421744e-85	1.0239376932299606	1	0.995	5.702494218434528e-81	7_all	RPS29	-1.995	0.0072315692310758635	7	Basal
3.227848984318423e-85	1.107185121293122	1	0.957	8.039926250140329e-81	7_all	RPSA	-1.9569999999999999	0.06340917017606154	7	Basal
6.416339294781596e-85	1.3773812410278892	1	0.873	1.5981817915441998e-80	7_all	SNHG29	-1.873	0.195946441032647	7	Basal
6.934338992638301e-85	-4.11767781212066	0.868	0.975	1.727205156286348e-80	7_all	SPINK7	-1.843	-0.16770717619249378	7	Basal
8.344662192471582e-85	-3.553604419033361	0.976	0.999	2.0784884589008217e-80	7_all	SPRR2D	-1.975	-0.03360353022953211	7	Basal
8.386363271136771e-85	0.9836862678654446	1	0.993	2.0888753635747468e-80	7_all	RPL32	-1.9929999999999999	0.010134377133713174	7	Basal
1.1324662293093869e-84	1.0408671214859417	1	0.975	2.8207468839638208e-80	7_all	RPL19	-1.975	0.03652587602511404	7	Basal
2.149475421284877e-84	1.6027010092800096	1	0.808	5.353913379336372e-80	7_all	ATP1B3	-1.808	0.30757280191029224	7	Basal
2.8375738705369188e-84	1.556748990325533	1	0.843	7.067828996733357e-80	7_all	GAS5	-1.843	0.24639546372000481	7	Basal
4.415506330732492e-84	-1.2655656587518216	1	1	1.099814316858849e-79	7_all	SPRR1B	-2	0	7	Basal
7.199963450772002e-84	-2.9194513189030316	0.752	0.944	1.79336689631829e-79	7_all	SLURP2	-1.696	-0.3280541976842038	7	Basal
4.2656561388956316e-83	1.2492265657938981	1	0.979	1.0624896310761239e-78	7_all	RPL34	-1.979	0.03061923505839206	7	Basal
6.4538229380485544e-83	-1.67730988155654	0.984	0.992	1.607518217409134e-78	7_all	SERPINB13	-1.976	-0.011681805047635238	7	Basal
1.0296598637494948e-82	1.2464704740603807	1	0.969	2.5646767886272416e-78	7_all	RPS15A	-1.9689999999999999	0.045431429247006	7	Basal
1.8564450613377303e-82	1.292439551526528	0.996	0.867	4.624033358780018e-78	7_all	NME2	-1.863	0.20011374884624603	7	Basal
2.2960879192086184e-82	1.0300431207570884	1	0.981	5.719095789164826e-78	7_all	RPS7	-1.9809999999999999	0.027674958442848348	7	Basal
1.3222524650800438e-81	-4.046289839521364	0.888	0.987	3.2934664400213733e-77	7_all	ERO1A	-1.875	-0.15249040810629158	7	Basal
4.86529273889888e-81	0.9330024038099998	1	0.985	1.2118471154049329e-76	7_all	RPL6	-1.9849999999999999	0.02180437031834845	7	Basal
9.170211776123884e-81	-4.265758140260381	0.604	0.939	2.2841163491969372e-76	7_all	KRT78	-1.543	-0.6365766083286956	7	Basal
1.962386407179816e-80	0.9400726025391357	1	0.997	4.8879120630034857e-76	7_all	RPL37A	-1.9969999999999999	0.004334590263891128	7	Basal
3.4707324978244405e-80	0.8638778130021807	1	0.996	8.644900505581117e-76	7_all	RPS18	-1.996	0.005782352594006111	7	Basal
8.579047478512411e-80	1.0620491123304698	1	0.985	2.1368691459478713e-75	7_all	RPL26	-1.9849999999999999	0.02180437031834845	7	Basal
1.0131716921803278e-79	-2.252519170147124	0.82	0.941	2.5236080508827603e-75	7_all	CLIC3	-1.761	-0.19857081322309061	7	Basal
1.2767778551190173e-79	0.9961501238259025	1	0.981	3.1801982815304485e-75	7_all	RPS13	-1.9809999999999999	0.027674958442848348	7	Basal
2.076173266562843e-79	0.8985145042481304	1	0.985	5.171332372354729e-75	7_all	RPL7A	-1.9849999999999999	0.02180437031834845	7	Basal
8.415575175703166e-79	-3.855890854800334	0.496	0.903	2.0961514647641448e-74	7_all	PRSS27	-1.399	-0.864385867093983	7	Basal
1.1881612331353048e-78	0.8991061986529107	1	0.987	2.959471999493417e-74	7_all	RPL11	-1.987	0.0188780102056894	7	Basal
1.2052531711774594e-78	0.8713442349894178	1	0.987	3.002044598768816e-74	7_all	RPS11	-1.987	0.0188780102056894	7	Basal
1.6654021593855779e-78	0.9940873147137914	1	0.983	4.1481836985975976e-74	7_all	RPL36A	-1.983	0.024736678321506448	7	Basal
1.6706561861399696e-78	-3.771584318028362	0.868	0.976	4.161270428437436e-74	7_all	ECM1	-1.8439999999999999	-0.16918610511840698	7	Basal
3.7081515373387247e-78	1.0343685772075655	1	0.981	9.236263849203296e-74	7_all	RPL35A	-1.9809999999999999	0.027674958442848348	7	Basal
1.985437157748733e-77	1.7572084016028802	0.996	0.82	4.945326872520544e-73	7_all	MT1X	-1.8159999999999998	0.2805218325626351	7	Basal
3.5995167420317066e-77	0.8923567972637056	1	0.98	8.965676301052575e-73	7_all	PPIA	-1.98	0.029146345659516508	7	Basal
5.5179593475740196e-77	1.3151921053515099	1	0.929	1.374413314293737e-72	7_all	TUBA1B	-1.929	0.10624949827943407	7	Basal
6.99767810991974e-77	0.831373881134033	1	0.997	1.742981663618809e-72	7_all	RPL29	-1.9969999999999999	0.004334590263891128	7	Basal
1.0890932538512666e-76	0.9747254015187776	1	0.969	2.712713476692735e-72	7_all	RPS16	-1.9689999999999999	0.045431429247006	7	Basal
1.364099966976471e-76	1.6269704754900454	0.996	0.733	3.397700197744994e-72	7_all	TP63	-1.729	0.4423325439342692	7	Basal
2.108534757623815e-76	0.9961499690577469	1	0.975	5.251938374289398e-72	7_all	RACK1	-1.975	0.03652587602511404	7	Basal

## Sheet: Cluster 4
Supplementary Table 2 Top 100 genes per cluster
p_val	avg_log2FC	pct.1	pct.2	p_val_adj	cluster	gene	pct.diff	log.pct.diff	clus	layers
1.2025153534848206e-190	1.7885222543195254	1	0.833	2.995225242459991e-186	4_all	KRT5	-1.833	0.2636115992965395	4	4
2.182701904463849e-159	2.0687512589913712	0.75	0.17	5.436673903638555e-155	4_all	COL17A1	-0.92	2.1413558492455413	4	4
2.1086578681049965e-158	2.088858533824225	0.984	0.595	5.2522450178759255e-154	4_all	KRT14	-1.579	0.7257686471439342	4	4
7.884120411671891e-141	1.952652157481745	0.966	0.523	1.9637767121392347e-136	4_all	KRT15	-1.4889999999999999	0.8852122425888317	4	4
1.618949089446537e-136	1.6396275649085146	0.996	0.695	4.032478391993434e-132	4_all	S100A2	-1.6909999999999998	0.5191327644572113	4	4
7.572445920576533e-133	1.182077862797458	1	0.903	1.8861448298972029e-128	4_all	FABP5	-1.903	0.14720210718122878	4	4
1.4601920352145512e-131	1.8393788874843826	0.91	0.37	3.637046321312404e-127	4_all	LGALS7B	-1.28	1.2983412745697465	4	4
2.635464408448785e-128	1.7932567229674936	0.802	0.25	6.564414748564234e-124	4_all	MT1X	-1.052	1.6816741417928334	4	4
1.2879629852271739e-117	1.6556694456492544	0.838	0.298	3.208058203603845e-113	4_all	MIR205HG	-1.136	1.49163791323719	4	4
2.2810212684405007e-116	1.339358184035721	0.744	0.199	5.681567775431599e-112	4_all	AKR1B10	-0.9430000000000001	1.9025341905643824	4	4
1.8270920415958563e-115	1.4080998954981303	0.89	0.339	4.550920857206959e-111	4_all	TRIM29	-1.229	1.3925200627174161	4	4
4.4985767622906104e-111	1.207038486906161	0.994	0.746	1.1205054999513453e-106	4_all	SFN	-1.74	0.41407022130704835	4	4
6.389822044481928e-111	1.4101904214887195	0.638	0.15	1.5915768748395586e-106	4_all	TP63	-0.788	2.0885939232689887	4	4
1.3242347912594903e-108	1.3330243434460154	0.92	0.388	3.298404018069138e-104	4_all	FXYD3	-1.308	1.2455772087572474	4	4
4.870155672103472e-105	1.2490248549396714	0.64	0.156	1.2130583748075327e-100	4_all	PKP3	-0.796	2.036525876025114	4	4
7.712934190825073e-103	1.4019162643728658	0.966	0.582	1.9211376482507095e-98	4_all	LY6D	-1.548	0.7310040359274892	4	4
2.3351541853004168e-101	2.1961984149000275	0.412	0.067	5.816402044746278e-97	4_all	IL1R2	-0.479	2.620411336725446	4	4
3.440744734374448e-101	1.8343181982316967	0.484	0.096	8.570206984379875e-97	4_all	LAMB3	-0.58	2.333900736553438	4	4
1.974212609895769e-99	1.3114430583032854	0.696	0.195	4.917368768728381e-95	4_all	LAD1	-0.891	1.8356131820991175	4	4
8.165994693637378e-98	1.169374979124185	0.914	0.4	2.0339859582911983e-93	4_all	SDC1	-1.314	1.192194165283345	4	4
2.678727314628662e-95	1.132558817163914	0.958	0.467	6.672173995277072e-91	4_all	PKP1	-1.425	1.0366031060265182	4	4
1.0623769123638261e-93	2.1476955924115693	0.396	0.068	2.646168413315818e-89	4_all	SLC7A5	-0.464	2.5418937788292704	4	4
1.2055663869291109e-91	1.0397541262334613	0.676	0.186	3.0028247565630294e-87	4_all	CLCA2	-0.8620000000000001	1.8617206251741532	4	4
1.327186140723641e-91	1.3019804162293889	0.656	0.191	3.305755239314445e-87	4_all	DAPL1	-0.847	1.780123176582335	4	4
1.3704946342911869e-91	2.200308560622218	0.306	0.036	3.413628035092488e-87	4_all	ALDH3A1	-0.34199999999999997	3.0874628412503395	4	4
2.278485028735451e-90	1.2153400847018876	0.802	0.288	5.6752505095742614e-86	4_all	DSC3	-1.09	1.4775334250126082	4	4
5.60590934502842e-90	1.5588288942911812	0.438	0.085	1.3963198996596788e-85	4_all	RHOV	-0.523	2.3653961234634715	4	4
1.7711828689439273e-88	1.174502160753003	0.614	0.169	4.411662289965534e-84	4_all	TUBA4A	-0.783	1.861215409087995	4	4
5.028983211181512e-88	1.3601157771708963	0.538	0.13	1.2526191382410911e-83	4_all	DDR1	-0.668	2.04909454952817	4	4
3.857011631004967e-87	1.3439092793514578	0.412	0.075	9.607044570507172e-83	4_all	VSNL1	-0.487	2.4576818366873376	4	4
2.0536738419262715e-86	1.403481563498409	0.414	0.077	5.1152908054699573e-82	4_all	IL20RB	-0.491	2.4267004168044237	4	4
2.250158420647045e-86	1.395166970770158	0.45	0.092	5.60469459414766e-82	4_all	CXADR	-0.542	2.2902192351600243	4	4
5.973497442828005e-86	1.0321123883503474	0.688	0.205	1.4878787430595994e-81	4_all	KLF5	-0.8929999999999999	1.7467846551966517	4	4
9.01688407021906e-86	1.1168204268122313	0.954	0.5	2.2459254842101636e-81	4_all	JUP	-1.454	0.9320611713434244	4	4
3.171287121943333e-84	0.9858381793459446	0.77	0.265	7.899041963336453e-80	4_all	SPINT2	-1.0350000000000001	1.538866086131702	4	4
9.277694746711104e-84	1.3808367534541408	0.496	0.118	2.3108882075108016e-79	4_all	SYTL1	-0.614	2.0715532610250342	4	4
2.3345910676743055e-83	2.017753984804572	0.262	0.028	5.81499943136316e-79	4_all	TNS4	-0.29000000000000004	3.2260680794798464	4	4
2.8633339607379893e-83	0.854134150295855	1	0.999	7.131992229406184e-79	4_all	KRT13	-1.999	0.0014434168696687186	4	4
1.1747654369000159e-82	1.03526638577621	0.974	0.606	2.9261057502305593e-78	4_all	CRABP2	-1.58	0.6846039786093914	4	4
2.9319050732700454e-81	1.0271951934984345	0.666	0.204	7.302789156501029e-77	4_all	SERPINB5	-0.87	1.7069530250997667	4	4
5.7403671738727e-81	1.1695130111471235	0.808	0.331	1.429810655668212e-76	4_all	ATP1B3	-1.139	1.2875240759445772	4	4
6.1795005855821444e-80	1.266721283607834	0.648	0.213	1.5391900058568005e-75	4_all	FGFBP1	-0.861	1.6051403826587867	4	4
3.7054815663135034e-79	1.0274947087494108	0.922	0.456	9.229613485373673e-75	4_all	AQP3	-1.3780000000000001	1.0157329262645964	4	4
1.1306108244640704e-78	1.652837877446578	0.348	0.06	2.8161254415751065e-74	4_all	HR	-0.408	2.5360529002402097	4	4
1.1979631280716497e-78	0.8244797058574367	1	0.986	2.9838865594008652e-74	4_all	KRT6A	-1.986	0.020340448284175534	4	4
1.0773592967365543e-75	1.0990784192386867	0.918	0.454	2.6834865363114095e-71	4_all	CALML3	-1.372	1.015801856122893	4	4
3.131041883980326e-75	0.8082173016451408	0.718	0.237	7.798799124618196e-71	4_all	KLK11	-0.955	1.5990967849247921	4	4
3.4526348965595557e-75	1.1333002714302731	0.638	0.205	8.599823000350541e-71	4_all	VAMP8	-0.843	1.6379325142594234	4	4
1.4271014408547475e-74	1.3573451216867993	0.37	0.07	3.554624268881005e-70	4_all	NSG1	-0.44	2.4020984435713455	4	4
1.696825048718024e-74	-1.3896489164018906	0.912	0.943	4.2264518313468544e-70	4_all	IGFBP5	-1.855	-0.048223946510354686	4	4
8.208615746391963e-74	2.001316458159281	0.248	0.029	2.0446020101113103e-69	4_all	CDH3	-0.277	3.096215315259303	4	4
9.079494702579536e-72	0.9456658225193388	0.578	0.171	2.261520540518511e-67	4_all	NECTIN1	-0.749	1.7570731676147808	4	4
1.2537177031571616e-71	1.130399972878924	0.426	0.097	3.122760055023858e-67	4_all	FAM83H	-0.523	2.1347967780387105	4	4
1.6742282023171667e-71	1.6968087865158548	0.29	0.044	4.170167606331599e-67	4_all	TP53AIP1	-0.33399999999999996	2.720477471377637	4	4
2.6570229756971465e-71	0.8973812181032166	0.99	0.665	6.618112827866453e-67	4_all	S100A14	-1.655	0.5740741845784201	4	4
4.392978129327013e-71	0.8279977744117453	0.996	0.811	1.0942029924527725e-66	4_all	PERP	-1.807	0.2964438278508079	4	4
6.149951709234133e-71	1.0782927584658166	0.804	0.351	1.5318299717360376e-66	4_all	TUBA1C	-1.155	1.1957244708743682	4	4
7.073781961871907e-71	1.0766441150405646	0.498	0.131	1.7619376110630546e-66	4_all	C10orf99	-0.629	1.9265789305306307	4	4
1.1317763246107756e-70	1.3715851452384018	0.374	0.078	2.81902846934052e-66	4_all	RBBP8	-0.452	2.261492241025388	4	4
1.2502244472758015e-70	0.9802751864529176	0.54	0.155	3.114059053274566e-66	4_all	JPT1	-0.6950000000000001	1.8006911917765933	4	4
2.195614617374156e-70	1.7293631511003729	0.286	0.044	5.468836888955548e-66	4_all	GJB5	-0.32999999999999996	2.700439718141092	4	4
2.4912944634067564e-70	0.8704628052318586	0.806	0.325	6.205316249453548e-66	4_all	C19orf33	-1.131	1.3103401206121505	4	4
4.738541432793209e-70	0.8661727383887217	0.708	0.249	1.1802759000801325e-65	4_all	MPZL2	-0.957	1.5076036180149164	4	4
1.0816075493370352e-69	1.3450992032597582	0.398	0.09	2.6940680838886873e-65	4_all	TSTD1	-0.488	2.1447715242139744	4	4
1.5466078213905358e-69	0.8440605428186723	0.92	0.446	3.852290761519547e-65	4_all	PITX1	-1.366	1.0445901510240705	4	4
1.6748993996197683e-69	1.141727418917333	0.442	0.108	4.171839424572919e-65	4_all	ST14	-0.55	2.033015057227963	4	4
6.656638563577251e-69	0.9432853976386929	0.672	0.236	1.6580355334158216e-64	4_all	PGD	-0.908	1.5096743734169191	4	4
1.0556304158642322e-68	0.8950497080217892	0.632	0.208	2.6293642398346296e-64	4_all	DHCR24	-0.84	1.603341030036011	4	4
2.321500200529239e-68	0.8087756791161129	0.99	0.789	5.782392699478229e-64	4_all	S100A11	-1.779	0.32740322495351337	4	4
3.428471906689739e-68	1.3691950703651117	0.334	0.064	8.539637825182802e-64	4_all	STAP2	-0.398	2.3837042924740524	4	4
5.362229571729286e-68	1.1227741845874253	0.39	0.086	1.3356241417263306e-63	4_all	IRF6	-0.476	2.181065559047513	4	4
6.528106926773939e-68	0.8390598080971379	0.974	0.655	1.6260208733208528e-63	4_all	S100A16	-1.629	0.5724268656575295	4	4
3.6522344838162435e-67	1.1028111049114628	0.342	0.066	9.096985652289499e-63	4_all	BARX2	-0.40800000000000003	2.3734583955274444	4	4
9.568618831506461e-67	1.613279693917757	0.274	0.042	2.3833515785516295e-62	4_all	GPX2	-0.316	2.7057146601817665	4	4
2.3695087673763154e-66	1.720755999680851	0.246	0.034	5.901972437780926e-62	4_all	ANXA8	-0.28	2.8550516640889003	4	4
2.7285490022859045e-66	1.331306540193118	0.358	0.076	6.796269854893731e-62	4_all	RAB7B	-0.434	2.2358882638206707	4	4
7.309434396974357e-66	1.3619813228559887	0.32	0.061	1.8206339195983726e-61	4_all	FAT2	-0.381	2.391190757324476	4	4
6.100573762094764e-65	0.902719725686015	0.494	0.137	1.519530912662564e-60	4_all	IMPA2	-0.631	1.8503351486241508	4	4
1.314138460238978e-64	0.7982052093624606	0.498	0.138	3.273256076763246e-60	4_all	CA12	-0.636	1.851477475289912	4	4
1.3943592752005204e-64	0.8605343005873942	0.95	0.577	3.473070082669456e-60	4_all	PKM	-1.527	0.7193561945728277	4	4
1.6311185354803583e-64	0.753503145706242	1	0.998	4.0627900481744764e-60	4_all	S100A8	-1.998	0.0028882793248265117	4	4
8.57934933586986e-64	0.8055714452351743	0.738	0.287	2.1369443325784644e-59	4_all	EZR	-1.025	1.3625700793847084	4	4
9.648678036127367e-64	0.7469882080090419	0.672	0.238	2.4032927252386046e-59	4_all	ALDH3A2	-0.91	1.497499659470817	4	4
7.605548875574888e-63	0.8889953168754993	0.502	0.144	1.894390113928193e-58	4_all	RAB25	-0.646	1.8016185525084598	4	4
1.8133842583960695e-62	0.5678706770659878	0.768	0.283	4.51677751081293e-58	4_all	GJB6	-1.051	1.440304257889274	4	4
2.2407446253054417e-62	0.7537406759989805	0.59	0.195	5.5812467127107945e-58	4_all	HMGA1	-0.7849999999999999	1.5972408304995929	4	4
2.818951354712978e-62	0.7219628263760225	0.628	0.213	7.021444034319086e-58	4_all	HMGCS1	-0.841	1.5599111286657887	4	4
4.445949780805351e-62	0.9635803229711368	0.634	0.225	1.107397171402997e-57	4_all	THSD4	-0.859	1.4945578389223702	4	4
1.5543605856446637e-61	1.0004801462442634	0.492	0.146	3.871601346723728e-57	4_all	PHGDH	-0.638	1.7526899464592227	4	4
1.679229583173422e-61	0.7276093275471983	0.728	0.284	4.182625045768359e-57	4_all	SLC9A3R1	-1.012	1.3580475206940141	4	4
3.4038376093198696e-61	1.367499511117686	0.254	0.039	8.478278717293931e-57	4_all	TINCR	-0.293	2.7032824679099177	4	4
7.83278558092316e-61	1.1283059921753442	0.358	0.081	1.9509902324963407e-56	4_all	FGFR2	-0.439	2.1439657743796317	4	4
1.676078287615488e-60	1.007548531027623	0.432	0.115	4.174775798792657e-56	4_all	FGFR3	-0.547	1.9093974512190932	4	4
2.522718835804944e-60	0.9620971501703004	0.52	0.162	6.283588076222955e-56	4_all	STMN1	-0.682	1.6825178101438298	4	4
1.3513846877591605e-59	1.623411326829825	0.236	0.035	3.3660289802705174e-55	4_all	FAM83F	-0.271	2.7533600324168748	4	4
1.4932261474268831e-59	1.1258458640705462	0.358	0.082	3.719327688010881e-55	4_all	NDRG4	-0.44	2.1262637726461726	4	4
3.145141867914612e-59	0.747507974567148	0.554	0.178	7.833919364601716e-55	4_all	CTNNBIP1	-0.732	1.6380087350827908	4	4
5.250471914478435e-59	0.8819971560836157	0.398	0.099	1.3077875444582887e-54	4_all	ESRP1	-0.497	2.0072680004640393	4	4
5.705178195039023e-59	0.7804764480171471	0.988	0.714	1.4210457848203198e-54	4_all	DSP	-1.702	0.468586967555578	4	4
6.691963752426147e-59	0.8845904613825275	0.46	0.133	1.6668343314543045e-54	4_all	TTLL12	-0.593	1.7902076154431856	4	4

## Sheet: Cluster 10
Supplementary Table 2 Top 100 genes per cluster
p_val	avg_log2FC	pct.1	pct.2	p_val_adj	cluster	gene	pct.diff	log.pct.diff	clus	layers
8.123937928447192e-84	2.0377405888036133	0.638	0.173	2.0235104592176266e-79	10_all	TRBC2	-0.8109999999999999	1.8827843861281448	10	10
1.3722671457253669e-80	2.116031590284537	0.66	0.197	3.418043006572744e-76	10_all	CCL5	-0.857	1.7442703947894396	10	10
9.560805755473192e-78	2.2359840766815378	0.556	0.142	2.3814054975732626e-73	10_all	CORO1A	-0.6980000000000001	1.9691939532188256	10	10
8.88255392915164e-77	2.0412077734165415	0.578	0.151	2.2124665326730906e-72	10_all	PTPRC	-0.729	1.9365209431755999	10	10
4.0608855774766175e-62	2.4307898176758376	0.378	0.077	1.0114853796378759e-57	10_all	CD3D	-0.455	2.2954558835261714	10	10
1.858509521689856e-61	2.252531854516814	0.403	0.088	4.6291755166250933e-57	10_all	IL2RG	-0.491	2.1952044098906702	10	10
4.664490468784344e-61	1.9980710961408463	0.562	0.177	1.1618312859648044e-56	10_all	IL32	-0.7390000000000001	1.666820770137929	10	10
1.1141118478826029e-60	2.356820396886959	0.451	0.115	2.7750297907059874e-56	10_all	CD52	-0.5660000000000001	1.9714935723110056	10	10
1.4314371756849707e-57	2.108186380475889	0.454	0.118	3.565423717196125e-53	10_all	TRBC1	-0.5720000000000001	1.9439054379290739	10	10
8.655823817295044e-57	2.2487885459166037	0.346	0.069	2.1559925964118496e-52	10_all	CST7	-0.415	2.3261037708585555	10	10
2.152839605976729e-56	2.176559405784346	0.441	0.114	5.362292890566836e-52	10_all	NKG7	-0.555	1.9517448313927788	10	10
3.428573460415325e-56	2.7069239882047036	0.292	0.05	8.53989077520249e-52	10_all	GZMK	-0.34199999999999997	2.5459683691052923	10	10
4.1029198698983644e-54	1.9028016530496892	0.444	0.119	1.0219552811942846e-49	10_all	CD2	-0.563	1.8995981030421625	10	10
1.1332098132381607e-52	2.406855942297216	0.289	0.051	2.8225990028136106e-48	10_all	CD79A	-0.33999999999999997	2.502500340529183	10	10
2.4585696999377396e-52	1.8003704380338803	0.505	0.157	6.123805408604921e-48	10_all	LCP1	-0.662	1.68551882874753	10	10
4.539079045581056e-52	1.9960812603803628	0.956	0.891	1.1305938086733294e-47	10_all	IGKC	-1.847	0.10158518645882648	10	10
1.5644489791242617e-51	1.8128946197178828	0.489	0.148	3.896729517202711e-47	10_all	TRAC	-0.637	1.724237289323284	10	10
7.307997585063144e-50	2.2480513800115354	0.387	0.099	1.8202760384875278e-45	10_all	HCST	-0.486	1.9668331360648006	10	10
2.74297158133553e-47	-1.1099535573339523	1	0.999	6.832193614790538e-43	10_all	S100A9	-1.999	0.0014434168696687186	10	10
3.4665090494533756e-46	2.0230569865784673	0.324	0.073	8.634380740378468e-42	10_all	CD6	-0.397	2.1500254440046076	10	10
4.702559876242857e-46	2.513393966604572	0.806	0.489	1.171313613974571e-41	10_all	IGHA1	-1.295	0.72094537357573385	10	10
4.860101633279961e-46	1.9467092323590292	0.333	0.077	1.2105541148173727e-41	10_all	DERL3	-0.41000000000000003	2.112591826376361	10	10
3.1254628982056234e-45	2.0141245416366216	0.352	0.089	7.784902986850567e-41	10_all	CD8A	-0.44099999999999995	1.9836981876708994	10	10
5.2893957830105197e-45	2.5816599581967337	0.765	0.418	1.3174827016322602e-40	10_all	JCHAIN	-1.183	0.8719568054991315	10	10
1.7355545814183207e-44	2.205693686571088	0.67	0.357	4.322919351396753e-40	10_all	IGLC3	-1.0270000000000001	0.9082370213160353	10	10
6.024668067996138e-44	2.368493302763576	0.311	0.073	1.5006243223764782e-39	10_all	CD53	-0.384	2.090946211250585	10	10
1.2798355389393732e-43	1.964940815690133	0.27	0.054	3.187814360390191e-39	10_all	IKZF1	-0.324	2.3219280948873626	10	10
1.7281906937469824e-43	2.302105021124655	0.244	0.045	4.3045773799849835e-39	10_all	GZMH	-0.289	2.4388842412332115	10	10
2.2042228704734538e-43	2.354272012099002	0.74	0.438	5.4902783257752784e-39	10_all	IGLC2	-1.178	0.7565944009151385	10	10
7.317040269136328e-43	2.086009977995418	0.349	0.091	1.8225283902364765e-38	10_all	RAC2	-0.43999999999999995	1.9392885860109559	10	10
2.5512226816788234e-42	1.8984469643204172	0.416	0.127	6.354585455525613e-38	10_all	MZB1	-0.5429999999999999	1.7117550313689263	10	10
5.744900555693181e-42	-1.0236267080300205	1	0.999	1.4309398304120576e-37	10_all	KRT13	-1.999	0.0014434168696687186	10	10
4.859059501746007e-41	-1.0186816910604009	1	0.998	1.2102945406948954e-36	10_all	S100A8	-1.998	0.0028882793248265117	10	10
7.804755466117226e-41	1.6340563318180643	0.365	0.1	1.9440084915004785e-36	10_all	LIMD2	-0.46499999999999997	1.8678964639926547	10	10
1.8444834452774397e-40	2.097331882633236	0.263	0.055	4.594239365497047e-36	10_all	PIM2	-0.318	2.257559275767643	10	10
2.201484526802763e-40	1.2964481164828978	0.473	0.155	5.483457659360322e-36	10_all	FYB1	-0.628	1.6095719680651577	10	10
7.482484529526835e-40	1.2718232463099612	0.59	0.242	1.863737246614544e-35	10_all	LAPTM5	-0.832	1.285707906974609	10	10
9.567498167475378e-40	1.8907673465537158	0.324	0.083	2.3830724435547672e-35	10_all	GZMA	-0.40700000000000003	1.9648105715376998	10	10
1.0272600913383198e-39	1.660209775030089	0.4	0.122	2.5586994355054867e-35	10_all	ITGB2	-0.522	1.7131188522118383	10	10
2.054337436481269e-39	-1.132828331621699	1	0.998	5.116943686787545e-35	10_all	SPRR3	-1.998	0.0028882793248265117	10	10
2.5658913768566385e-39	1.804673686390704	0.356	0.099	6.391122241474515e-35	10_all	F13A1	-0.45499999999999996	1.8463768108867882	10	10
4.0625900518063006e-39	1.9910590838740534	0.254	0.052	1.0119099301039133e-34	10_all	PRF1	-0.306	2.2882449686310737	10	10
5.310353179460725e-39	1.986608609462869	0.276	0.062	1.3227027699400774e-34	10_all	LCP2	-0.338	2.154328146391294	10	10
7.278860411458562e-39	1.055675569408908	0.914	0.609	1.8130185512860988e-34	10_all	LUM	-1.5230000000000001	0.5857519371517375	10	10
1.5349012161749394e-38	1.7048812724843998	0.317	0.08	3.823131949248539e-34	10_all	ITGAL	-0.397	1.986410935252045	10	10
1.5875568456788043e-38	2.84917513479225	0.165	0.022	3.9542865912167655e-34	10_all	CYTIP	-0.187	2.9068905956085187	10	10
2.34470902318477e-38	1.745561103448757	0.349	0.098	5.840201234948625e-34	10_all	CD3E	-0.44699999999999995	1.8323733820944437	10	10
1.3710757144738393e-37	1.3762829719920284	0.543	0.209	3.415075389611439e-33	10_all	TPSB2	-0.752	1.377449255723479	10	10
1.4693461116821875e-37	1.125828478197648	0.571	0.225	3.6598472949779925e-33	10_all	LSP1	-0.7959999999999999	1.3435657441458055	10	10
1.7273236903814652e-37	2.1161015895403525	0.225	0.043	4.3024178480021534e-33	10_all	EVI2B	-0.268	2.387516436514939	10	10
1.3484517783772404e-36	2.0222002537474237	0.279	0.068	3.3587236895820304e-32	10_all	CD27	-0.34700000000000003	2.036658470578848	10	10
5.182381723448481e-36	1.9286823853322888	0.251	0.055	1.2908276396765477e-31	10_all	TBC1D10C	-0.306	2.1901838404261125	10	10
4.031212071029895e-35	2.2201478058764295	0.749	0.428	1.0040943026521263e-30	10_all	IGLC1	-1.177	0.8073549220576042	10	10
1.7273497193178252e-34	1.4500753619663673	0.597	0.274	4.302482680876839e-30	10_all	HLA-DQB1	-0.871	1.123555038304278	10	10
2.678142416953284e-34	2.171646742491191	0.2	0.037	6.67071713214724e-30	10_all	CD5	-0.23700000000000002	2.434402824145775	10	10
2.928483023069641e-34	1.787226607303499	0.251	0.058	7.294265513861861e-30	10_all	LCK	-0.309	2.1135625588231997	10	10
3.2383616605108414e-34	1.9708661777147576	0.219	0.044	8.066111224000404e-30	10_all	WAS	-0.263	2.3153554409638764	10	10
5.129225791369759e-34	1.8444071225420648	0.267	0.065	1.2775875601143794e-29	10_all	RASAL3	-0.332	2.0383281186590994	10	10
5.6229759973182095e-34	2.214142469843857	0.216	0.044	1.4005708614120195e-29	10_all	ZAP70	-0.26	2.2954558835261714	10	10
8.478233845316844e-34	1.962957075901259	0.178	0.029	2.1117584861915195e-29	10_all	MAP4K1	-0.207	2.6177524358388253	10	10
1.062744491314846e-33	1.449759138640176	0.314	0.088	2.6470839789670185e-29	10_all	ICAM3	-0.402	1.8351891302543297	10	10
1.1223458602420997e-33	1.5912799952794572	0.533	0.227	2.795539068691022e-29	10_all	LYZ	-0.76	1.231443235468261	10	10
2.821769906157215e-33	1.4686556712013676	0.457	0.171	7.028464482256391e-29	10_all	HLA-DQA1	-0.628	1.4181978401721718	10	10
2.9431981557944866e-33	2.029624133556279	0.257	0.063	7.330917966452907e-29	10_all	SLAMF7	-0.32	2.0283446256939617	10	10
5.973613069543135e-33	1.573802521419364	0.283	0.074	1.4879075433618042e-28	10_all	ARHGAP45	-0.357	1.9352048772029324	10	10
8.479365795922283e-33	2.0402954273614897	0.298	0.084	2.1120404324483225e-28	10_all	TPSAB1	-0.382	1.8268510976834011	10	10
8.55889898136338e-33	2.5357597992330367	0.152	0.022	2.1318505582779907e-28	10_all	CCL22	-0.174	2.7884958948062883	10	10
9.132427188734132e-33	0.9831189959208448	0.705	0.349	2.2747049641698973e-28	10_all	CYBA	-1.0539999999999998	1.0143962210765036	10	10
1.6101317321213917e-32	0.9663747741062478	0.648	0.302	4.0105161183679624e-28	10_all	C1QA	-0.95	1.101445263559546	10	10
2.52740861729928e-32	1.7146747461750251	0.184	0.033	6.295269383969047e-28	10_all	DOCK2	-0.217	2.4791678366985592	10	10
2.830279593053402e-32	1.96129139900966	0.21	0.043	7.049660410377414e-28	10_all	AC004687.1	-0.253	2.2879807629640245	10	10
3.616182618713075e-32	1.2005736444894421	0.508	0.207	9.007187666690526e-28	10_all	COTL1	-0.715	1.2951977292728407	10	10
4.097764434605697e-32	1.7455942614812334	0.292	0.081	1.020671165371587e-27	10_all	IKZF3	-0.373	1.8499745559953926	10	10
8.028368942633883e-32	1.5639202582488283	0.283	0.075	1.9997061362312478e-27	10_all	ACAP1	-0.358	1.9158395523360015	10	10
9.745565820290001e-32	1.7789077668251885	0.241	0.057	2.4274255345178336e-27	10_all	GPSM3	-0.298	2.0799993220652198	10	10
1.3621862904802366e-31	1.1886246091882853	0.346	0.107	3.392933612328173e-27	10_all	IL16	-0.45299999999999996	1.6931612412355774	10	10
2.712556165098016e-31	0.884874786510045	0.53	0.213	6.756434896026138e-27	10_all	WIPF1	-0.743	1.3151389292247233	10	10
3.4869663143885998e-31	1.1259149615712762	0.759	0.411	8.685335695879124e-27	10_all	TXNDC5	-1.17	0.8849614917337835	10	10
5.865628669378787e-31	2.9027966353082086	0.159	0.026	1.4610107889688685e-26	10_all	CXCL9	-0.185	2.612443237143263	10	10
1.0619866642570299e-30	1.43089703290316	0.267	0.07	2.64519638333141e-26	10_all	CD37	-0.337	1.9314129147425874	10	10
1.6722475507897355e-30	1.1991469712347875	0.721	0.398	4.165234199507073e-26	10_all	HLA-DPB1	-1.119	0.8572308286971734	10	10
1.2981746297337508e-29	1.6447018675974694	0.254	0.066	3.2334933677408262e-25	10_all	IL7R	-0.32	1.9442905674137125	10	10
1.4817924332128002e-29	-0.9039259478680544	0.997	0.988	3.6908485926464425e-25	10_all	KRT6A	-1.9849999999999999	0.013082462813518266	10	10
1.6896836186009207e-29	1.3952739416007034	0.248	0.063	4.208663957211173e-25	10_all	IL10RA	-0.311	1.9769163868869588	10	10
2.1036366359402402e-29	1.9483631034031283	0.175	0.033	5.23973813279995e-25	10_all	PTPN7	-0.208	2.406816992473875	10	10
2.2006239187853452e-29	-1.1238738200010436	0.952	0.94	5.481314056910538e-25	10_all	SPRR2A	-1.892	0.01830081674294389	10	10
3.553400071914395e-29	1.7613625613099324	0.257	0.069	8.850808899124375e-25	10_all	ALOX5AP	-0.326	1.897100092415709	10	10
3.6953910838798263e-29	1.9687505836364931	0.232	0.057	9.204480111727872e-25	10_all	DPEP1	-0.28900000000000003	2.0250909809628306	10	10
4.158805281330483e-29	1.872899440673286	0.229	0.056	1.0358752194737966e-24	10_all	CD48	-0.28500000000000003	2.03184886603934	10	10
5.579774761930873e-29	1.816234362172103	0.749	0.505	1.389810297701742e-24	10_all	IGHG3	-1.254	0.568682330819594	10	10
5.641172323696797e-29	1.0320392981530473	0.448	0.174	1.4051032023863982e-24	10_all	F2R	-0.622	1.364411426208876	10	10
8.098230362713703e-29	0.7407178983241107	0.876	0.578	2.0171072187447292e-24	10_all	SSR4	-1.454	0.5998613771004947	10	10
8.767525985185727e-29	0.8386170159485702	0.575	0.256	2.183815372390061e-24	10_all	EVL	-0.831	1.1674181458317374	10	10
1.6352763746654498e-28	1.9981839311781888	0.229	0.057	4.073146394016703e-24	10_all	LTB	-0.28600000000000003	2.0063137739322023	10	10
1.6669650215379977e-28	1.009410875655853	0.552	0.252	4.152076475646845e-24	10_all	ARHGDIB	-0.804	1.1312445332782526	10	10
1.7325073603213673e-28	1.6300013843487442	0.244	0.063	4.3153293330884614e-24	10_all	ARHGAP30	-0.307	1.9534574140629697	10	10
2.0711068263227713e-28	1.9580114953470598	0.184	0.038	5.158712883004759e-24	10_all	ITGB7	-0.222	2.2756344426134274	10	10
2.2708091132860127e-28	1.776814429536078	0.187	0.039	5.656131339372801e-24	10_all	PCED1B-AS1	-0.226	2.261492241025388	10	10
3.9213515414612483e-28	1.7090129512427301	0.187	0.039	9.767302419471678e-24	10_all	SPOCK2	-0.226	2.261492241025388	10	10
4.041228258992086e-28	1.0824625457680475	0.333	0.107	1.0065891347497488e-23	10_all	ARHGAP4	-0.44	1.6379113806701153	10	10

## Sheet: Cluster 1
Supplementary Table 2 Top 100 genes per cluster
p_val	avg_log2FC	pct.1	pct.2	p_val_adj	cluster	gene	pct.diff	log.pct.diff	clus	layers
8.486989107588127e-60	0.6839073457987013	1	0.998	2.1139392469180508e-55	1_all	S100A8	-1.998	0.0028882793248265117	1	1
5.981684389170368e-57	0.6212103084304559	1	0.999	1.4899179476545553e-52	1_all	KRT13	-1.999	0.0014434168696687186	1	1
4.251842034686097e-55	0.671269752699442	1	0.999	1.0590488139996131e-50	1_all	S100A9	-1.999	0.0014434168696687186	1	1
5.1460985348880886e-49	0.627443973375815	1	0.986	1.2817902230699252e-44	1_all	KRT6A	-1.986	0.020340448284175534	1	1
5.499025943383877e-46	0.5845502263018405	0.988	0.835	1.3696973819780561e-41	1_all	KRT5	-1.823	0.24273484422326316	1	1
6.593625721713356e-37	0.6938527570498527	0.952	0.825	1.6423402947643628e-32	1_all	RHCG	-1.777	0.20656745417476532	1	1
1.0314998223956843e-34	0.8246608607580708	0.762	0.483	2.5692597576231703e-30	1_all	CALML3	-1.245	0.6577678086575489	1	1
1.0125292639937725e-33	0.5712669880373382	0.91	0.711	2.5220078907556884e-29	1_all	S100A2	-1.621	0.3560169854666435	1	1
2.4546221677605537e-33	0.7218271015610895	0.986	0.933	6.113972895457987e-29	1_all	SPRR2A	-1.919	0.07971056552615273	1	1
3.126060066841966e-33	0.584415691315284	0.994	0.945	7.786390414489969e-29	1_all	CSTA	-1.939	0.07293152245385123	1	1
7.848322987066089e-33	0.6758767941757693	0.974	0.873	1.9548602896184214e-28	1_all	KRTDAP	-1.847	0.15794011845290204	1	1
1.1803552049437461e-32	0.6366597571580828	0.972	0.815	2.940028744473883e-28	1_all	PERP	-1.787	0.254156254487341	1	1
1.4123379444287906e-32	0.6108176946107036	0.958	0.777	3.5178513519832315e-28	1_all	KRT6C	-1.7349999999999999	0.30211105732847005	1	1
2.0431638148319876e-32	0.5705045945199787	0.996	0.949	5.089112429983515e-28	1_all	CSTB	-1.9449999999999998	0.06973765504697159	1	1
5.46492817425645e-32	0.757496982434533	0.922	0.734	1.3612043096437966e-27	1_all	CRNN	-1.6560000000000001	0.32898668758612526	1	1
7.689732671085613e-32	0.5736839080289569	1	0.997	1.9153586137140045e-27	1_all	SPRR3	-1.9969999999999999	0.004334590263891128	1	1
1.1241354747268733e-31	0.7096153203392239	0.944	0.776	2.799996640449696e-27	1_all	MAL	-1.72	0.28273020717471353	1	1
1.1919974072347229e-31	0.4878173900766365	0.988	0.905	2.9690271419402478e-27	1_all	FABP5	-1.893	0.12659324961410992	1	1
2.627990757506521e-31	0.7113810395666804	0.918	0.759	6.545799378797243e-27	1_all	CNFN	-1.677	0.2743942679983417	1	1
1.2552120960197486e-30	0.6489603146712235	0.904	0.681	3.1264822887659897e-26	1_all	S100A14	-1.585	0.40866797440311636	1	1
5.486256282962136e-30	0.5660804017493248	0.942	0.755	1.3665167149602088e-25	1_all	SFN	-1.697	0.3192504154003419	1	1
1.3940325849208857e-29	0.5478313345718466	0.99	0.882	3.472256362520942e-25	1_all	SPRR1B	-1.8719999999999999	0.16664986940945145	1	1
3.0179963624071713e-29	0.6244540686820641	0.912	0.702	7.517225339483782e-25	1_all	GJB2	-1.6139999999999999	0.37756279386018116	1	1
2.753299233809329e-28	0.6872753520639452	0.88	0.697	6.857917731572277e-24	1_all	KRT6B	-1.577	0.3363448676562366	1	1
3.4566452724488455e-28	0.6090030396674804	0.954	0.806	8.609812044615584e-24	1_all	SPINK5	-1.76	0.24320942747754404	1	1
1.416173417152316e-27	0.5823298267662054	0.828	0.607	3.527404747442989e-23	1_all	LY6D	-1.435	0.4479342512436431	1	1
3.689892675274218e-26	0.5324100671206264	0.982	0.911	9.190784675573023e-22	1_all	ANXA1	-1.893	0.1082719705126423	1	1
1.1147645893475388e-24	0.5345707737607763	0.826	0.624	2.77665563914685e-20	1_all	KRT14	-1.45	0.40459575255719704	1	1
1.1653112781454548e-24	0.6446223007102945	0.928	0.77	2.902557331604699e-20	1_all	SPRR2D	-1.698	0.26926635954530853	1	1
1.245600800434045e-24	0.8586511070023963	0.672	0.444	3.102542473721119e-20	1_all	LYPD3	-1.116	0.5979015564286544	1	1
4.3527164328088074e-24	0.5913105434383543	0.9	0.73	1.0841746090840177e-19	1_all	DSP	-1.63	0.30202853744965746	1	1
3.3866556358526994e-23	0.5758639188451875	0.858	0.677	8.435481857781904e-19	1_all	S100A16	-1.5350000000000001	0.3418218139245487	1	1
1.2497017607604667e-22	0.6890381820673481	0.732	0.532	3.1127571457021704e-18	1_all	SBSN	-1.264	0.4604174027828528	1	1
1.376367268374863e-22	0.6937384012084171	0.738	0.539	3.4282555920681086e-18	1_all	KRT16	-1.2770000000000001	0.4533355433078905	1	1
3.277090849059538e-22	0.6524431497889474	0.64	0.42	8.162577886837498e-18	1_all	LGALS7B	-1.06	0.6076825772212398	1	1
5.142028066117027e-22	-1.728513913848943	0.396	0.59	1.280776350708429e-17	1_all	ACTA2	-0.986	-0.575214524169594	1	1
2.2835121804648228e-21	0.5615078283417452	0.876	0.704	5.68777213910178e-17	1_all	CRCT1	-1.58	0.31535544096387624	1	1
1.7681313335718137e-20	0.5754138465849019	0.806	0.637	4.4040615256606734e-16	1_all	CRABP2	-1.443	0.33948646627166706	1	1
7.061239333268719e-20	0.935909947610899	0.55	0.366	1.7588134931305727e-15	1_all	TMPRSS11D	-0.916	0.5875879701279796	1	1
1.7596988855915903e-19	0.5833794888883395	0.906	0.793	4.383057984231533e-15	1_all	KRT4	-1.699	0.1921901843422566	1	1
2.511759470420633e-19	0.5348627645200621	0.742	0.512	6.2562904889237125e-15	1_all	DSC2	-1.254	0.5352753766208032	1	1
2.7162740212550626e-19	0.6545954598129693	0.69	0.512	6.7656953321421095e-15	1_all	DMKN	-1.202	0.43045255166553115	1	1
5.437840856766499e-19	0.5149760041535099	0.784	0.6	1.3544574006033997e-14	1_all	SERPINB3	-1.384	0.3858911536193274	1	1
5.982979678956262e-19	0.6216314963616778	0.834	0.711	1.4902405784344258e-14	1_all	KRT1	-1.545	0.23019782382524828	1	1
9.371888893807802e-19	1.0238926300117166	0.458	0.285	2.3343500856696474e-14	1_all	KLK11	-0.743	0.68438567904484	1	1
9.727432026431137e-18	0.5842955400057914	0.732	0.541	2.422908769143468e-13	1_all	JUP	-1.2730000000000001	0.436215054457227	1	1
1.0595831478393327e-17	0.5233967814851361	0.842	0.679	2.63920970463821e-13	1_all	CD24	-1.521	0.3104086588216641	1	1
4.855929194105003e-17	0.5997239513232071	0.69	0.499	1.209514843667674e-12	1_all	AQP3	-1.189	0.4675565463282707	1	1
7.211379316407679e-16	0.3296143411578818	0.784	0.557	1.7962103601308246e-11	1_all	KRT15	-1.3410000000000002	0.4931763267751765	1	1
1.325674605347869e-15	-2.1644040608535327	0.19	0.354	3.3019903070004723e-11	1_all	MYH11	-0.544	-0.8977499417520495	1	1
1.958639013211374e-15	0.784571594992729	0.696	0.586	4.87857805410689e-11	1_all	PI3	-1.282	0.24818664142648042	1	1
2.66551327315238e-15	-1.5069597320406778	0.538	0.64	6.639260460767948e-11	1_all	TAGLN	-1.178	-0.25046573233073827	1	1
3.1340647736534557e-15	0.652000811992375	0.664	0.494	7.806328538216028e-11	1_all	DSG3	-1.158	0.42667219976224724	1	1
4.4663026469002645e-15	0.7174189500676844	0.798	0.685	1.1124666632899178e-10	1_all	SPRR2E	-1.483	0.22028475837445666	1	1
4.490180051179826e-15	0.592446259583328	0.686	0.541	1.118414047147871e-10	1_all	ECM1	-1.227	0.3425799823459971	1	1
5.222664116199577e-15	-0.923839835588451	0.656	0.771	1.3008611780629907e-10	1_all	FLNA	-1.427	-0.23303504529695057	1	1
1.519854214151567e-14	0.662799122474435	0.648	0.496	3.785652876608723e-10	1_all	IL1RN	-1.1440000000000001	0.3856536924977496	1	1
1.62776179019523e-14	0.4889321798884385	0.708	0.514	4.0544290670182786e-10	1_all	PKP1	-1.222	0.46198100088911925	1	1
2.3886423076742074e-14	0.567218804009485	0.616	0.444	5.949630259954916e-10	1_all	FXYD3	-1.06	0.47237067434479524	1	1
3.17756599054954e-14	0.35130746318385286	0.918	0.802	7.914681369260794e-10	1_all	S100A11	-1.7200000000000002	0.19489191695888772	1	1
4.334359940524642e-14	0.5926258887428983	0.66	0.511	1.0796023739858778e-9	1_all	PPL	-1.171	0.3691427333081946	1	1
7.904583258673033e-14	0.5014281762684445	0.588	0.435	1.968873598070279e-9	1_all	IVL	-1.023	0.43480075410027375	1	1
1.2331212920489211e-13	-0.41135155593201134	0.91	0.926	3.071458514235453e-9	1_all	VIM	-1.836	-0.025145648174177682	1	1
1.3840483564828916e-13	-1.249672739764705	0.7	0.768	3.4473876463275866e-9	1_all	MYL9	-1.468	-0.13375138888882745	1	1
1.7208055697886542e-13	0.6562200707183903	0.604	0.441	4.28618251322958e-9	1_all	A2ML1	-1.045	0.45376989376755833	1	1
2.0528357391739004e-13	0.60015405298305	0.668	0.517	5.1132032591343515e-9	1_all	SPINK7	-1.185	0.36968382215911766	1	1
2.3438984745733115e-13	0.8326461728018979	0.546	0.398	5.838182320467205e-9	1_all	KLK10	-0.9440000000000001	0.45613252037620367	1	1
2.422447521879796e-13	0.568150618443618	0.656	0.506	6.0338322874981965e-9	1_all	MUC21	-1.162	0.37455842992377353	1	1
3.217469308355713e-13	0.5878663997061446	0.57	0.398	8.01407255325241e-9	1_all	TRIM29	-0.968	0.518193488508455	1	1
4.4531567200342705e-13	0.5104688648309115	0.634	0.474	1.1091922758261361e-8	1_all	SERPINB13	-1.108	0.4195957812411483	1	1
4.973676259445003e-13	0.5779755964200466	0.652	0.495	1.2388432827025612e-8	1_all	PITX1	-1.147	0.3974434392641057	1	1
5.852253320931123e-13	-0.28905134464761906	0.772	0.636	1.457679257177524e-8	1_all	SLPI	-1.408	0.27957408198372496	1	1
6.435866536339913e-13	0.4363282074138868	0.652	0.499	1.6030456368715455e-8	1_all	LCN2	-1.151	0.38583214889381695	1	1
6.480342430816584e-13	-1.3884399995400671	0.228	0.388	1.6141236926677948e-8	1_all	MYLK	-0.616	-0.767022828022386	1	1
7.114429450463297e-13	0.7909851603381431	0.46	0.311	1.772062087521398e-8	1_all	DSG1	-0.771	0.5647192808137728	1	1
1.0248368407172949e-12	0.43367310514437385	0.904	0.799	2.552663602858638e-8	1_all	EMP1	-1.703	0.17812726948721092	1	1
1.1778856122487712e-12	0.8036453712261182	0.756	0.675	2.933877482989239e-8	1_all	S100A7	-1.431	0.16349873228287934	1	1
1.5808414853896423e-12	-2.0766420371486176	0.106	0.242	3.9375599718085213e-8	1_all	MUSTN1	-0.348	-1.1909427827113954	1	1
1.7956846051899667e-12	0.7223674128285085	0.536	0.388	4.472691214607169e-8	1_all	TMPRSS11B	-0.924	0.4661763482706448	1	1
2.575827176372796e-12	0.8773814318625428	0.386	0.253	6.415870330909359e-8	1_all	MAL2	-0.639	0.6094634625737703	1	1
2.5779057249320797e-12	0.679181064375504	0.516	0.378	6.421047579660825e-8	1_all	C19orf33	-0.894	0.4489848312021815	1	1
3.2359735606991366e-12	0.6237407612672679	0.442	0.295	8.06016294498941e-8	1_all	SLURP1	-0.737	0.5833314151422281	1	1
3.30938768400895e-12	0.5528476328052327	0.592	0.454	8.243022843329492e-8	1_all	HOPX	-1.046	0.3829048783380346	1	1
4.952584229587715e-12	-3.2571752793614124	0.06	0.179	1.233589679905708e-7	1_all	DES	-0.239	-1.576925181655738	1	1
5.172009800629079e-12	0.6754902231566273	0.474	0.333	1.288244201140691e-7	1_all	SERPINB4	-0.8069999999999999	0.5093648818269968	1	1
7.39495741187704e-12	0.6998364692113158	0.494	0.345	1.841935992150333e-7	1_all	DSC3	-0.839	0.5179146799191463	1	1
7.669709824306006e-12	-3.407586043623362	0.032	0.14	1.9103713230381398e-7	1_all	ACTG2	-0.17200000000000001	-2.1292830169449664	1	1
3.146265610151929e-11	0.8041993422740594	0.412	0.284	7.836718381766425e-7	1_all	CLIC3	-0.696	0.5367534076785363	1	1
3.228948299832021e-11	0.5431881981814988	0.586	0.442	8.042664425221597e-7	1_all	TACSTD2	-1.028	0.40685429503081627	1	1
3.772860383561103e-11	-0.850999578374136	0.504	0.621	9.397440643373994e-7	1_all	CRIP1	-1.125	-0.301169534720565	1	1
9.597590102299276e-11	0.6935563609157767	0.47	0.339	2.3905677426807037e-6	1_all	GJB6	-0.8089999999999999	0.47137548342865565	1	1
1.9634799335731656e-10	0.4521440157136474	0.79	0.676	4.890635818544041e-6	1_all	APOD	-1.4660000000000002	0.22482940678228094	1	1
2.467889306505048e-10	0.576130428895735	0.588	0.46	6.147018684642773e-6	1_all	SDC1	-1.048	0.354182293891989	1	1
2.776580976618896e-10	-1.0919607924765617	0.456	0.567	6.915907896562346e-6	1_all	TPM2	-1.023	-0.31431491077748697	1	1
7.070366583118038e-10	0.6839017039258279	0.388	0.269	1.761086908523041e-5	1_all	KLK12	-0.657	0.5284504796305036	1	1
7.086052496606263e-10	0.5988453901510522	0.508	0.388	1.764993955854688e-5	1_all	KLK13	-0.896	0.3887718445850382	1	1
1.5718191295088252e-9	0.5538142830180075	0.578	0.469	3.915087087780582e-5	1_all	ERO1A	-1.047	0.3014815699853023	1	1
2.3008024371363916e-9	0.5031043946322586	0.526	0.4	5.7308387104193244e-5	1_all	FAM25A	-0.926	0.39506279951757756	1	1
4.747157600469153e-9	-2.365814236996474	0.1	0.208	1.1824220151248566e-4	1_all	CNN1	-0.308	-1.0565835283663672	1	1
5.4294070390467995e-9	-1.4712774286516512	0.132	0.249	1.352356705285777e-4	1_all	CARMN	-0.381	-0.9156078127096274	1	1

## Sheet: Cluster 2
Supplementary Table 2 Top 100 genes per cluster
p_val	avg_log2FC	pct.1	pct.2	p_val_adj	cluster	gene	pct.diff	log.pct.diff	clus	layers
1.825315714274923e-82	1.6884011896702893	0.818	0.45	4.546496381115978e-78	2_all	CCL14	-1.268	0.8621758417247116	2	2
1.338211855165658e-71	-1.1822486462919093	0.99	0.988	3.333218088846621e-67	2_all	KRT6A	-1.978	0.002917483382294332	2	2
2.7859593992700016e-71	-1.0935662028092246	0.998	0.999	6.93926767170172e-67	2_all	S100A8	-1.9969999999999999	-0.0014448624551578733	2	2
2.384805370461421e-67	-1.0689309590367078	1	0.999	5.940073216745307e-63	2_all	KRT13	-1.999	0.0014434168696687186	2	2
2.286787120689557e-66	1.4933648241921618	0.699	0.319	5.695929360213549e-62	2_all	ACKR1	-1.018	1.131736031610567	2	2
8.116521970404175e-61	-1.0248370689625395	0.998	0.999	2.021663292388272e-56	2_all	S100A9	-1.9969999999999999	-0.0014448624551578733	2	2
6.540788670830116e-60	1.1615502893536558	0.918	0.67	1.6291796421303652e-55	2_all	AQP1	-1.588	0.4543330580686731	2	2
3.427357587456607e-58	1.1347430401372987	0.916	0.666	8.536862278836918e-54	2_all	CLU	-1.582	0.45982542102568186	2	2
2.012795620357226e-53	1.2273908450161268	0.777	0.477	5.013471331185779e-49	2_all	VWF	-1.254	0.7039253324021986	2	2
1.3053057873023632e-48	-1.4145533145977458	0.826	0.865	3.2512556550127263e-44	2_all	KRT5	-1.6909999999999998	-0.06655835110464153	2	2
6.662031382021937e-48	1.2907688814144636	0.654	0.357	1.6593787766340241e-43	2_all	PLVAP	-1.0110000000000001	0.873366561468983	2	2
7.647057083398995e-48	-1.056683131816654	0.924	0.958	1.9047289783330217e-43	2_all	CSTA	-1.8820000000000001	-0.05213280432012243	2	2
1.0795336063606848e-45	0.5640647426646357	0.988	0.912	2.6889023067231937e-41	2_all	VIM	-1.9	0.1154772174199359	2	2
1.7261750900184817e-45	-1.023437715708229	0.945	0.958	4.299556914218034e-41	2_all	CSTB	-1.903	-0.019711326627745385	2	2
1.5481849500369463e-43	1.1433232103449287	0.645	0.351	3.856219073552026e-39	2_all	EGFL7	-0.996	0.877828130006056	2	2
7.610815081243682e-43	1.4319733175707872	0.465	0.19	1.8957018204361765e-38	2_all	LIFR	-0.655	1.291231297664446	2	2
8.380280503675099e-43	-1.0316369574068918	0.908	0.92	2.0873602678553936e-38	2_all	FABP5	-1.828	-0.01894156365346038	2	2
4.2083448442831003e-42	0.8607612820865986	0.887	0.657	1.0482145338140347e-37	2_all	A2M	-1.544	0.43304073397873427	2	2
5.215097738715799e-41	1.3787053526076785	0.363	0.122	1.2989765447593312e-36	2_all	MMRN1	-0.485	1.5730884004328645	2	2
1.5437797029225357e-40	1.0329992246647666	0.734	0.469	3.845246484039452e-36	2_all	ENG	-1.2029999999999998	0.6461921403278363	2	2
6.6032109661046196e-40	1.0652831658606992	0.773	0.524	1.6447277874373385e-35	2_all	APOE	-1.2970000000000002	0.5609016023873971	2	2
7.227822782430805e-40	0.5820008894679654	0.971	0.873	1.8003060986478648e-35	2_all	SPARCL1	-1.8439999999999999	0.15348964178975222	2	2
4.451649640367113e-39	-1.0101239785769196	0.852	0.907	1.1088168924226403e-34	2_all	SPRR1B	-1.759	-0.09024912030268434	2	2
1.473820106162375e-38	0.6199778993079867	0.918	0.733	3.670991120429244e-34	2_all	ADIRF	-1.651	0.32468095527999624	2	2
1.5352453778666045e-38	0.6402071819875466	0.951	0.805	3.8239891871901387e-34	2_all	IFITM3	-1.756	0.240456557858584	2	2
2.772080269186858e-38	-1.4527488734517968	0.652	0.758	6.904697534490626e-34	2_all	S100A2	-1.4100000000000001	-0.2173258839400141	2	2
4.4010098186585043e-38	0.6504130024178756	0.969	0.825	1.0962035256314602e-33	2_all	HLA-E	-1.794	0.23210254628190305	2	2
6.640029074368011e-38	-1.0195359374781492	0.924	0.944	1.6538984418435842e-33	2_all	SPRR2A	-1.8679999999999999	-0.030894007945783463	2	2
2.1290308277506396e-36	0.9245174211851201	0.689	0.411	5.302989985761293e-32	2_all	PECAM1	-1.0999999999999999	0.7453655890226083	2	2
2.2289606517659079e-35	-0.8648263848091018	1	0.997	5.551895191418524e-31	2_all	SPRR3	-1.9969999999999999	0.004334590263891128	2	2
1.7742542506521499e-34	-1.1261325295818403	0.863	0.894	4.419312487524375e-30	2_all	KRTDAP	-1.7570000000000001	-0.050914272004362736	2	2
3.1130089752424115e-34	-1.1555875503620205	0.719	0.821	7.753882755533798e-30	2_all	KRT6C	-1.54	-0.19139045133850696	2	2
4.553314738579883e-34	-0.8239169304589566	0.879	0.93	1.1341396350854773e-29	2_all	ANXA1	-1.8090000000000002	-0.08136755085198964	2	2
2.2422767624603766e-33	1.6469066470215985	0.273	0.086	5.585062959936306e-29	2_all	NOSTRIN	-0.359	1.6664923862177548	2	2
1.657558378959111e-32	1.4181202442436314	0.346	0.132	4.128646410311354e-28	2_all	CAVIN2	-0.478	1.390234108278271	2	2
2.8467694173726726e-32	1.4198156046358137	0.4	0.176	7.090733264791853e-28	2_all	RAMP3	-0.5760000000000001	1.1844245711374277	2	2
1.0005850268095651e-31	1.0296198993167622	0.643	0.393	2.4922571847772646e-27	2_all	TGFBR2	-1.036	0.7102894250693409	2	2
1.244782159826322e-31	1.924021739051721	0.223	0.063	3.1005034036954026e-27	2_all	C7	-0.28600000000000003	1.8236199764203884	2	2
9.276111930844164e-31	1.419415469389302	0.391	0.168	2.3104939597346643e-26	2_all	TSPAN7	-0.559	1.218707374528592	2	2
2.0488163522271636e-30	-1.135029870552734	0.598	0.737	5.103191770127419e-26	2_all	S100A14	-1.335	-0.3015191348969646	2	2
2.409009011110604e-30	1.1109483289620898	0.402	0.178	6.000359644874292e-26	2_all	IL33	-0.5800000000000001	1.1753182602125312	2	2
2.6040257159120187e-30	1.0153429741382543	0.605	0.362	6.486107253193656e-26	2_all	GNG11	-0.967	0.7409454450787515	2	2
3.36321612473214e-30	-1.1016499245931777	0.725	0.795	8.377098723482814e-26	2_all	SFN	-1.52	-0.13297386526942115	2	2
1.4952326128869663e-29	-1.727171658915926	0.561	0.673	3.7243253921788558e-25	2_all	KRT14	-1.234	-0.2626057340015243	2	2
2.3833723324883115e-29	0.7204446084894189	0.822	0.644	5.936503805761886e-25	2_all	IFITM2	-1.466	0.35207770556706586	2	2
1.090257204914049e-28	0.478677423422333	0.961	0.845	2.715612645999913e-24	2_all	IGFBP4	-1.806	0.1855850896042037	2	2
1.861022724484874e-28	1.4664768271804967	0.293	0.109	4.6354354021469246e-24	2_all	DIPK2B	-0.40199999999999997	1.4265725296453213	2	2
2.8733440733727757e-28	1.3172439068200443	0.357	0.154	7.15692541795691e-24	2_all	ECSCR	-0.511	1.2129937233341983	2	2
3.284132034860729e-28	-0.9850190728711974	0.766	0.841	8.180116072431104e-24	2_all	SPINK5	-1.607	-0.13476140833018715	2	2
5.024412048874781e-28	-0.9534285684102071	0.811	0.845	1.2514805531337305e-23	2_all	PERP	-1.6560000000000001	-0.05924942695227368	2	2
5.881018093153608e-28	0.9057719753417892	0.49	0.252	1.4648439866427005e-23	2_all	LGI4	-0.742	0.9593580155026539	2	2
7.397774662683782e-28	0.8049969361109682	0.533	0.283	1.8426377129812764e-23	2_all	CLDN5	-0.8160000000000001	0.9133334799272939	2	2
1.6064098180370049e-27	-1.1953551951190682	0.607	0.747	4.0012455747665715e-23	2_all	KRT6B	-1.354	-0.2994117265335551	2	2
1.81839542792853e-27	0.9587840408402492	0.588	0.359	4.5292593318843824e-23	2_all	NPDC1	-0.947	0.7118323110133131	2	2
2.5169835005640944e-27	0.5791078419174212	0.949	0.814	6.269302503205046e-23	2_all	CD74	-1.763	0.22137929275486243	2	2
5.544552226672918e-27	0.5910491574633805	0.75	0.525	1.3810370686196905e-22	2_all	ACTA2	-1.275	0.5145731728297581	2	2
2.931273129164292e-26	1.4292238629857623	0.23	0.074	7.301215110122419e-22	2_all	CLEC3B	-0.304	1.6360366853154256	2	2
9.837834005882507e-26	-1.0519682279009936	0.691	0.769	2.450407694185215e-21	2_all	DSP	-1.46	-0.15429788757356816	2	2
3.2264486206351005e-25	-1.3356260586271667	0.543	0.66	8.036438224277908e-21	2_all	LY6D	-1.203	-0.28151382644145423	2	2
4.140254693435149e-25	1.2333981234987386	0.34	0.15	1.0312546390408269e-20	2_all	JAM2	-0.49	1.180572245641821	2	2
5.070634016598357e-25	0.651653149628098	0.67	0.424	1.2629935208543187e-20	2_all	EPAS1	-1.094	0.6600968307819356	2	2
5.3319260890988805e-25	1.1922974487187346	0.344	0.153	1.3280761502727492e-20	2_all	ADGRL4	-0.497	1.1688769120094462	2	2
4.937499561141412e-24	-0.8747597515769661	0.807	0.851	1.2298323906891027e-19	2_all	RHCG	-1.658	-0.07659045840818206	2	2
9.451661276910074e-24	0.7724651998819361	0.541	0.309	2.354219790852761e-19	2_all	TFPI	-0.8500000000000001	0.808021755922441	2	2
1.1323083809155127e-23	1.5328540838242037	0.201	0.064	2.820353715184359e-19	2_all	CYTL1	-0.265	1.6510516911789286	2	2
3.105975115803468e-23	0.4062622113159602	0.988	0.906	7.736362818443278e-19	2_all	IGFBP7	-1.8940000000000001	0.12499999153844249	2	2
4.9811675222227e-23	0.6891735345811318	0.713	0.487	1.24070920643523e-18	2_all	RNASE1	-1.2	0.5499803043615458	2	2
1.982762483352959e-22	1.2081456937309787	0.301	0.131	4.9386647935355505e-18	2_all	CALCRL	-0.432	1.2001966752222517	2	2
2.3578635411866987e-22	0.49297957610744003	0.898	0.731	5.872966508387829e-18	2_all	GSN	-1.629	0.29684403878870963	2	2
7.212169553045907e-22	-1.2649673480265733	0.389	0.572	1.7964071922726744e-17	2_all	PKP1	-0.961	-0.5562449917921973	2	2
7.747550323429713e-22	1.2944795038955652	0.266	0.109	1.929759834559873e-17	2_all	PKDCC	-0.375	1.2870981107242634	2	2
8.741798028449707e-22	0.8600805802940404	0.52	0.317	2.177407052926253e-17	2_all	RAMP2	-0.837	0.7140287828890474	2	2
1.1651005701924124e-21	0.7421905115242926	0.574	0.362	2.902032500235261e-17	2_all	FXYD1	-0.9359999999999999	0.6650610395924823	2	2
1.3817409709617787e-21	0.4795620008234627	0.986	0.958	3.4416404104715984e-17	2_all	PTGDS	-1.944	0.041561990641731245	2	2
3.201744103204877e-21	1.0795796988183575	0.277	0.115	7.974904212262708e-17	2_all	SNCG	-0.392	1.2682521151048132	2	2
4.958930963641166e-21	0.6510191482263181	0.738	0.529	1.2351705244237418e-16	2_all	HLA-DRB1	-1.267	0.48035309394637016	2	2
6.7264731266252495e-21	0.8447250852517556	0.535	0.332	1.6754299263798172e-16	2_all	ID1	-0.867	0.6883556499415845	2	2
7.380604447880096e-21	0.43298397188432924	0.398	0.189	1.8383609558779743e-16	2_all	MUSTN1	-0.587	1.0743821963225761	2	2
9.644022769967326e-21	0.9714066865222317	0.375	0.189	2.4021331915434614e-16	2_all	EMCN	-0.5640000000000001	0.9885043611621706	2	2
1.1465778759249199e-20	0.685923980508704	0.379	0.186	2.8558961733537907e-16	2_all	PPP1R14A	-0.565	1.0268952270630605	2	2
1.2170446080784788e-20	1.2326747775299527	0.287	0.126	3.031414709801875e-16	2_all	CCL19	-0.413	1.1876270031757712	2	2
1.6126216293116286e-20	1.0589250293093462	0.328	0.155	4.0167179542894045e-16	2_all	CLEC14A	-0.483	1.0814275993438462	2	2
3.100553925578324e-20	1.0052063892915646	0.4	0.218	7.722859717830489e-16	2_all	NRP1	-0.618	0.8756718649977985	2	2
3.651281392061418e-20	0.7625222277536328	0.551	0.342	9.09461169134658e-16	2_all	FHL1	-0.893	0.6880559936852597	2	2
3.8656520221453046e-20	1.4037476006462288	0.227	0.089	9.628566056759525e-16	2_all	OLFM1	-0.316	1.3508150563245171	2	2
4.2819413312389277e-20	1.5824752544839331	0.211	0.079	1.0665459467849921e-15	2_all	ERG	-0.29	1.417318440530082	2	2
5.668067199508103e-20	1.190726555383727	0.277	0.121	1.4118021780534782e-15	2_all	KDR	-0.398	1.194878928774594	2	2
7.390854546916872e-20	0.7992205803060183	0.527	0.34	1.8409140505460545e-15	2_all	PLXND1	-0.867	0.632268215499513	2	2
7.896920181541045e-20	-0.9503969725534791	0.66	0.748	1.9669648788182436e-15	2_all	GJB2	-1.408	-0.18057224564182084	2	2
2.479238775312357e-19	1.2571452036976611	0.234	0.093	6.175287941548019e-15	2_all	HMCN2	-0.327	1.3312059084753731	2	2
2.813606301959673e-19	-1.3487515288283283	0.48	0.613	7.008130576921153e-15	2_all	KRT15	-1.093	-0.352852668082263	2	2
3.1959393880753713e-19	0.5028411262185901	0.713	0.51	7.960445827818136e-15	2_all	HSPB6	-1.2229999999999999	0.48340482958503006	2	2
3.6783470302439184e-19	-0.9232150990938415	0.656	0.714	9.162026782931552e-15	2_all	S100A16	-1.37	-0.12222825941101596	2	2
4.2810631886331073e-19	0.32445536310651146	0.877	0.736	1.0663272190247344e-14	2_all	MYL9	-1.613	0.25287107638772016	2	2
4.899456288040542e-19	0.8939861740415342	0.441	0.251	1.2203565722251382e-14	2_all	TINAGL1	-0.692	0.8130912916067485	2	2
6.717846299519913e-19	0.9990124317473541	0.406	0.229	1.6732811562844197e-14	2_all	CD93	-0.635	0.8261321290882322	2	2
7.474567010343458e-19	1.424223261636473	0.221	0.088	1.8617651509363486e-14	2_all	SELP	-0.309	1.3284709407541344	2	2
8.571363396623236e-19	0.4476960554203142	0.949	0.848	2.1349551948309158e-14	2_all	TXNIP	-1.797	0.16234382245791026	2	2
8.969306061470663e-19	-1.306058653917229	0.322	0.498	2.2340747537911128e-14	2_all	FXYD3	-0.8200000000000001	-0.6290850539534639	2	2
1.3344325495652136e-18	0.8162373888038643	0.453	0.265	3.323804594457034e-14	2_all	TGFBR3	-0.718	0.7735186905956736	2	2

## Sheet: Cluster 3
Supplementary Table 2 Top 100 genes per cluster
p_val	avg_log2FC	pct.1	pct.2	p_val_adj	cluster	gene	pct.diff	log.pct.diff	clus	layers
3.6855515512578537e-35	-1.4329384923564636	0.159	0.503	9.179971803873061e-31	3_all	LGALS7B	-0.662	-1.6615316345211717	3	3
3.6031844539632994e-34	-1.0726454863211479	0.668	0.891	8.974811837931787e-30	3_all	KRT5	-1.5590000000000002	-0.41557732904786976	3	3
4.7726649816233836e-34	-1.4066781005914488	0.373	0.703	1.1887753936227524e-29	3_all	KRT14	-1.076	-0.9143490588172974	3	3
9.703363782643159e-32	0.8021482341770163	0.934	0.939	2.416913850980758e-27	3_all	IGFBP5	-1.873	-0.0077026079441123415	3	3
1.8815695100875794e-30	-1.0001890522061454	0.483	0.785	4.686613335726143e-26	3_all	S100A2	-1.268	-0.7006694649432164	3	3
7.058384576533537e-28	-0.8032368962159573	0.33	0.68	1.7581024303229734e-23	3_all	ENO1	-1.01	-1.043068721891886	3	3
1.2073956654350944e-26	-0.8525306828405033	0.164	0.465	3.007381123465733e-22	3_all	TUBA1C	-0.629	-1.50353490137731	3	3
1.4329063897253563e-26	-0.9144803337862444	0.159	0.47	3.5690832355279177e-22	3_all	TRIM29	-0.629	-1.5636339912806443	3	3
4.623624532171016e-26	-1.0320432388098548	0.319	0.638	1.1516523984731566e-21	3_all	KRT15	-0.9570000000000001	-1	3	3
5.038743349264837e-25	-0.6051911537954204	0.247	0.573	1.2550501934348856e-20	3_all	CALML3	-0.82	-1.2140240971722271	3	3
1.0984076391805048e-24	-0.7132988843161865	0.539	0.826	2.7359137476708016e-20	3_all	SFN	-1.365	-0.6158565086669398	3	3
2.4005801168440453e-24	-1.0188095616891077	0.105	0.374	5.979364955035148e-20	3_all	MT1X	-0.479	-1.8326489422215142	3	3
2.8172198609656296e-24	-0.5656941226187517	0.614	0.855	7.01713122969319e-20	3_all	S100A11	-1.4689999999999999	-0.47768576440308075	3	3
4.720997195137029e-24	-0.6893428298500879	0.297	0.626	1.1759059813647312e-19	3_all	TXN	-0.923	-1.0756997261318526	3	3
8.934745491269919e-24	-0.7152852247467556	0.362	0.689	2.2254664069655114e-19	3_all	LY6D	-1.051	-0.928514285621086	3	3
2.2825984672901022e-23	-0.4972853447768095	0.415	0.753	5.685496262326186e-19	3_all	S100A16	-1.168	-0.8595385284376411	3	3
2.5394715507031742e-23	-1.9584148914403985	0.284	0.559	6.325315738491467e-19	3_all	IGHA1	-0.843	-0.9769573533385083	3	3
2.550142975258384e-23	-1.159054571609242	0.072	0.315	6.351896122773583e-19	3_all	KLF5	-0.387	-2.1292830169449664	3	3
5.735241218518628e-23	0.8901759236031563	0.775	0.769	1.4285338827086199e-18	3_all	IGFBP6	-1.544	0.011212712199773312	3	3
7.30374967907347e-23	-0.614223610058121	0.216	0.527	1.81921797006362e-18	3_all	PGAM1	-0.743	-1.286771649473746	3	3
7.605497959811621e-23	-0.5974586069951883	0.122	0.389	1.8943774318298784e-18	3_all	PPP1CA	-0.511	-1.6728890074233058	3	3
1.9227326742518761e-22	-1.9749265821304824	0.037	0.244	4.789142545026573e-18	3_all	IL32	-0.28099999999999997	-2.7212839719339366	3	3
2.5507059005568373e-22	-0.6470656164536026	0.199	0.494	6.35329825710697e-18	3_all	HLA-DPA1	-0.6930000000000001	-1.3117426110410288	3	3
4.596620936062935e-22	-0.6940094561996769	0.14	0.412	1.1449263427545558e-17	3_all	HNRNPAB	-0.552	-1.5572175102382517	3	3
5.285093127097693e-22	-0.8663446239106407	0.085	0.327	1.3164109960974933e-17	3_all	ARRDC3	-0.41200000000000003	-1.9437558893603806	3	3
6.3358127764562495e-22	-0.8286263285256401	0.151	0.421	1.5781242463597227e-17	3_all	MIR205HG	-0.572	-1.4792716837413171	3	3
6.722525034435166e-22	-0.5996934693105254	0.762	0.944	1.6744465355771112e-17	3_all	FABP5	-1.706	-0.3089958618685191	3	3
9.7197517661307e-22	-0.6340013652671794	0.341	0.663	2.4209957699078348e-17	3_all	TSPO	-1.004	-0.9592371310884154	3	3
1.2886703387554837e-21	-1.6252941764300597	0.059	0.273	3.209820079772159e-17	3_all	CCL5	-0.332	-2.2101140915580113	3	3
9.820744553807013e-21	-0.5315512508133337	0.216	0.518	2.446151053462251e-16	3_all	ATP5MD	-0.734	-1.2619207855230854	3	3
1.422260420006836e-20	-0.7330711931374597	0.103	0.347	3.542566254153027e-16	3_all	KLK11	-0.44999999999999996	-1.7522913253950425	3	3
1.428716779577456e-20	-0.5948472357274476	0.221	0.513	3.5586477545715274e-16	3_all	FXYD3	-0.734	-1.2149124562156226	3	3
3.758428647134579e-20	-0.3949387736376593	0.332	0.658	9.36149407428281e-16	3_all	LDHA	-0.99	-0.9869043423883167	3	3
4.0051762221751714e-20	-0.49030887175235205	0.277	0.588	9.976092934193917e-16	3_all	PKP1	-0.865	-1.0859301787871758	3	3
4.392743758043431e-20	-0.7446840318289983	0.157	0.421	1.0941446152534579e-15	3_all	CYBA	-0.578	-1.423055674174769	3	3
5.1449408591552156e-20	-0.7380482296297899	0.157	0.416	1.2815018691983811e-15	3_all	PPP1R14B	-0.573	-1.4058189692494651	3	3
5.195663735276054e-20	-0.6055178209621284	0.175	0.444	1.2941359231825596e-15	3_all	ATP1B3	-0.619	-1.3432047545177772	3	3
6.285351542950689e-20	-0.9357987432650358	0.122	0.363	1.5655553623181577e-15	3_all	SLC25A5	-0.485	-1.5730884004328642	3	3
9.888252942497328e-20	-0.7388797479150055	0.1	0.33	2.4629660429172346e-15	3_all	FAM162A	-0.43000000000000005	-1.722466024471091	3	3
1.068889108509944e-19	-0.5912559011298906	0.31	0.603	2.6623889914765686e-15	3_all	HLA-DRB1	-0.913	-0.9598897866258472	3	3
1.0986918164417576e-19	-0.5459845766040619	0.229	0.515	2.7366215763931295e-15	3_all	UQCRH	-0.744	-1.1692248339736369	3	3
1.1764476604088518e-19	-0.9891084951238014	0.052	0.255	2.930295832546368e-15	3_all	TP63	-0.307	-2.293913718717766	3	3
1.2192285896021065e-19	-2.083443909724056	0.031	0.215	3.036854570980927e-15	3_all	C10orf99	-0.246	-2.793996539202585	3	3
1.2878029065410506e-19	-0.5479233615760968	0.231	0.522	3.207659479612449e-15	3_all	SDC1	-0.753	-1.176156955153827	3	3
1.3192656910720507e-19	-0.8081803643528077	0.074	0.291	3.286026983322264e-15	3_all	COL17A1	-0.365	-1.975421977279334	3	3
1.4658644813207397e-19	-0.4082847324735988	0.19	0.467	3.651175250073698e-15	3_all	COX7A2	-0.657	-1.2974231313787143	3	3
1.7007516254316063e-19	-1.3348512914078732	0.061	0.266	4.236232148625045e-15	3_all	CTNNBIP1	-0.327	-2.124545097938303	3	3
2.303349435172504e-19	-0.8269637429699574	0.107	0.338	5.7371827731276735e-15	3_all	HLA-DQB1	-0.445	-1.6594124498810374	3	3
3.1038159267155577e-19	-0.38222788376955497	0.218	0.519	7.73098471026311e-15	3_all	HOPX	-0.737	-1.2514064035809545	3	3
3.163420201124617e-19	-0.4774302470550644	0.445	0.761	7.879447036961196e-15	3_all	S100A14	-1.206	-0.7740911176497853	3	3
3.4267245674016594e-19	-0.6283026372430028	0.144	0.393	8.535285552484053e-15	3_all	EZR	-0.537	-1.4484605008162943	3	3
3.4551431406062264e-19	-0.5500338863700389	0.417	0.725	8.60607053462199e-15	3_all	PFN1	-1.142	-0.7979336114576333	3	3
5.143321300961981e-19	-0.4828142026453226	0.354	0.682	1.2810984696436102e-14	3_all	PKM	-1.036	-0.9460223789411752	3	3
6.963377425436248e-19	-0.40768947301126013	0.273	0.579	1.7344380491276604e-14	3_all	EIF5A	-0.852	-1.0846623970693838	3	3
8.049043869530306e-19	-2.9383176084658893	0.201	0.417	2.0048558470226087e-14	3_all	IGHA2	-0.618	-1.052851882265735	3	3
8.267936283215675e-19	-0.40855689570108833	0.459	0.781	2.0593775694233603e-14	3_all	GJB2	-1.24	-0.7668283947281714	3	3
8.395221686600355e-19	-0.6122777611034809	0.314	0.613	2.0910818176984163e-14	3_all	JUP	-0.927	-0.9651225147991545	3	3
9.284377263903606e-19	-0.5239341214477724	0.402	0.707	2.31255268889311e-14	3_all	CRABP2	-1.109	-0.81451471363047	3	3
1.010683925503016e-18	-0.6140688127523539	0.203	0.467	2.5174115216429122e-14	3_all	HLA-DPB1	-0.67	-1.2019428225244857	3	3
1.5391380523421828e-18	-0.9072916595033284	0.066	0.267	3.833685060773909e-14	3_all	TUBA4A	-0.333	-2.0163018123291008	3	3
1.5772592136894029e-18	-0.2602991777091983	0.175	0.449	3.928637249457565e-14	3_all	SUB1	-0.624	-1.3593605229088181	3	3
1.9705234828267228e-18	-0.42958775504464475	0.177	0.447	4.908179891024801e-14	3_all	ARF6	-0.624	-1.3365254711003205	3	3
2.093980233106472e-18	-0.4550113687650892	0.21	0.49	5.2156859646216e-14	3_all	NDUFB4	-0.7	-1.222392421336448	3	3
2.324592371034278e-18	-0.4030745364844962	0.199	0.471	5.790094677772179e-14	3_all	RAN	-0.6699999999999999	-1.2429586290691341	3	3
3.4053521231222515e-18	-0.520732393774809	0.238	0.52	8.482051068272904e-14	3_all	LYPD3	-0.758	-1.127550049720511	3	3
3.456403433045312e-18	-0.45307874951010596	0.14	0.38	8.609209671029262e-14	3_all	CCND1	-0.52	-1.4405725913859813	3	3
3.813649438124541e-18	-2.764082152066781	0.037	0.207	9.499038020480606e-14	3_all	COMP	-0.244	-2.4840335918703755	3	3
3.9623587231515654e-18	-0.47319977861569407	0.347	0.66	9.86944310762592e-14	3_all	SH3BGRL3	-1.0070000000000001	-0.9275303616675551	3	3
4.702770316052266e-18	-0.9154969985709989	0.081	0.286	1.1713660303222983e-13	3_all	ATP5MC1	-0.367	-1.8200213338937645	3	3
4.7405774699403476e-18	-0.7739658879362767	0.083	0.293	1.1807830362127418e-13	3_all	DAPL1	-0.376	-1.8197174230753228	3	3
7.974463887287612e-18	-1.330341191600568	0.249	0.486	1.9862794650455984e-13	3_all	JCHAIN	-0.735	-0.9648105715377	3	3
8.377346108055668e-18	-0.09060733185775177	0.122	0.352	2.0866293685945057e-13	3_all	NAPA	-0.474	-1.528694281074411	3	3
8.698310328140763e-18	-0.3896962114810676	0.758	0.94	2.1665751365333013e-13	3_all	RPS21	-1.698	-0.31046290839390794	3	3
1.4180546737941797e-17	-0.5023251471087726	0.24	0.525	3.532090581486543e-13	3_all	ATP5MG	-0.765	-1.1292830169449664	3	3
1.5564324182620036e-17	-0.4681885458526087	0.308	0.608	3.876761867406999e-13	3_all	PRDX1	-0.9159999999999999	-0.9811409727486842	3	3
1.789864338924538e-17	-0.5564429735953014	0.116	0.336	4.4581940953932397e-13	3_all	PGD	-0.452	-1.5343364276511882	3	3
1.876914433160566e-17	-0.9011740035898483	0.098	0.303	4.675018470116338e-13	3_all	DHCR24	-0.401	-1.6284641393577426	3	3
1.9429004606134516e-17	-0.4005360086936891	0.614	0.878	4.839376467295985e-13	3_all	PERP	-1.492	-0.5159822841651788	3	3
1.971604801334367e-17	-0.09347107665311263	0.083	0.289	4.910873239163641e-13	3_all	PSMB8	-0.372	-1.799886251153754	3	3
2.0401515485548307e-17	-0.32091321168009	0.159	0.401	5.081609477140373e-13	3_all	ATP5PO	-0.56	-1.334575471170565	3	3
2.2310007102789032e-17	-0.3846345899388272	0.19	0.453	5.556976569162692e-13	3_all	DNAJB1	-0.643	-1.2535116317152872	3	3
2.2972676769905355e-17	-0.3987362751680597	0.188	0.445	5.722034329848026e-13	3_all	ENSA	-0.633	-1.2430726741761229	3	3
2.2988883721088722e-17	-1.3847395922326313	0.046	0.222	5.726071157248779e-13	3_all	ARPC5L	-0.268	-2.270853910293093	3	3
2.472964338583545e-17	-0.5231658967226174	0.321	0.612	6.159659574543893e-13	3_all	KRT16	-0.933	-0.9309583555703487	3	3
2.474186918638186e-17	-0.46451554795112376	0.194	0.453	6.162704776943993e-13	3_all	ATP5MC3	-0.647	-1.2234543978591075	3	3
2.4743053424974015e-17	-0.562976933205912	0.159	0.401	6.162999747092528e-13	3_all	TM4SF1	-0.56	-1.334575471170565	3	3
2.7284595808457333e-17	-0.36392812763574883	0.183	0.447	6.796047123970552e-13	3_all	ATP1A1	-0.63	-1.2884311828992754	3	3
2.8097045094108597e-17	-0.542893861307973	0.391	0.681	6.998411992040569e-13	3_all	HLA-DRA	-1.072	-0.8004861907047189	3	3
3.25616815667204e-17	-0.8115553363560306	0.072	0.267	8.110463644638717e-13	3_all	SNRPF	-0.339	-1.8907709302452418	3	3
3.4864591979597785e-17	-0.5623684082030088	0.114	0.331	8.684072570278217e-13	3_all	SNRPB	-0.445	-1.537797392642476	3	3
3.510473662288224e-17	-0.43825250467813487	0.19	0.448	8.743887798027509e-13	3_all	SERP1	-0.638	-1.2374993137266563	3	3
3.573911828237773e-17	-0.6658051918476859	0.105	0.319	8.901899581774646e-13	3_all	TNFSF10	-0.424	-1.603167096098747	3	3
3.948770524850469e-17	-0.48143510951182616	0.157	0.401	9.835597623297548e-13	3_all	CNN2	-0.558	-1.3528376775632933	3	3
4.435890545378403e-17	-0.5752332520166016	0.103	0.311	1.1048916170428526e-12	3_all	ARHGDIB	-0.414	-1.594270242947384	3	3
4.4615683109361867e-17	-0.38468904522927605	0.096	0.308	1.1112874348879853e-12	3_all	HMGCS1	-0.404	-1.681824039973745	3	3
5.15313820490939e-17	-0.3953269534247834	0.293	0.581	1.2835436640788308e-12	3_all	DMKN	-0.8739999999999999	-0.9876374989822809	3	3
5.4490213636652105e-17	-0.563124411580483	0.066	0.259	1.3572422412617307e-12	3_all	PKP3	-0.325	-1.9724141683281005	3	3
6.899802643827012e-17	-0.5425749817451406	0.162	0.4	1.7186028425244322e-12	3_all	EMP2	-0.562	-1.3040061868900998	3	3
7.15184347168714e-17	-0.3440644825719117	0.122	0.347	1.7813811719278327e-12	3_all	ATP5PB	-0.469	-1.5080545150153746	3	3
8.431511722212005e-17	-0.3505459411102744	0.177	0.427	2.100120939768566e-12	3_all	JTB	-0.604	-1.270486709537493	3	3

## Sheet: Cluster 12
Supplementary Table 2 Top 100 genes per cluster
p_val	avg_log2FC	pct.1	pct.2	p_val_adj	cluster	gene	pct.diff	log.pct.diff	clus	layers
3.540957564464558e-293	6.481764326125042	0.564	0.004	8.81981710156832e-289	12_all	CLDN3	-0.568	7.139551352398794	12	12
1.0034168037212334e-276	6.4912764248859425	0.628	0.009	2.499310574708848e-272	12_all	MUC16	-0.637	6.124695747449315	12	12
1.4280447424512724e-273	7.929057955527588	0.5	0.003	3.556973844497629e-269	12_all	MUC5AC	-0.503	7.380821783940931	12	12
3.3579775063432204e-255	6.379369405697355	0.744	0.019	8.364050372799694e-251	12_all	LTF	-0.763	5.291231297664446	12	12
1.2584129393661278e-254	6.388381935262341	0.603	0.009	3.134454949373151e-250	12_all	SMIM22	-0.612	6.066089190457772	12	12
1.0896114101309692e-247	7.268528184753471	0.462	0.003	2.714004100354218e-243	12_all	PROM1	-0.465	7.266786540694901	12	12
1.0408836247185237e-244	7.413658599933858	0.59	0.01	2.592632932448899e-240	12_all	PLEKHS1	-0.6	5.882643049361842	12	12
5.529487918988207e-243	6.487497195972527	0.641	0.013	1.3772848508615825e-238	12_all	KRT7	-0.654	5.623740828477649	12	12
5.145926687180883e-237	7.072025598162485	0.41	0.002	1.2817474192430143e-232	12_all	AGR3	-0.412	7.679480099505446	12	12
5.8459906860017705e-233	7.356086374305294	0.654	0.015	1.456119360069321e-228	12_all	SLC34A2	-0.669	5.446256229889564	12	12
2.5292423223199197e-232	6.468946752180228	0.667	0.016	6.299836776434456e-228	12_all	SAA2	-0.683	5.381542951184585	12	12
3.411614549172201e-225	6.194108012035447	0.487	0.006	8.497649519078118e-221	12_all	CHST6	-0.493	6.342815461361186	12	12
1.0020519684058411e-219	6.599168941298795	0.41	0.003	2.495911042905269e-215	12_all	AQP5	-0.413	7.0945175987842894	12	12
1.0638002645680562e-219	7.403574538688835	0.705	0.021	2.649713698986114e-215	12_all	SCGB2A1	-0.726	5.069162024507396	12	12
7.361774799049873e-218	6.45769033828081	0.462	0.005	1.8336708669473423e-213	12_all	KIAA1324	-0.467	6.529820946528695	12	12
9.984155782214628e-218	6.778979002052469	0.872	0.04	2.4868535222340196e-213	12_all	AGR2	-0.912	4.446256229889564	12	12
4.539969727138729e-217	7.237091972538926	0.423	0.004	1.1308156596357147e-212	12_all	MMP7	-0.427	6.72451385311995	12	12
2.520727992825389e-216	6.736028414075304	0.885	0.041	6.278629284529479e-212	12_all	SCGB1D2	-0.926	4.4319816403522765	12	12
9.064864060171246e-216	6.734018706241157	0.923	0.047	2.257876340107454e-211	12_all	PIGR	-0.9700000000000001	4.295597985968137	12	12
1.092969083162963e-215	5.830836869522336	0.654	0.017	2.7223673923423084e-211	12_all	ASRGL1	-0.671	5.265683984247743	12	12
1.384980065838265e-206	6.9684687435391455	0.436	0.005	3.449708347989951e-202	12_all	SPDEF	-0.441	6.446256229889564	12	12
2.669113561318786e-205	6.644633597274298	0.397	0.003	6.648228058532833e-201	12_all	MSLN	-0.4	7.048032696421802	12	12
9.83578989212556e-202	5.906571888717815	0.423	0.004	2.4498985463306346e-197	12_all	PRR15	-0.427	6.72451385311995	12	12
1.985172232803948e-198	6.904489217719615	0.333	0.001	4.944666997468073e-194	12_all	SIX1	-0.334	8.379378367071261	12	12
2.007621748133242e-198	6.942181335061299	0.423	0.005	5.0005842502502795e-194	12_all	C4BPA	-0.428	6.402585758232587	12	12
5.784686340517235e-197	6.068588845290146	0.885	0.048	1.440849673696033e-192	12_all	SAA1	-0.933	4.204571144249203	12	12
6.811000455445745e-185	6.854248197760713	0.526	0.012	1.6964839934424263e-180	12_all	SCGB2A2	-0.538	5.453956488571146	12	12
6.997991447381877e-180	6.830961439500255	0.333	0.002	1.743059709713878e-175	12_all	UCA1	-0.335	7.379378367071262	12	12
5.590717765864994e-174	5.592412184134934	0.333	0.003	1.392535981121653e-169	12_all	CXCL5	-0.336	6.794415866350106	12	12
1.2428256668610728e-168	5.833872237800988	0.654	0.026	3.09563017101756e-164	12_all	CP	-0.68	4.65270710735699	12	12
4.3819832523555605e-166	6.062676140332857	0.628	0.025	1.0914643884967231e-161	12_all	ALPP	-0.653	4.650764559116902	12	12
2.3449222567149284e-163	6.813352653541553	0.923	0.072	5.840732357025543e-159	12_all	MUC5B	-0.995	3.6802618362034623	12	12
2.6530655090924255e-163	4.191521897262093	0.526	0.015	6.608255570047413e-159	12_all	KRT23	-0.541	5.132028393683784	12	12
4.1150477285209303e-163	7.018265390221843	0.308	0.002	1.0249760882199933e-158	12_all	CFTR	-0.31	7.266786540694901	12	12
3.733639804241776e-162	8.097123528466811	0.269	0.001	9.299750024405416e-158	12_all	ERN2	-0.27	8.071462362556625	12	12
5.969549932903475e-161	5.504777900449641	0.436	0.009	1.4868954972875976e-156	12_all	ENPP3	-0.445	5.598259323334614	12	12
1.8031316527244544e-159	6.099954036134265	0.385	0.006	4.491240320606071e-155	12_all	BPIFB1	-0.391	6.003752134861108	12	12
4.775766534772991e-159	5.230004883040537	0.821	0.052	1.1895479284812565e-154	12_all	MUC1	-0.873	3.9807986936367126	12	12
1.1638355766227672e-157	5.369681255655669	0.41	0.008	2.8988816542519886e-153	12_all	PAX8	-0.418	5.679480099505446	12	12
5.011942152883149e-151	8.933036461206894	0.231	0	1.2483745514401347e-146	12_all	SLCO1B3	-0.231	Inf	12	12
7.097906244326661e-151	9.387481350080776	0.218	0	1.7679464873368847e-146	12_all	AC019117.2	-0.218	Inf	12	12
1.0253356837536167e-149	4.594294655312103	0.59	0.024	2.5539061210935083e-145	12_all	ST6GALNAC1	-0.614	4.619608643528047	12	12
6.036633245961752e-149	5.117052977470108	0.59	0.024	1.5036046089041533e-144	12_all	EPCAM	-0.614	4.619608643528047	12	12
9.95080783427405e-149	4.3182305772513	0.59	0.024	2.4785472153609804e-144	12_all	SLC44A4	-0.614	4.619608643528047	12	12
2.191137284611826e-148	4.9800248520496115	0.744	0.044	5.457684748511137e-144	12_all	SERPINA1	-0.788	4.079727192470735	12	12
1.5278627267163778e-144	6.389691036151461	0.295	0.003	3.805600479705154e-140	12_all	FOLR1	-0.298	6.619608643528047	12	12
2.149946237448134e-140	4.699698709890103	0.564	0.023	5.355086088235813e-136	12_all	TSPAN1	-0.587	4.615989396341781	12	12
4.794042584578117e-133	5.9380525357953005	0.859	0.075	1.1941001269667173e-128	12_all	TFF3	-0.9339999999999999	3.517695630642583	12	12
2.2816128019605871e-128	6.493580309278147	0.923	0.102	5.6830411671234305e-124	12_all	WFDC2	-1.0250000000000001	3.177761495674279	12	12
4.968871243447789e-127	7.264771891155853	0.244	0.002	1.2376464493179753e-122	12_all	CLDN10	-0.246	6.930737337562886	12	12
8.984518028253468e-126	7.7386984034604085	0.205	0.001	2.237863750477374e-121	12_all	MS4A8	-0.206	7.679480099505446	12	12
9.470490629858412e-125	8.74583866684782	0.192	0	2.3589098060851333e-120	12_all	AC025154.2	-0.192	Inf	12	12
2.890075089029567e-124	4.194717136837922	0.5	0.02	7.198599031754846e-120	12_all	PKHD1L1	-0.52	4.643856189774724	12	12
7.90718748331568e-124	6.912922926380572	0.231	0.002	1.9695222583442696e-119	12_all	C6orf15	-0.233	6.851749041416057	12	12
1.975307773454411e-120	6.408498844022995	0.256	0.003	4.920096602120247e-116	12_all	TMEM139	-0.259	6.415037499278844	12	12
3.974316407529975e-114	4.832110376082484	0.41	0.014	9.899227307875662e-110	12_all	CERNA2	-0.424	4.872125177447842	12	12
1.880094739510737e-113	5.847735210178311	0.231	0.002	4.682939977173344e-109	12_all	BMPR1B	-0.233	6.851749041416057	12	12
8.072274282098505e-113	7.163188691330222	0.205	0.001	2.0106420781850958e-108	12_all	SAA4	-0.206	7.679480099505446	12	12
1.032890963830096e-112	6.864794281379644	0.205	0.001	2.5727248127080033e-108	12_all	LINC01541	-0.206	7.679480099505446	12	12
3.6127973561460256e-110	5.5452589619062245	0.218	0.002	8.99875565468852e-106	12_all	PSORS1C3	-0.22	6.768184324776926	12	12
6.138141009692324e-110	5.612950790761277	0.218	0.002	1.5288881626941641e-105	12_all	MISP	-0.22	6.768184324776926	12	12
4.1071126801667575e-109	6.235054017500966	0.231	0.003	1.022999626375936e-104	12_all	AC008397.1	-0.234	6.266786540694901	12	12
6.424297350401047e-107	8.9452620662573	0.154	0	1.6001639840378928e-102	12_all	BMPR1B-DT	-0.154	Inf	12	12
5.673991486756797e-106	4.506949180502177	0.564	0.035	1.4132777995213832e-101	12_all	TNFRSF18	-0.599	4.010268335453826	12	12
1.2529361945449743e-105	6.98843223876102	0.256	0.004	3.120813473372622e-101	12_all	ALPG	-0.26	6	12	12
1.6714438471047938e-104	4.343255044328537	0.308	0.007	4.1632323343686206e-100	12_all	REPS2	-0.315	5.459431618637297	12	12
2.257152231156774e-104	4.4977291563596955	0.321	0.008	5.622114777365293e-100	12_all	TMEM125	-0.329	5.3264294871223035	12	12
2.66893363003637e-104	5.828074394427908	0.192	0.001	6.647779885694591e-100	12_all	UGT2B7	-0.193	7.584962500721156	12	12
2.7093093594354274e-104	4.0212203613938104	0.346	0.01	6.748347752481762e-100	12_all	HOXB6	-0.356	5.112700132749362	12	12
5.825931014620338e-102	5.90206861756287	0.205	0.002	1.4511228971216337e-97	12_all	POU5F1	-0.207	6.679480099505446	12	12
8.144176717644405e-102	5.129512588618592	0.205	0.002	2.0285515368308683e-97	12_all	HOXB-AS3	-0.207	6.679480099505446	12	12
8.101491792642197e-101	5.074776230562643	0.244	0.004	2.0179195757113184e-96	12_all	MYRF	-0.248	5.930737337562886	12	12
1.0055599321945496e-99	6.818809748042398	0.167	0.001	2.504648679110184e-95	12_all	SLC5A8	-0.168	7.383704292474052	12	12
8.790479783115922e-99	5.942235297692026	0.192	0.002	2.1895327043785138e-94	12_all	VWA3A	-0.194	6.584962500721156	12	12
1.642103244677172e-98	5.038676476395423	0.256	0.005	4.0901507618419e-94	12_all	PRR15L	-0.261	5.678071905112637	12	12
6.9751995832752424e-96	5.26806749601208	0.179	0.001	1.7373827122021973e-91	12_all	HGD	-0.18	7.483815777264256	12	12
7.554184890789495e-96	6.101730048930246	0.179	0.001	1.8815963725978474e-91	12_all	VTCN1	-0.18	7.483815777264256	12	12
2.547672441828307e-93	4.188085613407959	0.513	0.032	6.345742518105947e-89	12_all	CXCL1	-0.545	4.002815015607054	12	12
7.371898573493321e-93	4.588338826818818	0.218	0.003	1.8361924966857162e-88	12_all	LINC01480	-0.221	6.18322182405577	12	12
1.8483707136364456e-92	3.667812256544085	0.718	0.07	4.6039217735256585e-88	12_all	CAPS	-0.788	3.3585570168780845	12	12
2.926463524073694e-91	4.6315134552391894	0.244	0.005	7.289235345762757e-87	12_all	BCL2L15	-0.249	5.608809242675524	12	12
1.1382872684671783e-90	5.902009379547492	0.179	0.002	2.8352459282980477e-86	12_all	FOXJ1	-0.181	6.483815777264256	12	12
1.0798030864419495e-89	6.885238434419342	0.141	0	2.689573527709608e-85	12_all	PAX2	-0.141	Inf	12	12
1.6780056576217693e-89	6.18585816009913	0.192	0.002	4.179576492004303e-85	12_all	NRAD1	-0.194	6.584962500721156	12	12
1.6780056576217693e-89	5.399959213609525	0.192	0.002	4.179576492004303e-85	12_all	HOXB9	-0.194	6.584962500721156	12	12
1.0971018587910759e-87	4.182297435451918	0.859	0.12	2.7326613098768117e-83	12_all	KRT8	-0.979	2.839623725529945	12	12
3.727218689394318e-86	2.950537890687789	0.513	0.034	9.283756311543367e-82	12_all	MUC4	-0.547	3.9153521743567143	12	12
7.793856802743374e-86	3.2159465127648152	0.474	0.029	1.9412938524273196e-81	12_all	LAMC2	-0.503	4.030762253770686	12	12
1.4117096906088511e-82	4.206114921436864	0.846	0.124	3.5162864973685263e-78	12_all	FCGBP	-0.97	2.7703175427330744	12	12
1.4858235006048653e-82	5.598750558434956	0.141	0.001	3.7008891753065986e-78	12_all	AC084866.1	-0.142	7.139551352398794	12	12
2.7449679092990203e-79	5.467475241071707	0.205	0.004	6.837166068482e-75	12_all	ATP6V1B1	-0.209	5.679480099505446	12	12
2.75285749732629e-78	3.7172679027000153	0.885	0.144	6.8568174543403235e-74	12_all	KRT18	-1.029	2.6196086435280477	12	12
3.4082126479604144e-78	4.987040681618173	0.192	0.003	8.4891760635398e-74	12_all	LINC01320	-0.195	6	12	12
1.1471767499122112e-77	4.212191057868623	0.218	0.005	2.857387848681336e-73	12_all	BAIAP2L2	-0.223	5.446256229889564	12	12
1.3571229697878608e-76	3.1407161597716566	0.256	0.008	3.3803218931476037e-72	12_all	GCNT3	-0.264	5	12	12
1.7334503422699102e-76	5.942187574726191	0.141	0.001	4.3176781125258924e-72	12_all	SLC5A5	-0.142	7.139551352398794	12	12
1.8046893869991212e-76	6.363541082671333	0.141	0.001	4.495120325137411e-72	12_all	SHH	-0.142	7.139551352398794	12	12
5.037702663737929e-76	3.0010569487667387	0.487	0.036	1.2547909794838434e-71	12_all	FAM174B	-0.523	3.75785296064003	12	12
2.5841379355534325e-74	4.311771389057681	0.269	0.009	6.436570769876489e-70	12_all	ALDH1L1	-0.278	4.901537361114312	12	12
2.645652609066899e-74	3.705214775353728	0.423	0.027	6.589791518663833e-70	12_all	GALNT6	-0.45	3.969626350956481	12	12

[truncated: 2 more sheets: Cluster 11, Cluster 9]
