# Supplementary material for: Spatial transcriptomics and in situ immune cell profiling of the host ectocervical landscape of HIV infected Kenyan sex working women
Source: Front Immunol. 2024 Dec 2;15:1483346. doi: 10.3389/fimmu.2024.1483346 (PMC11646855; doi:10.3389/fimmu.2024.1483346)
Supplement: Supplementary file 3 [file Table3.xlsx]

## Sheet: Superficial
Supplementary Table 3 Differentially expressed genes comparing the study groups
subgroup	p_val	avg_log2FC	pct.1	pct.2	p_val_adj	cluster	gene	pct.diff	log.pct.diff	layers	morf
5	4.16879e-18	2.50843	0.6	0.096	1.03836e-13	pos	DEFB4A	-0.696	2.64386	Superficial	epi
5	8.67719e-24	2.38021	0.928	0.248	2.16131e-19	pos	IGHG1	-1.176	1.90378	Superficial	epi
5	2.3004e-09	2.28876	0.312	0.032	5.72984e-05	pos	FABP4	-0.344	3.2854	Superficial	epi
5	7.84217e-10	2.19907	0.808	0.592	1.95333e-05	pos	SPRR2F	-1.4	0.448758	Superficial	epi
5	7.31499e-21	1.97158	1	0.688	1.82202e-16	pos	S100A7	-1.688	0.53952	Superficial	epi
5	1.68728e-09	1.93974	0.256	0	4.20267e-05	pos	WFDC2	-0.256	#NUM!	Superficial	epi
5	1.08056e-12	1.92896	0.6	0.192	2.69146e-08	pos	IGHG3	-0.792	1.64386	Superficial	epi
5	9.98502e-15	1.74616	0.736	0.288	2.48707e-10	pos	IGHG4	-1.024	1.35364	Superficial	epi
5	1.13653e-06	1.72781	0.408	0.168	0.0283087	pos	LGALS7	-0.576	1.28011	Superficial	epi
5	1.00193e-09	1.5413	0.536	0.184	2.49561e-05	pos	IGLC1	-0.72	1.54253	Superficial	epi
5	2.27946e-10	1.52535	0.28	0	5.67769e-06	pos	MUC5B	-0.28	#NUM!	Superficial	epi
5	6.25873e-09	1.51912	0.24	0	0.000155892	pos	TFF3	-0.24	#NUM!	Superficial	epi
5	5.00766e-18	1.24094	0.584	0.056	1.24731e-13	pos	IGHG2	-0.64	3.38247	Superficial	epi
5	2.43104e-11	1.18319	0.952	0.68	6.05523e-07	pos	IGKC	-1.632	0.485427	Superficial	epi
5	1.03862e-07	1.06684	0.984	0.904	0.00258699	pos	PI3	-1.888	0.122336	Superficial	epi
5	1.26267e-12	1.00942	1	0.968	3.14505e-08	pos	SLPI	-1.968	0.046921	Superficial	epi
5	8.15706e-08	0.989864	0.208	0	0.00203176	pos	PIGR	-0.208	#NUM!	Superficial	epi
5	9.9657e-14	0.971845	0.96	0.688	2.48226e-09	pos	IFI27	-1.648	0.480626	Superficial	epi
5	3.32235e-13	0.936718	0.984	0.92	8.27532e-09	pos	HLA-B	-1.904	0.0970245	Superficial	epi
5	3.20195e-14	0.914108	1	0.96	7.97542e-10	pos	B2M	-1.96	0.0588937	Superficial	epi
5	3.18298e-08	0.86861	1	0.952	0.000792816	pos	S100A2	-1.952	0.0709665	Superficial	epi
5	5.64056e-08	0.819335	0.248	0.016	0.00140495	pos	SAA1	-0.264	3.9542	Superficial	epi
5	6.44946e-09	0.75806	0.528	0.192	0.000160643	pos	PLSCR1	-0.72	1.45943	Superficial	epi
5	2.58303e-10	0.75069	0.992	0.92	6.43381e-06	pos	KRT16	-1.912	0.108706	Superficial	epi
5	1.59964e-08	0.747198	0.96	0.688	0.000398438	pos	CD74	-1.648	0.480626	Superficial	epi
5	6.35916e-09	0.732283	0.744	0.4	0.000158394	pos	HLA-DRB1	-1.144	0.895303	Superficial	epi
5	1.32988e-06	0.73035	0.192	0.008	0.0331245	pos	SCGB1D2	-0.2	4.58496	Superficial	epi
5	2.54712e-10	0.727741	0.976	0.904	6.34437e-06	pos	KLK12	-1.88	0.110558	Superficial	epi
5	8.51163e-08	0.723886	0.624	0.312	0.00212008	pos	TYMP	-0.936	1	Superficial	epi
5	2.33987e-08	0.713517	0.864	0.584	0.000582816	pos	KLK7	-1.448	0.565063	Superficial	epi
5	4.50682e-07	0.698006	0.84	0.6	0.0112256	pos	MT2A	-1.44	0.485427	Superficial	epi
5	1.03279e-06	0.649479	0.744	0.456	0.0257248	pos	SOD2	-1.2	0.706269	Superficial	epi
5	7.20922e-07	0.634003	0.304	0.064	0.0179567	pos	C3	-0.368	2.24793	Superficial	epi
5	9.37474e-07	0.633355	0.456	0.176	0.0233506	pos	LYZ	-0.632	1.37346	Superficial	epi
5	2.97631e-08	0.597353	0.472	0.16	0.000741338	pos	STAT1	-0.632	1.56071	Superficial	epi
5	8.08835e-07	0.587956	0.968	0.92	0.0201465	pos	TMSB10	-1.888	0.0733732	Superficial	epi
5	4.43724e-09	0.581783	1	0.928	0.000110523	pos	S100A11	-1.928	0.107803	Superficial	epi
5	8.29623e-09	0.544355	0.432	0.096	0.000206642	pos	DEFB4B	-0.528	2.16993	Superficial	epi
5	1.15005e-08	0.531127	0.632	0.256	0.000286454	pos	KLK5	-0.888	1.30378	Superficial	epi
5	8.78278e-10	0.527934	0.416	0.072	2.18761e-05	pos	CCL5	-0.488	2.53051	Superficial	epi
5	3.37279e-08	0.487881	0.24	0.008	0.000840094	pos	S100A7A	-0.248	4.90689	Superficial	epi
5	6.50606e-07	-0.561173	0.032	0.248	0.0162053	pos	PAX8-AS1	-0.28	-2.9542	Superficial	epi
5	2.63265e-08	-0.614122	1	1	0.000655742	pos	SPINK5	-2	0	Superficial	epi
5	1.24925e-08	-0.726142	0.96	0.992	0.000311162	pos	FTH1	-1.952	-0.0473057	Superficial	epi
5	1.3358e-06	-0.840778	0.656	0.808	0.0332722	pos	TSC22D2	-1.464	-0.300659	Superficial	epi
5	1.47645e-07	-0.85239	0.904	0.96	0.00367755	pos	ALOX12	-1.864	-0.0867116	Superficial	epi
5	1.73128e-10	-0.89094	0.784	0.96	4.31228e-06	pos	KRT10	-1.744	-0.292181	Superficial	epi
5	2.81793e-11	-0.897567	0.968	1	7.0189e-07	pos	KRT4	-1.968	-0.046921	Superficial	epi
5	2.61889e-09	-1.05615	0.24	0.528	6.52312e-05	pos	H19	-0.768	-1.1375	Superficial	epi
5	6.02889e-08	-1.09301	0.016	0.248	0.00150168	pos	OLFM4	-0.264	-3.9542	Superficial	epi
5	1.22886e-06	-1.13798	0.288	0.552	0.0306084	pos	LOR	-0.84	-0.938599	Superficial	epi
5	6.61114e-08	-1.14572	0.84	0.992	0.0016467	pos	CRISP3	-1.832	-0.239951	Superficial	epi
5	2.5704e-07	-1.15754	0.536	0.696	0.00640236	pos	DUSP5	-1.232	-0.376854	Superficial	epi
5	7.83398e-11	-2.55406	0.632	0.824	1.95129e-06	pos	FLG	-1.456	-0.38272	Superficial	epi

## Sheet: Upper intermediate
Supplementary Table 3 Differentially expressed genes comparing the study groups
subgroup	p_val	avg_log2FC	pct.1	pct.2	p_val_adj	cluster	gene	pct.diff	log.pct.diff	layers	morf
8	1.1453e-07	3.15753	0.32	0.064	0.00285278	pos	FABP4	-0.384	2.32193	High_IM	epi
8	4.5056e-09	2.32733	0.496	0.176	0.00011223	pos	DEFB4A	-0.672	1.49476	High_IM	epi
8	1.0492e-21	2.25428	1	0.816	2.6133e-17	pos	S100A7	-1.816	0.293359	High_IM	epi
8	1.3461e-10	2.15637	0.848	0.584	3.3528e-06	pos	SPRR2F	-1.432	0.538096	High_IM	epi
8	1.4535e-06	1.58799	0.76	0.472	0.0362043	pos	KRT17	-1.232	0.687213	High_IM	epi
8	1.4369e-15	1.52513	0.976	0.688	3.5791e-11	pos	IGKC	-1.664	0.504473	High_IM	epi
8	1.7039e-14	1.51995	0.992	0.976	4.244e-10	pos	S100A6	-1.968	0.023459	High_IM	epi
8	1.389e-24	1.51298	0.872	0.24	3.4598e-20	pos	IGHG1	-1.112	1.86129	High_IM	epi
8	7.5807e-15	1.47936	0.992	0.992	1.8882e-10	pos	S100A2	-1.984	0	High_IM	epi
8	1.8517e-09	1.41415	1	1	4.6122e-05	pos	PI3	-2	0	High_IM	epi
8	1.0155e-08	1.38533	0.976	0.928	0.00025293	pos	KRT14	-1.904	0.0727563	High_IM	epi
8	7.7995e-22	1.22506	1	0.832	1.9427e-17	pos	IFI27	-1.832	0.265345	High_IM	epi
8	1.1546e-25	1.21795	1	0.976	2.8759e-21	pos	B2M	-1.976	0.035047	High_IM	epi
8	2.1829e-07	1.21082	0.976	0.952	0.00543708	pos	GLUL	-1.928	0.0359196	High_IM	epi
8	4.2341e-26	1.15275	1	0.952	1.0546e-21	pos	HLA-B	-1.952	0.0709665	High_IM	epi
8	6.2587e-09	1.08185	0.24	0	0.00015589	pos	WFDC2	-0.24	#NUM!	High_IM	epi
8	1.6623e-14	1.07152	0.608	0.16	4.1403e-10	pos	IGHG3	-0.768	1.926	High_IM	epi
8	5.5151e-16	1.05738	0.696	0.232	1.3737e-11	pos	IGHG4	-0.928	1.58496	High_IM	epi
8	8.1391e-15	1.01888	0.888	0.624	2.0273e-10	pos	SOD2	-1.512	0.509014	High_IM	epi
8	3.6419e-12	0.989282	0.536	0.144	9.0712e-08	pos	APOBEC3A	-0.68	1.89616	High_IM	epi
8	3.4893e-12	0.968243	0.872	0.536	8.6911e-08	pos	TYMP	-1.408	0.702095	High_IM	epi
8	5.8615e-14	0.960934	1	1	1.46e-09	pos	KRT16	-2	0	High_IM	epi
8	5.4679e-18	0.933638	0.496	0.016	1.362e-13	pos	IGHG2	-0.512	4.9542	High_IM	epi
8	1.4236e-08	0.911873	0.28	0.024	0.0003546	pos	SAA1	-0.304	3.54432	High_IM	epi
8	1.9317e-10	0.885368	0.856	0.568	4.8115e-06	pos	CEACAM1	-1.424	0.59172	High_IM	epi
8	7.8805e-14	0.875625	0.896	0.664	1.9629e-09	pos	MT2A	-1.56	0.432315	High_IM	epi
8	3.942e-09	0.844526	0.688	0.304	9.8187e-05	pos	IGLC2	-0.992	1.17834	High_IM	epi
8	9.4642e-11	0.825466	0.968	0.88	2.3573e-06	pos	KLK7	-1.848	0.137504	High_IM	epi
8	2.986e-14	0.815829	0.408	0.016	7.4374e-10	pos	S100A7A	-0.424	4.67243	High_IM	epi
8	9.2819e-08	0.80043	0.712	0.456	0.00231194	pos	FMO2	-1.168	0.642843	High_IM	epi
8	4.124e-09	0.740817	0.992	0.968	0.00010272	pos	LY6D	-1.96	0.0353331	High_IM	epi
8	9.6975e-11	0.728889	0.544	0.16	2.4154e-06	pos	APOL1	-0.704	1.76553	High_IM	epi
8	3.7476e-07	0.728366	0.224	0.016	0.00933452	pos	MUC5B	-0.24	3.80735	High_IM	epi
8	1.549e-11	0.709697	1	1	3.8583e-07	pos	SLPI	-2	0	High_IM	epi
8	3.8355e-10	0.693989	0.92	0.648	9.5535e-06	pos	ID1	-1.568	0.50564	High_IM	epi
8	7.3358e-12	0.691418	0.552	0.128	1.8272e-07	pos	IGLC1	-0.68	2.10852	High_IM	epi
8	1.573e-12	0.68863	0.512	0.104	3.918e-08	pos	IL36G	-0.616	2.29956	High_IM	epi
8	1.6255e-12	0.639552	1	0.992	4.0487e-08	pos	TMSB10	-1.992	0.011588	High_IM	epi
8	2.9655e-07	0.629605	0.808	0.6	0.00738647	pos	HLA-DRB1	-1.408	0.429393	High_IM	epi
8	7.3772e-07	0.627023	1	1	0.0183751	pos	KLK10	-2	0	High_IM	epi
8	2.1505e-10	0.620429	0.704	0.28	5.3564e-06	pos	KLK5	-0.984	1.33015	High_IM	epi
8	3.7929e-13	0.595362	1	0.992	9.4475e-09	pos	S100A11	-1.992	0.011588	High_IM	epi
8	3.4804e-08	0.594094	0.984	0.952	0.00086691	pos	HSPA8	-1.936	0.0476967	High_IM	epi
8	5.2888e-09	0.593101	0.648	0.296	0.00013173	pos	BST2	-0.944	1.1304	High_IM	epi
8	1.7274e-09	0.589401	0.536	0.168	4.3026e-05	pos	ISG15	-0.704	1.67377	High_IM	epi
8	2.4489e-09	0.582526	1	1	6.0997e-05	pos	KRT6B	-2	0	High_IM	epi
8	1.397e-12	0.576834	1	0.968	3.4797e-08	pos	RPS16	-1.968	0.046921	High_IM	epi
8	1.1299e-06	0.570865	0.824	0.616	0.0281424	pos	IFITM3	-1.44	0.419714	High_IM	epi
8	1.9796e-06	0.569952	0.504	0.224	0.0493081	pos	MUC1	-0.728	1.16993	High_IM	epi
8	1.7745e-07	0.555881	1	0.928	0.00441986	pos	TMSB4X	-1.928	0.107803	High_IM	epi
8	3.8424e-13	0.54247	1	1	9.5706e-09	pos	RPS27	-2	0	High_IM	epi
8	2.4284e-12	0.54138	1	0.976	6.0487e-08	pos	RPS12	-1.976	0.035047	High_IM	epi
8	1.004e-07	0.530672	0.68	0.352	0.00250073	pos	PLA2G4E	-1.032	0.949959	High_IM	epi
8	1.9801e-08	0.523427	0.784	0.456	0.00049319	pos	STAT1	-1.24	0.78182	High_IM	epi
8	2.8696e-07	0.519347	0.192	0	0.00714768	pos	SAA2	-0.192	#NUM!	High_IM	epi
8	1.3355e-08	0.506377	1	0.984	0.00033265	pos	AQP3	-1.984	0.0232698	High_IM	epi
8	2.1165e-11	0.493623	1	0.992	5.2717e-07	pos	RPL34	-1.992	0.011588	High_IM	epi
8	1.1172e-09	0.486745	0.584	0.224	2.7827e-05	pos	LYZ	-0.808	1.38247	High_IM	epi
8	1.0545e-08	0.476902	1	0.952	0.00026264	pos	RPL18A	-1.952	0.0709665	High_IM	epi
8	1.0933e-07	0.476067	0.776	0.536	0.00272311	pos	MAP7D1	-1.312	0.533824	High_IM	epi
8	9.3275e-10	0.467823	1	0.984	2.3233e-05	pos	RPL37	-1.984	0.0232698	High_IM	epi
8	2.1094e-10	0.465179	1	1	5.2541e-06	pos	RPS21	-2	0	High_IM	epi
8	9.0341e-09	0.45392	1	0.976	0.00022502	pos	RPS15A	-1.976	0.035047	High_IM	epi
8	1.1303e-06	0.449166	0.424	0.16	0.0281536	pos	CDH3	-0.584	1.40599	High_IM	epi
8	1.9039e-10	0.448988	1	1	4.7422e-06	pos	RPS19	-2	0	High_IM	epi
8	2.2795e-08	0.439033	0.224	0	0.00056779	pos	AC005083.1	-0.224	#NUM!	High_IM	epi
8	4.7199e-08	0.438755	0.936	0.784	0.00117563	pos	NDUFS5	-1.72	0.255655	High_IM	epi
8	9.6981e-09	0.434188	0.976	0.936	0.00024156	pos	HLA-E	-1.912	0.0603726	High_IM	epi
8	2.8857e-07	0.431077	0.648	0.344	0.00718767	pos	IFI16	-0.992	0.913585	High_IM	epi
8	5.4845e-09	0.426409	0.592	0.24	0.00013661	pos	SAMHD1	-0.832	1.30256	High_IM	epi
8	7.5276e-08	0.425137	0.92	0.672	0.00187497	pos	GNG5	-1.592	0.453173	High_IM	epi
8	8.3161e-09	0.423141	1	1	0.00020714	pos	RPS29	-2	0	High_IM	epi
8	4.745e-07	0.42285	0.976	0.92	0.0118188	pos	FAU	-1.896	0.0852473	High_IM	epi
8	4.9183e-09	0.422042	0.512	0.16	0.0001225	pos	CCL5	-0.672	1.67807	High_IM	epi
8	9.7588e-07	0.413534	0.936	0.8	0.0243073	pos	CAP1	-1.736	0.226509	High_IM	epi
8	4.9261e-08	0.411994	0.704	0.392	0.00122699	pos	CYB5R1	-1.096	0.844722	High_IM	epi
8	3.956e-07	0.411597	0.584	0.28	0.00985363	pos	CYBA	-0.864	1.06054	High_IM	epi
8	9.3846e-08	0.408191	0.488	0.168	0.00233752	pos	IFI44	-0.656	1.53842	High_IM	epi
8	6.3435e-07	0.403943	0.76	0.496	0.0158005	pos	CEBPD	-1.256	0.615659	High_IM	epi
8	3.6227e-08	0.393002	0.848	0.64	0.00090234	pos	SEC61B	-1.488	0.405992	High_IM	epi
8	9.4332e-07	0.390926	0.992	0.952	0.0234962	pos	RPS28	-1.944	0.0593786	High_IM	epi
8	1.726e-07	0.389222	1	0.992	0.00429908	pos	RPL38	-1.992	0.011588	High_IM	epi
8	4.2461e-08	0.389036	1	0.984	0.00105761	pos	RPL21	-1.984	0.0232698	High_IM	epi
8	4.9965e-08	0.388172	1	0.992	0.00124452	pos	DMKN	-1.992	0.011588	High_IM	epi
8	2.0261e-07	0.387522	1	0.976	0.00504654	pos	RPL27	-1.976	0.035047	High_IM	epi
8	1.3239e-06	0.385572	0.68	0.416	0.0329761	pos	TAP1	-1.096	0.708951	High_IM	epi
8	1.1267e-08	0.378169	0.392	0.08	0.00028064	pos	DEFB4B	-0.472	2.29278	High_IM	epi
8	4.2601e-07	0.363678	0.424	0.144	0.010611	pos	IRF1	-0.568	1.558	High_IM	epi
8	1.2863e-06	0.353747	0.992	0.968	0.0320403	pos	RPS20	-1.96	0.0353331	High_IM	epi
8	7.7825e-07	0.350591	0.976	0.96	0.0193846	pos	RPSA	-1.936	0.0238467	High_IM	epi
8	9.0243e-07	0.345803	1	0.984	0.0224777	pos	RPLP2	-1.984	0.0232698	High_IM	epi
8	1.5598e-11	0.331843	0.4	0.04	3.8851e-07	pos	NKG7	-0.44	3.32193	High_IM	epi
8	3.733e-08	0.295938	1	1	0.00092982	pos	RPS18	-2	0	High_IM	epi
8	1.1022e-06	0.284076	0.264	0.04	0.0274543	pos	IGHM	-0.304	2.72247	High_IM	epi
8	7.526e-07	0.279813	0.584	0.248	0.0187459	pos	ITPR3	-0.832	1.23563	High_IM	epi
8	6.7875e-07	0.269428	0.416	0.128	0.0169063	pos	PI4K2B	-0.544	1.70044	High_IM	epi
8	5.8943e-07	0.260716	0.44	0.152	0.0146814	pos	TNFRSF21	-0.592	1.53343	High_IM	epi
8	1.9737e-06	0.254713	0.48	0.184	0.0491603	pos	UBE2L6	-0.664	1.38333	High_IM	epi
8	1.8253e-06	0.247161	1	1	0.0454641	pos	RPL13A	-2	0	High_IM	epi
8	2.5171e-07	0.193708	0.216	0.008	0.0062695	pos	SLC26A9	-0.224	4.75489	High_IM	epi
8	1.4409e-07	0.173788	0.24	0.016	0.00358905	pos	DYNAP	-0.256	3.90689	High_IM	epi
8	1.3326e-06	-0.253593	1	1	0.0331912	pos	KRT13	-2	0	High_IM	epi
8	8.9635e-13	-0.324647	1	1	2.2326e-08	pos	RHCG	-2	0	High_IM	epi
8	9.9236e-08	-0.335621	1	1	0.00247176	pos	PPDPF	-2	0	High_IM	epi
8	1.1516e-07	-0.346475	0.992	0.976	0.00286845	pos	CLIC3	-1.968	0.023459	High_IM	epi
8	4.6635e-08	-0.435537	0.984	0.992	0.00116158	pos	C4orf3	-1.976	-0.0116818	High_IM	epi
8	6.4137e-07	-0.437679	0.968	0.976	0.0159752	pos	PKP3	-1.944	-0.0118741	High_IM	epi
8	1.9756e-06	-0.468324	0.096	0.328	0.0492079	pos	PNLIPRP3	-0.424	-1.77259	High_IM	epi
8	1.3e-06	-0.469468	0.416	0.688	0.0323806	pos	LYPD2	-1.104	-0.725825	High_IM	epi
8	7.0439e-09	-0.478039	0.728	0.88	0.00017545	pos	ASPG	-1.608	-0.273565	High_IM	epi
8	9.4858e-07	-0.486599	0.528	0.744	0.0236272	pos	SLC6A9	-1.272	-0.494765	High_IM	epi
8	6.7387e-12	-0.493433	0.064	0.432	1.6785e-07	pos	PAX8-AS1	-0.496	-2.75489	High_IM	epi
8	4.5447e-14	-0.518993	1	1	1.132e-09	pos	SPRR3	-2	0	High_IM	epi
8	5.392e-08	-0.533581	0.856	0.936	0.00134304	pos	ARHGAP27	-1.792	-0.128898	High_IM	epi
8	2.8647e-10	-0.535308	1	1	7.1354e-06	pos	SERPINB13	-2	0	High_IM	epi
8	1.8202e-08	-0.557554	0.888	0.968	0.00045337	pos	BNIP3	-1.856	-0.124447	High_IM	epi
8	7.1013e-08	-0.565181	0.928	1	0.00176879	pos	ELL2	-1.928	-0.107803	High_IM	epi
8	9.8239e-07	-0.565237	0.28	0.512	0.0244693	pos	CD36	-0.792	-0.870717	High_IM	epi
8	1.388e-08	-0.567989	0.712	0.896	0.00034572	pos	PITHD1	-1.608	-0.331621	High_IM	epi
8	2.0458e-09	-0.571788	0.872	0.976	5.0956e-05	pos	DSG1	-1.848	-0.162553	High_IM	epi
8	1.4753e-11	-0.589891	0.808	0.936	3.6747e-07	pos	BNIPL	-1.744	-0.212153	High_IM	epi
8	7.7017e-10	-0.605247	0.392	0.72	1.9183e-05	pos	HCG22	-1.112	-0.877143	High_IM	epi
8	1.0645e-07	-0.611555	0.712	0.96	0.00265142	pos	CALML5	-1.672	-0.431157	High_IM	epi
8	6.5845e-11	-0.63636	1	1	1.6401e-06	pos	EMP1	-2	0	High_IM	epi
8	3.8924e-13	-0.64085	1	1	9.6951e-09	pos	MUC21	-2	0	High_IM	epi
8	8.8998e-16	-0.642014	0.992	1	2.2168e-11	pos	A2ML1	-1.992	-0.011588	High_IM	epi
8	1.2972e-06	-0.654076	0.864	0.928	0.0323112	pos	RNASEK	-1.792	-0.103093	High_IM	epi
8	7.6435e-08	-0.658118	0.984	1	0.00190386	pos	FTH1	-1.984	-0.0232698	High_IM	epi
8	1.7222e-08	-0.669689	0.968	0.968	0.00042896	pos	RIOK3	-1.936	0	High_IM	epi
8	8.3731e-08	-0.729271	0.936	0.984	0.00208556	pos	IL18	-1.92	-0.0721498	High_IM	epi
8	1.8361e-15	-0.829287	1	1	4.5734e-11	pos	SPINK5	-2	0	High_IM	epi
8	5.3847e-07	-0.842701	0.744	0.928	0.0134122	pos	VEGFA	-1.672	-0.318822	High_IM	epi
8	2.7224e-07	-0.846545	0.64	0.8	0.00678106	pos	KIF21A	-1.44	-0.321928	High_IM	epi
8	8.813e-08	-0.85637	0.6	0.816	0.00219513	pos	ANKRD37	-1.416	-0.443607	High_IM	epi
8	4.8373e-14	-0.868181	0.464	0.792	1.2049e-09	pos	SFTA2	-1.256	-0.771376	High_IM	epi
8	3.9557e-10	-0.935203	0.208	0.536	9.8528e-06	pos	H19	-0.744	-1.36565	High_IM	epi
8	3.913e-07	-0.984627	0.328	0.608	0.00974644	pos	LOR	-0.936	-0.890376	High_IM	epi
8	6.731e-08	-1.00624	0.952	0.976	0.00167655	pos	FAM25A	-1.928	-0.0359196	High_IM	epi
8	1.2876e-14	-1.08819	0.984	1	3.2071e-10	pos	KRT4	-1.984	-0.0232698	High_IM	epi
8	5.6977e-08	-1.11404	0.056	0.312	0.00141918	pos	OLFM4	-0.368	-2.47805	High_IM	epi
8	1.0897e-09	-1.33868	0.912	0.976	2.7143e-05	pos	PLA2G4D	-1.888	-0.0978473	High_IM	epi
8	5.8817e-15	-1.47917	0.856	1	1.465e-10	pos	ALOX12	-1.856	-0.224317	High_IM	epi
8	5.4724e-11	-1.60691	0.4	0.712	1.3631e-06	pos	FLG	-1.112	-0.831877	High_IM	epi
8	1.2079e-15	-1.64944	0.824	1	3.0087e-11	pos	CRISP3	-1.824	-0.279284	High_IM	epi

## Sheet: Lower intermediate
Supplementary Table 3 Differentially expressed genes comparing the study groups
subgroup	p_val	avg_log2FC	pct.1	pct.2	p_val_adj	cluster	gene	pct.diff	log.pct.diff	layers	morf
6	4.26131e-08	3.15592	0.4	0.112	0.00106141	pos	FABP4	-0.512	1.8365	Low_IM	epi
6	8.73963e-18	2.4107	1	0.776	2.17687e-13	pos	S100A7	-1.776	0.365871	Low_IM	epi
6	1.11642e-10	1.55721	0.992	0.96	2.78079e-06	pos	PI3	-1.952	0.0473057	Low_IM	epi
6	2.5842e-08	1.55055	0.68	0.352	0.000643671	pos	KRT17	-1.032	0.949959	Low_IM	epi
6	1.56969e-09	1.44326	0.376	0.072	3.90978e-05	pos	DEFB4A	-0.448	2.38466	Low_IM	epi
6	1.86633e-11	1.26822	0.672	0.312	4.64864e-07	pos	SPRR2F	-0.984	1.10692	Low_IM	epi
6	8.0696e-07	1.19194	0.992	0.976	0.0200998	pos	KRT14	-1.968	0.023459	Low_IM	epi
6	9.47092e-21	1.11459	0.872	0.28	2.35902e-16	pos	IGHG1	-1.152	1.6389	Low_IM	epi
6	1.63979e-15	1.1035	1	1	4.08438e-11	pos	S100A2	-2	0	Low_IM	epi
6	1.21574e-12	1.0215	1	0.992	3.02816e-08	pos	KRT16	-1.992	0.011588	Low_IM	epi
6	4.62637e-16	1.00691	1	0.872	1.15234e-11	pos	IFI27	-1.872	0.1976	Low_IM	epi
6	7.97221e-12	0.891972	0.912	0.752	1.98572e-07	pos	TYMP	-1.664	0.278301	Low_IM	epi
6	1.40714e-12	0.884917	0.368	0.016	3.50491e-08	pos	S100A7A	-0.384	4.52356	Low_IM	epi
6	2.71728e-12	0.86099	0.992	1	6.76819e-08	pos	KLK10	-1.992	-0.011588	Low_IM	epi
6	7.38981e-14	0.859511	0.6	0.152	1.84065e-09	pos	IGHG3	-0.752	1.98089	Low_IM	epi
6	1.56519e-12	0.828692	1	1	3.89858e-08	pos	SLPI	-2	0	Low_IM	epi
6	6.58433e-17	0.810757	1	1	1.64003e-12	pos	B2M	-2	0	Low_IM	epi
6	1.06157e-10	0.776416	0.68	0.272	2.64415e-06	pos	IGHG4	-0.952	1.32193	Low_IM	epi
6	3.76505e-14	0.764356	1	0.992	9.37799e-10	pos	HLA-B	-1.992	0.011588	Low_IM	epi
6	2.33653e-10	0.764213	1	1	5.81984e-06	pos	KRT6B	-2	0	Low_IM	epi
6	5.43477e-11	0.745975	0.624	0.24	1.35369e-06	pos	CDH3	-0.864	1.37851	Low_IM	epi
6	7.11119e-11	0.714997	0.944	0.8	1.77126e-06	pos	SOD2	-1.744	0.238787	Low_IM	epi
6	2.36938e-08	0.685331	0.92	0.848	0.000590165	pos	MT2A	-1.768	0.11757	Low_IM	epi
6	1.07251e-10	0.684411	1	1	2.6714e-06	pos	ANXA1	-2	0	Low_IM	epi
6	3.2911e-07	0.642621	0.992	1	0.00819748	pos	S100A6	-1.992	-0.011588	Low_IM	epi
6	1.6285e-13	0.626052	0.752	0.296	4.05626e-09	pos	CEACAM1	-1.048	1.34514	Low_IM	epi
6	8.2245e-11	0.603199	0.88	0.584	2.04856e-06	pos	MGST1	-1.464	0.591535	Low_IM	epi
6	9.77311e-15	0.597893	0.464	0.032	2.43429e-10	pos	IGHG2	-0.496	3.85798	Low_IM	epi
6	5.44525e-08	0.587536	0.936	0.856	0.0013563	pos	ID1	-1.792	0.128898	Low_IM	epi
6	7.04193e-09	0.58364	0.568	0.208	0.0001754	pos	IGLC1	-0.776	1.44931	Low_IM	epi
6	2.75167e-11	0.527474	1	0.968	6.85386e-07	pos	RPS28	-1.968	0.046921	Low_IM	epi
6	1.01226e-10	0.517548	1	0.984	2.52133e-06	pos	RPL18A	-1.984	0.0232698	Low_IM	epi
6	7.78366e-08	0.503214	0.984	0.928	0.00193875	pos	KLK12	-1.912	0.0845335	Low_IM	epi
6	1.85917e-10	0.503104	0.984	0.944	4.63081e-06	pos	FAU	-1.928	0.0598715	Low_IM	epi
6	1.94572e-08	0.502661	0.512	0.184	0.000484639	pos	FMO2	-0.696	1.47644	Low_IM	epi
6	8.0669e-15	0.498929	1	1	2.0093e-10	pos	S100A11	-2	0	Low_IM	epi
6	1.70165e-06	0.48314	0.984	0.944	0.0423846	pos	TGM1	-1.928	0.0598715	Low_IM	epi
6	6.07571e-07	0.471596	0.424	0.144	0.0151334	pos	HLA-DRB5	-0.568	1.558	Low_IM	epi
6	1.12255e-14	0.471002	1	1	2.79605e-10	pos	TMSB10	-2	0	Low_IM	epi
6	4.17883e-10	0.465172	0.944	0.696	1.04086e-05	pos	IGKC	-1.64	0.4397	Low_IM	epi
6	2.99857e-08	0.451018	1	1	0.000746884	pos	LY6D	-2	0	Low_IM	epi
6	5.12085e-08	0.450948	1	0.992	0.0012755	pos	RPS12	-1.992	0.011588	Low_IM	epi
6	1.2161e-06	0.446468	0.624	0.352	0.0302905	pos	LYZ	-0.976	0.825971	Low_IM	epi
6	2.47285e-10	0.443817	1	1	6.15937e-06	pos	RPL37	-2	0	Low_IM	epi
6	6.25873e-09	0.424666	0.24	0	0.000155892	pos	MUC5B	-0.24	#NUM!	Low_IM	epi
6	1.15614e-07	0.417167	0.984	0.936	0.00287972	pos	ATP5MD	-1.92	0.0721498	Low_IM	epi
6	4.82171e-09	0.417149	0.736	0.432	0.000120099	pos	ACTN1	-1.168	0.768674	Low_IM	epi
6	6.9306e-08	0.409978	0.984	0.944	0.00172627	pos	ATP5ME	-1.928	0.0598715	Low_IM	epi
6	1.96577e-08	0.398558	1	1	0.000489633	pos	RPS27	-2	0	Low_IM	epi
6	2.93923e-08	0.393857	1	1	0.000732103	pos	RPS20	-2	0	Low_IM	epi
6	1.19094e-07	0.393709	1	1	0.0029664	pos	RPL41	-2	0	Low_IM	epi
6	4.18188e-07	0.391014	1	0.984	0.0104162	pos	RPL34	-1.984	0.0232698	Low_IM	epi
6	3.86394e-07	0.377306	0.864	0.616	0.00962431	pos	TAP1	-1.48	0.488101	Low_IM	epi
6	1.92309e-11	0.376197	1	1	4.79002e-07	pos	RPL27A	-2	0	Low_IM	epi
6	8.55325e-07	0.370649	0.984	0.992	0.0213044	pos	RPL30	-1.976	-0.0116818	Low_IM	epi
6	1.66692e-06	0.369992	0.944	0.92	0.0415197	pos	SLC25A5	-1.864	0.037153	Low_IM	epi
6	3.51702e-08	0.348877	1	0.992	0.000876018	pos	RPS16	-1.992	0.011588	Low_IM	epi
6	1.45835e-08	0.347224	0.568	0.208	0.000363246	pos	IGFL1	-0.776	1.44931	Low_IM	epi
6	5.35893e-09	0.340098	0.408	0.096	0.00013348	pos	ANXA8L1	-0.504	2.08746	Low_IM	epi
6	2.97212e-07	0.339821	1	1	0.00740295	pos	RPLP1	-2	0	Low_IM	epi
6	1.00186e-07	0.328492	0.984	0.976	0.00249542	pos	TMA7	-1.96	0.0117772	Low_IM	epi
6	8.26019e-08	0.326448	1	1	0.00205745	pos	RPL27	-2	0	Low_IM	epi
6	7.7182e-08	0.315456	1	1	0.00192245	pos	RPS19	-2	0	Low_IM	epi
6	1.3194e-06	0.315412	0.592	0.264	0.0328636	pos	CCL5	-0.856	1.16506	Low_IM	epi
6	1.70258e-06	0.31128	1	0.992	0.0424079	pos	EIF4A1	-1.992	0.011588	Low_IM	epi
6	1.67137e-08	0.304944	1	1	0.000416304	pos	S100A10	-2	0	Low_IM	epi
6	4.10375e-07	0.265736	0.24	0.024	0.0102216	pos	IL36G	-0.264	3.32193	Low_IM	epi
6	1.2797e-07	0.260511	0.416	0.12	0.00318747	pos	NKG7	-0.536	1.79355	Low_IM	epi
6	2.11584e-07	0.171069	0.408	0.104	0.00527014	pos	CCZ1B	-0.512	1.97199	Low_IM	epi
6	1.20731e-06	0.170942	0.528	0.208	0.0300718	pos	BAK1	-0.736	1.34395	Low_IM	epi
6	2.86963e-07	0.151195	0.192	0	0.00714768	pos	GZMK	-0.192	#NUM!	Low_IM	epi
6	1.45529e-06	-0.222554	0.688	0.288	0.0362485	pos	IGLC2	-0.976	1.25634	Low_IM	epi
6	2.11365e-07	-0.322987	1	1	0.00526468	pos	S100A14	-2	0	Low_IM	epi
6	7.96006e-07	-0.337069	0.96	0.984	0.0198269	pos	CAPN1	-1.944	-0.0356239	Low_IM	epi
6	1.71144e-06	-0.35726	0.328	0.6	0.0426286	pos	AMACR	-0.928	-0.871267	Low_IM	epi
6	1.25291e-06	-0.363774	0.992	1	0.0312076	pos	HMGCS1	-1.992	-0.011588	Low_IM	epi
6	8.03391e-07	-0.36703	1	1	0.0200109	pos	GNAS	-2	0	Low_IM	epi
6	2.50083e-07	-0.374266	0.768	0.912	0.00622907	pos	RXRA	-1.68	-0.247928	Low_IM	epi
6	8.18057e-08	-0.381624	1	1	0.00203762	pos	GJA1	-2	0	Low_IM	epi
6	7.75084e-07	-0.384728	1	1	0.0193058	pos	CRABP2	-2	0	Low_IM	epi
6	4.59514e-08	-0.387031	1	1	0.00114456	pos	PABPC1	-2	0	Low_IM	epi
6	8.34391e-07	-0.403661	0.864	0.92	0.020783	pos	METTL7A	-1.784	-0.0906025	Low_IM	epi
6	3.17087e-10	-0.40526	1	1	7.89801e-06	pos	PITX1	-2	0	Low_IM	epi
6	7.24453e-07	-0.409288	0.96	0.992	0.0180447	pos	EPS8L2	-1.952	-0.0473057	Low_IM	epi
6	1.31837e-08	-0.411693	0.872	0.944	0.00032838	pos	MKNK2	-1.816	-0.114459	Low_IM	epi
6	9.55599e-08	-0.412938	0.848	0.936	0.00238021	pos	PALLD	-1.784	-0.142444	Low_IM	epi
6	7.08218e-10	-0.415869	1	1	1.76403e-05	pos	AHNAK	-2	0	Low_IM	epi
6	8.9028e-07	-0.422536	0.96	0.992	0.0221751	pos	TMEM79	-1.952	-0.0473057	Low_IM	epi
6	1.5272e-07	-0.431223	0.096	0.368	0.00380395	pos	LOR	-0.464	-1.9386	Low_IM	epi
6	8.93814e-09	-0.433093	0.952	0.992	0.000222631	pos	FOSL2	-1.944	-0.0593785	Low_IM	epi
6	1.79683e-06	-0.437077	0.896	0.936	0.0447555	pos	RAPGEFL1	-1.832	-0.0630098	Low_IM	epi
6	1.11865e-06	-0.451315	0.608	0.792	0.0278633	pos	ECHDC2	-1.4	-0.381429	Low_IM	epi
6	1.49728e-06	-0.466548	0.864	0.944	0.0372943	pos	TNFAIP2	-1.808	-0.127756	Low_IM	epi
6	3.4614e-07	-0.46892	0.888	0.968	0.00862166	pos	WASF2	-1.856	-0.124447	Low_IM	epi
6	8.48566e-09	-0.476073	0.952	0.984	0.000211361	pos	PDCD4	-1.936	-0.0476967	Low_IM	epi
6	1.06253e-07	-0.486836	0.912	0.96	0.00264655	pos	BICDL2	-1.872	-0.0740006	Low_IM	epi
6	1.08388e-09	-0.503171	0.28	0.68	2.69973e-05	pos	EDN3	-0.96	-1.28011	Low_IM	epi
6	1.95912e-07	-0.514584	0.768	0.888	0.00487977	pos	ESR1	-1.656	-0.209453	Low_IM	epi
6	1.13128e-07	-0.521786	0.832	0.936	0.00281779	pos	ENDOU	-1.768	-0.169925	Low_IM	epi
6	3.19795e-09	-0.524092	0.992	1	7.96544e-05	pos	ACTN4	-1.992	-0.011588	Low_IM	epi
6	1.70568e-08	-0.537321	1	1	0.000424851	pos	SERPINB13	-2	0	Low_IM	epi
6	1.04113e-15	-0.549232	1	1	2.59325e-11	pos	PPDPF	-2	0	Low_IM	epi
6	8.98147e-12	-0.578492	1	1	2.2371e-07	pos	CALML3	-2	0	Low_IM	epi
6	6.35774e-11	-0.601821	0.992	1	1.58359e-06	pos	A2ML1	-1.992	-0.011588	Low_IM	epi
6	2.26762e-07	-0.614244	0.968	1	0.00564818	pos	KRT10	-1.968	-0.046921	Low_IM	epi
6	1.13694e-06	-0.654508	1	1	0.0283189	pos	SPINK5	-2	0	Low_IM	epi
6	1.23465e-07	-0.715451	0.6	0.864	0.00307527	pos	PLA2G4D	-1.464	-0.526069	Low_IM	epi
6	1.56998e-07	-0.737915	0.976	1	0.00391051	pos	MUC21	-1.976	-0.0350469	Low_IM	epi
6	3.25506e-12	-0.836329	0.752	0.944	8.1077e-08	pos	CALML5	-1.696	-0.328054	Low_IM	epi
6	7.07355e-11	-0.836453	0.856	0.944	1.76188e-06	pos	UPK3BL1	-1.8	-0.141176	Low_IM	epi
6	4.23421e-11	-0.998008	0.576	0.88	1.05466e-06	pos	CRISP3	-1.456	-0.611435	Low_IM	epi
6	8.79531e-12	-1.10152	0.312	0.672	2.19073e-07	pos	H19	-0.984	-1.10692	Low_IM	epi
6	6.43148e-08	-1.1911	0.824	0.968	0.00160195	pos	PABPC3	-1.792	-0.232363	Low_IM	epi
6	1.29232e-08	-1.19903	0.752	0.912	0.00032189	pos	ALOX12	-1.664	-0.278301	Low_IM	epi
6	3.73211e-07	-1.36761	0.088	0.328	0.00929595	pos	OLFM4	-0.416	-1.89812	Low_IM	epi
6	3.68574e-17	-1.60825	0.976	1	9.18044e-13	pos	KRT4	-1.976	-0.0350469	Low_IM	epi

## Sheet: Basal
Supplementary Table 3 Differentially expressed genes comparing the study groups
subgroup	p_val	avg_log2FC	pct.1	pct.2	p_val_adj	cluster	gene	pct.diff	log.pct.diff	layers	morf
7	2.16455e-22	3.18293	0.984	0.736	5.39147e-18	pos	S100A7	-1.72	0.418953	Basal	epi
7	5.58188e-08	2.55634	0.328	0.064	0.00139033	pos	FABP4	-0.392	2.35755	Basal	epi
7	9.07863e-21	1.77757	0.88	0.304	2.26131e-16	pos	IGHG1	-1.184	1.53343	Basal	epi
7	6.92852e-12	1.63937	0.96	0.816	1.72576e-07	pos	PI3	-1.776	0.234465	Basal	epi
7	1.06612e-10	1.36107	0.944	0.808	2.65548e-06	pos	IGKC	-1.752	0.224432	Basal	epi
7	7.20008e-14	1.28287	0.64	0.184	1.7934e-09	pos	IGHG3	-0.824	1.79837	Basal	epi
7	7.62009e-13	1.16147	0.704	0.312	1.89801e-08	pos	IGHG4	-1.016	1.17403	Basal	epi
7	1.12589e-08	1.04238	0.656	0.352	0.000280438	pos	KRT17	-1.008	0.89812	Basal	epi
7	2.79573e-08	1.02841	0.712	0.296	0.000696361	pos	IGLC2	-1.008	1.26628	Basal	epi
7	2.37566e-13	0.989071	1	0.96	5.9173e-09	pos	KRT16	-1.96	0.0588937	Basal	epi
7	1.27089e-06	0.963801	0.968	0.832	0.0316554	pos	SPRR2E	-1.8	0.218424	Basal	epi
7	1.12018e-19	0.926263	0.576	0.04	2.79016e-15	pos	IGHG2	-0.616	3.848	Basal	epi
7	3.12695e-17	0.880821	1	1	7.78861e-13	pos	ANXA1	-2	0	Basal	epi
7	1.74003e-09	0.834007	0.584	0.232	4.33406e-05	pos	IGLC1	-0.816	1.33184	Basal	epi
7	5.43169e-08	0.789272	1	1	0.00135292	pos	KRT14	-2	0	Basal	epi
7	2.19382e-11	0.771357	1	1	5.46437e-07	pos	S100A2	-2	0	Basal	epi
7	1.62301e-14	0.759761	1	0.936	4.0426e-10	pos	IFI27	-1.936	0.0954196	Basal	epi
7	3.89238e-13	0.706249	1	1	9.69514e-09	pos	MT2A	-2	0	Basal	epi
7	3.35243e-18	0.69377	1	1	8.35022e-14	pos	B2M	-2	0	Basal	epi
7	7.80611e-11	0.691374	0.928	0.84	1.94435e-06	pos	ID1	-1.768	0.143735	Basal	epi
7	5.23683e-16	0.651816	1	1	1.30439e-11	pos	HLA-B	-2	0	Basal	epi
7	7.4105e-07	0.614506	1	1	0.0184581	pos	CD74	-2	0	Basal	epi
7	5.09174e-09	0.591033	1	0.968	0.000126825	pos	KLK10	-1.968	0.046921	Basal	epi
7	5.99908e-12	0.577117	1	1	1.49425e-07	pos	RPS28	-2	0	Basal	epi
7	7.66616e-10	0.57042	0.952	0.768	1.90949e-05	pos	STAT1	-1.72	0.309855	Basal	epi
7	1.65668e-06	0.559974	0.936	0.832	0.0412645	pos	TYMP	-1.768	0.169925	Basal	epi
7	3.00359e-13	0.553871	1	1	7.48134e-09	pos	RPL30	-2	0	Basal	epi
7	7.30829e-13	0.552269	1	1	1.82035e-08	pos	FAU	-2	0	Basal	epi
7	1.44092e-07	0.54728	1	0.944	0.00358905	pos	IFITM3	-1.944	0.0831412	Basal	epi
7	1.96522e-06	0.543472	0.536	0.28	0.0489496	pos	SPRR2F	-0.816	0.936806	Basal	epi
7	2.80591e-07	0.538326	0.944	0.784	0.00698896	pos	HLA-DRB1	-1.728	0.267933	Basal	epi
7	1.24941e-13	0.521587	1	1	3.11204e-09	pos	RPS15A	-2	0	Basal	epi
7	1.86667e-12	0.515108	1	1	4.6495e-08	pos	RPL41	-2	0	Basal	epi
7	4.79518e-14	0.5132	1	1	1.19438e-09	pos	RPL37	-2	0	Basal	epi
7	1.00927e-07	0.512246	0.864	0.696	0.00251388	pos	RRM2	-1.56	0.311944	Basal	epi
7	6.29055e-18	0.512164	1	1	1.56685e-13	pos	TMSB10	-2	0	Basal	epi
7	1.0985e-12	0.507982	1	1	2.73616e-08	pos	RPS12	-2	0	Basal	epi
7	3.92018e-14	0.506777	1	1	9.76438e-10	pos	RPS27	-2	0	Basal	epi
7	2.73995e-09	0.488966	0.992	0.992	6.82466e-05	pos	ATP5MD	-1.984	0	Basal	epi
7	1.11253e-12	0.488464	1	1	2.77109e-08	pos	RPL34	-2	0	Basal	epi
7	2.04396e-07	0.487091	0.96	0.968	0.00509108	pos	SOD2	-1.928	-0.0119726	Basal	epi
7	9.54345e-07	0.485566	0.824	0.656	0.0237708	pos	TNFRSF21	-1.48	0.328949	Basal	epi
7	5.74869e-07	0.483175	0.296	0.056	0.0143188	pos	IGHM	-0.352	2.4021	Basal	epi
7	1.72453e-07	0.480857	0.28	0.04	0.00429547	pos	DEFB4A	-0.32	2.80735	Basal	epi
7	4.54063e-10	0.47802	1	1	1.13098e-05	pos	RPL18A	-2	0	Basal	epi
7	2.69536e-09	0.47703	1	0.944	6.71359e-05	pos	H2AFZ	-1.944	0.0831412	Basal	epi
7	1.71899e-07	0.454681	0.84	0.576	0.00428165	pos	KLK12	-1.416	0.544321	Basal	epi
7	4.24953e-14	0.447244	1	1	1.05847e-09	pos	RPL26	-2	0	Basal	epi
7	4.50504e-07	0.435721	0.96	0.912	0.0112212	pos	SAT1	-1.872	0.0740006	Basal	epi
7	3.96189e-08	0.428722	1	0.992	0.000986828	pos	NPM1	-1.992	0.011588	Basal	epi
7	4.51952e-12	0.426834	1	1	1.12572e-07	pos	RPS25	-2	0	Basal	epi
7	2.08472e-15	0.425858	1	1	5.19262e-11	pos	RPS19	-2	0	Basal	epi
7	4.24953e-14	0.424741	1	1	1.05847e-09	pos	RPL23A	-2	0	Basal	epi
7	2.05816e-13	0.423219	1	1	5.12646e-09	pos	RPL35A	-2	0	Basal	epi
7	9.05493e-08	0.417335	1	1	0.0022554	pos	HSPA8	-2	0	Basal	epi
7	2.45903e-12	0.41227	1	1	6.12496e-08	pos	RPS20	-2	0	Basal	epi
7	1.19974e-09	0.412107	1	1	2.9883e-05	pos	RPL39	-2	0	Basal	epi
7	3.12291e-13	0.408706	1	1	7.77855e-09	pos	RPL27	-2	0	Basal	epi
7	3.28829e-07	0.401609	0.984	0.936	0.00819047	pos	SNHG6	-1.92	0.0721498	Basal	epi
7	3.74722e-09	0.401435	0.744	0.36	9.33359e-05	pos	IFITM1	-1.104	1.04731	Basal	epi
7	3.52287e-07	0.391516	0.92	0.872	0.00877476	pos	C1QBP	-1.792	0.0773057	Basal	epi
7	1.31647e-06	0.384069	0.944	0.856	0.0327905	pos	TNFSF10	-1.8	0.141176	Basal	epi
7	2.55372e-08	0.383743	0.992	0.952	0.000636081	pos	ZFAS1	-1.944	0.0593785	Basal	epi
7	2.4684e-15	0.383261	1	1	6.14829e-11	pos	RPL27A	-2	0	Basal	epi
7	1.54559e-12	0.378759	1	1	3.84975e-08	pos	RPS16	-2	0	Basal	epi
7	1.89113e-06	0.376733	0.656	0.344	0.0471043	pos	GBP1	-1	0.931287	Basal	epi
7	3.99425e-07	0.374802	1	1	0.00994888	pos	RPLP1	-2	0	Basal	epi
7	7.75569e-08	0.373755	1	1	0.00193179	pos	ATP5ME	-2	0	Basal	epi
7	8.35645e-10	0.373602	1	1	2.08142e-05	pos	RPS3A	-2	0	Basal	epi
7	7.4729e-09	0.371975	0.448	0.128	0.000186135	pos	ANXA8L1	-0.576	1.80735	Basal	epi
7	1.17923e-07	0.371072	0.992	0.952	0.00293722	pos	HNRNPF	-1.944	0.0593785	Basal	epi
7	1.77196e-06	0.353991	0.576	0.288	0.044136	pos	KLK5	-0.864	1	Basal	epi
7	2.01123e-07	0.353425	0.464	0.144	0.00500958	pos	HLA-DRB5	-0.608	1.68806	Basal	epi
7	1.1525e-07	0.349556	0.88	0.728	0.00287065	pos	MZT2A	-1.608	0.273565	Basal	epi
7	2.81818e-11	0.346253	1	1	7.01951e-07	pos	RPS29	-2	0	Basal	epi
7	4.42426e-14	0.344835	1	1	1.10199e-09	pos	RPLP2	-2	0	Basal	epi
7	1.38187e-10	0.343675	1	1	3.44196e-06	pos	RPL36A	-2	0	Basal	epi
7	1.0547e-08	0.340099	1	1	0.000262704	pos	S100A11	-2	0	Basal	epi
7	3.8483e-12	0.338444	1	1	9.58536e-08	pos	RPL38	-2	0	Basal	epi
7	1.1269e-06	0.329005	0.992	0.984	0.0280689	pos	SLC25A5	-1.976	0.0116818	Basal	epi
7	2.52908e-08	0.317171	1	1	0.000629943	pos	RPL21	-2	0	Basal	epi
7	5.17143e-08	0.316657	1	1	0.0012881	pos	RPS27A	-2	0	Basal	epi
7	2.0638e-12	0.313566	1	1	5.1405e-08	pos	RPL36	-2	0	Basal	epi
7	1.264e-06	0.31244	1	1	0.0314838	pos	RPS21	-2	0	Basal	epi
7	3.71079e-07	0.311502	1	1	0.00924284	pos	RPS14	-2	0	Basal	epi
7	1.75191e-06	0.306849	0.936	0.848	0.0436365	pos	PSMA3	-1.784	0.142444	Basal	epi
7	4.83127e-09	0.304759	1	1	0.000120337	pos	TMA7	-2	0	Basal	epi
7	1.0781e-06	0.293259	1	0.984	0.0268534	pos	PSME1	-1.984	0.0232698	Basal	epi
7	6.36657e-07	0.289976	0.216	0.016	0.0158579	pos	S100A7A	-0.232	3.75489	Basal	epi
7	1.19449e-07	0.289831	0.448	0.136	0.00297524	pos	GZMA	-0.584	1.71989	Basal	epi
7	3.18365e-08	0.287759	1	1	0.000792984	pos	RPL37A	-2	0	Basal	epi
7	4.94478e-09	0.285532	0.36	0.056	0.000123165	pos	SAA1	-0.416	2.6845	Basal	epi
7	1.15698e-08	0.279147	1	1	0.000288181	pos	BTF3	-2	0	Basal	epi
7	3.02649e-11	0.277196	1	1	7.53838e-07	pos	TPT1	-2	0	Basal	epi
7	1.97347e-06	0.27018	1	1	0.0491551	pos	EIF1	-2	0	Basal	epi
7	8.92478e-08	0.266153	1	1	0.00222298	pos	RPS23	-2	0	Basal	epi
7	1.44927e-08	0.264172	1	1	0.000360983	pos	RPL17	-2	0	Basal	epi
7	9.93221e-07	0.263918	0.176	0	0.0247392	pos	MUC5B	-0.176	#NUM!	Basal	epi
7	6.41494e-08	0.262566	1	1	0.00159783	pos	RPL32	-2	0	Basal	epi
7	7.35231e-08	0.260997	1	1	0.00183131	pos	RPL15	-2	0	Basal	epi
7	7.7182e-08	0.25778	1	1	0.00192245	pos	RPS18	-2	0	Basal	epi
7	2.50381e-08	0.255812	1	1	0.000623648	pos	RPL24	-2	0	Basal	epi
7	1.57402e-06	0.247369	1	1	0.0392056	pos	RPL10A	-2	0	Basal	epi
7	4.32047e-08	0.23979	0.528	0.176	0.00107614	pos	CCZ1B	-0.704	1.58496	Basal	epi
7	1.30846e-08	0.239206	1	1	0.000325912	pos	RPL7A	-2	0	Basal	epi
7	1.80948e-06	0.236951	1	1	0.0450706	pos	UBA52	-2	0	Basal	epi
7	6.77245e-07	0.235572	1	1	0.0168688	pos	RPL31	-2	0	Basal	epi
7	1.36815e-06	0.235232	1	1	0.034078	pos	RPL11	-2	0	Basal	epi
7	1.86389e-06	0.233789	0.416	0.136	0.0464258	pos	APOBEC3G	-0.552	1.61298	Basal	epi
7	5.36125e-07	0.233646	0.56	0.24	0.0133538	pos	CA2	-0.8	1.22239	Basal	epi
7	1.01317e-06	0.225724	1	1	0.0252362	pos	RPL35	-2	0	Basal	epi
7	1.92284e-06	0.204131	1	1	0.047894	pos	RPL19	-2	0	Basal	epi
7	1.07829e-06	0.172286	0.392	0.112	0.0268581	pos	EPSTI1	-0.504	1.80735	Basal	epi
7	1.38546e-06	0.142515	0.312	0.064	0.034509	pos	GZMK	-0.376	2.2854	Basal	epi
7	5.34932e-07	0.142479	0.184	0	0.0133241	pos	CYP24A1	-0.184	#NUM!	Basal	epi
7	1.19312e-06	-0.254163	0.28	0.56	0.0297183	pos	JDP2	-0.84	-1	Basal	epi
7	1.97288e-06	-0.257226	0.392	0.624	0.0491405	pos	PLLP	-1.016	-0.670692	Basal	epi
7	8.74922e-08	-0.258346	0.008	0.224	0.00217926	pos	COL9A1	-0.232	-4.80735	Basal	epi
7	9.97902e-08	-0.262592	0.136	0.424	0.00248557	pos	CASP14	-0.56	-1.64046	Basal	epi
7	1.87782e-06	-0.287766	0.592	0.76	0.0467727	pos	MBD6	-1.352	-0.360402	Basal	epi
7	9.82408e-07	-0.288127	0.432	0.656	0.0244698	pos	IKBKE	-1.088	-0.602665	Basal	epi
7	1.11698e-06	-0.293548	0.984	1	0.0278218	pos	DSTN	-1.984	-0.0232698	Basal	epi
7	5.91367e-07	-0.294152	1	1	0.0147298	pos	PABPC1	-2	0	Basal	epi
7	8.5036e-08	-0.302413	1	1	0.00211808	pos	CD9	-2	0	Basal	epi
7	1.96928e-07	-0.307121	0.568	0.752	0.00490508	pos	LSM14B	-1.32	-0.404842	Basal	epi
7	1.53325e-06	-0.319489	0.976	1	0.0381902	pos	EMP2	-1.976	-0.0350469	Basal	epi
7	2.32592e-07	-0.319638	0.096	0.368	0.00579341	pos	FLG	-0.464	-1.9386	Basal	epi
7	1.5167e-06	-0.334085	0.72	0.896	0.037778	pos	OGFRL1	-1.616	-0.315502	Basal	epi
7	6.31758e-07	-0.336891	0.6	0.8	0.0157358	pos	TRIM26	-1.4	-0.415037	Basal	epi
7	1.98117e-06	-0.337201	0.624	0.792	0.049347	pos	ERBB3	-1.416	-0.343954	Basal	epi
7	1.02267e-06	-0.340178	0.872	0.952	0.0254726	pos	OGT	-1.824	-0.126633	Basal	epi
7	1.54899e-06	-0.344963	0.24	0.48	0.0385823	pos	CRAT	-0.72	-1	Basal	epi
7	1.67383e-06	-0.346816	0.704	0.808	0.0416918	pos	PLA2G4F	-1.512	-0.19878	Basal	epi
7	5.44982e-07	-0.348793	0.984	1	0.0135744	pos	LGALS3	-1.984	-0.0232698	Basal	epi
7	1.48544e-06	-0.349598	0.848	0.904	0.0369994	pos	FLOT2	-1.752	-0.0922585	Basal	epi
7	3.62786e-07	-0.357913	0.864	0.936	0.00903627	pos	ERBB2	-1.8	-0.115477	Basal	epi
7	7.71006e-07	-0.363419	0.864	0.928	0.0192042	pos	RXRA	-1.792	-0.103093	Basal	epi
7	2.90723e-08	-0.364633	0.192	0.512	0.000724133	pos	PAX8-AS1	-0.704	-1.41504	Basal	epi
7	1.77525e-06	-0.367691	0.88	0.96	0.044218	pos	IDH2	-1.84	-0.125531	Basal	epi
7	1.03986e-07	-0.369637	0.456	0.688	0.00259007	pos	WNT4	-1.144	-0.593375	Basal	epi
7	9.54853e-08	-0.370015	1	1	0.00237835	pos	PKP1	-2	0	Basal	epi
7	4.75909e-07	-0.373025	0.928	0.944	0.0118539	pos	HK1	-1.872	-0.0246621	Basal	epi
7	1.10861e-07	-0.379459	0.904	0.96	0.00276132	pos	FOSL2	-1.864	-0.0867116	Basal	epi
7	5.49898e-07	-0.381426	0.72	0.824	0.0136969	pos	MAOA	-1.544	-0.194647	Basal	epi
7	1.06953e-06	-0.382218	0.584	0.744	0.0266399	pos	CRNDE	-1.328	-0.349334	Basal	epi
7	1.81746e-08	-0.387435	0.176	0.48	0.000452693	pos	CYP4B1	-0.656	-1.44746	Basal	epi
7	1.21389e-06	-0.388706	0.944	0.976	0.0302355	pos	BCAP31	-1.92	-0.0480943	Basal	epi
7	2.64377e-07	-0.390676	0.832	0.912	0.00658509	pos	RAB3D	-1.744	-0.13245	Basal	epi
7	2.74218e-07	-0.40499	0.816	0.88	0.00683021	pos	SEMA3F	-1.696	-0.108934	Basal	epi
7	3.97075e-11	-0.408738	0.68	0.888	9.89034e-07	pos	ZNF703	-1.568	-0.385025	Basal	epi
7	5.90721e-07	-0.412547	0.936	0.976	0.0147137	pos	HSPA1B	-1.912	-0.0603726	Basal	epi
7	4.04368e-12	-0.423602	1	1	1.0072e-07	pos	KRT13	-2	0	Basal	epi
7	2.45968e-07	-0.431334	0.936	0.944	0.00612657	pos	PHGDH	-1.88	-0.0122783	Basal	epi
7	1.9279e-07	-0.431832	0.616	0.816	0.00480201	pos	BNIPL	-1.432	-0.405639	Basal	epi
7	9.53475e-08	-0.43607	0.056	0.304	0.00237492	pos	GABRP	-0.36	-2.44057	Basal	epi
7	1.55596e-07	-0.436087	0.816	0.92	0.00387558	pos	SSBP3	-1.736	-0.173065	Basal	epi
7	6.97904e-11	-0.440513	0.968	0.992	1.73834e-06	pos	ENSA	-1.96	-0.0353331	Basal	epi
7	1.14582e-07	-0.443865	0.96	0.984	0.00285401	pos	XIST	-1.944	-0.0356239	Basal	epi
7	1.243e-08	-0.446313	0.92	0.944	0.000309607	pos	NAGK	-1.864	-0.037153	Basal	epi
7	5.36686e-10	-0.448569	0.968	1	1.33678e-05	pos	CCND1	-1.968	-0.046921	Basal	epi
7	1.67104e-09	-0.455428	1	1	4.16223e-05	pos	DSC2	-2	0	Basal	epi
7	5.0505e-08	-0.456281	0.92	0.952	0.00125798	pos	NFIC	-1.872	-0.0493277	Basal	epi
7	6.71974e-09	-0.462555	1	1	0.000167375	pos	NBL1	-2	0	Basal	epi
7	2.53693e-07	-0.469073	0.976	0.992	0.00631899	pos	SERPINB13	-1.968	-0.023459	Basal	epi
7	2.38215e-08	-0.477429	0.624	0.76	0.000593345	pos	ALDH3B2	-1.384	-0.284453	Basal	epi
7	7.86607e-08	-0.480146	0.888	0.936	0.00195928	pos	RHOV	-1.824	-0.0759489	Basal	epi
7	9.42963e-12	-0.480821	1	1	2.34873e-07	pos	AHNAK	-2	0	Basal	epi
7	2.14196e-11	-0.481928	1	1	5.33521e-07	pos	GNAS	-2	0	Basal	epi
7	6.85489e-08	-0.482889	0.88	0.936	0.00170741	pos	NDRG4	-1.816	-0.089005	Basal	epi
7	1.12108e-06	-0.490837	0.536	0.72	0.027924	pos	ALOX12	-1.256	-0.425764	Basal	epi
7	1.22835e-10	-0.496106	0.704	0.92	3.05956e-06	pos	VAV3	-1.624	-0.386058	Basal	epi
7	1.34332e-09	-0.503206	0.712	0.872	3.34595e-05	pos	SLC9A3-AS1	-1.584	-0.292451	Basal	epi
7	4.12196e-08	-0.505265	0.992	1	0.0010267	pos	ACTN4	-1.992	-0.011588	Basal	epi
7	1.56285e-13	-0.506502	0.992	1	3.89274e-09	pos	PPDPF	-1.992	-0.011588	Basal	epi
7	1.75564e-09	-0.52421	0.84	0.952	4.37294e-05	pos	CD82	-1.792	-0.180572	Basal	epi
7	1.39837e-09	-0.530096	0.848	0.928	3.48306e-05	pos	RAPGEFL1	-1.776	-0.130061	Basal	epi
7	3.61901e-10	-0.55953	0.896	1	9.01422e-06	pos	DSG1	-1.896	-0.158429	Basal	epi
7	1.01321e-09	-0.562466	0.92	0.952	2.52371e-05	pos	SGK1	-1.872	-0.0493277	Basal	epi
7	7.39e-10	-0.638837	0.912	1	1.8407e-05	pos	A2ML1	-1.912	-0.132894	Basal	epi
7	1.80528e-18	-0.679973	0.984	0.992	4.49659e-14	pos	PDCD4	-1.976	-0.0116818	Basal	epi
7	2.08758e-08	-0.68503	0.936	1	0.000519973	pos	KRT1	-1.936	-0.0954196	Basal	epi
7	1.66318e-17	-0.693036	1	1	4.14265e-13	pos	GJA1	-2	0	Basal	epi
7	5.12751e-14	-0.700437	1	1	1.27716e-09	pos	CRABP2	-2	0	Basal	epi
7	7.40885e-14	-0.749239	0.48	0.832	1.8454e-09	pos	CALML5	-1.312	-0.793549	Basal	epi
7	8.3571e-12	-0.75742	0.808	0.92	2.08159e-07	pos	UPK3BL1	-1.728	-0.187279	Basal	epi
7	2.93808e-16	-0.758799	1	1	7.31818e-12	pos	CALML3	-2	0	Basal	epi
7	1.60292e-13	-0.810189	0.504	0.864	3.99254e-09	pos	EDN3	-1.368	-0.777608	Basal	epi
7	1.7309e-12	-0.876762	0.968	1	4.31132e-08	pos	KRT10	-1.968	-0.046921	Basal	epi
7	1.17869e-11	-1.33561	0.72	0.888	2.93588e-07	pos	PABPC3	-1.608	-0.302563	Basal	epi
7	1.03454e-08	-1.4871	0.04	0.304	0.000257683	pos	OLFM4	-0.344	-2.926	Basal	epi
7	1.89773e-16	-1.51665	0.952	1	4.72687e-12	pos	KRT4	-1.952	-0.0709665	Basal	epi
7	7.89958e-20	-1.55931	0.456	0.856	1.96763e-15	pos	H19	-1.312	-0.908577	Basal	epi

## Sheet: Cluster 4
Supplementary Table 3 Differentially expressed genes comparing the study groups
subgroup	p_val	avg_log2FC	pct.1	pct.2	p_val_adj	cluster	gene	pct.diff	log.pct.diff	layers	morf
4	1.29803e-19	-1.33243	0.36	0.648	3.23314e-15	pos	H19	-1.008	-0.847997	4	SubMuc
4	1.88837e-24	-1.09155	0.88	1	4.70355e-20	pos	KRT4	-1.88	-0.184425	4	SubMuc
4	8.6467e-08	-0.985477	0.36	0.528	0.00215372	pos	PABPC3	-0.888	-0.552541	4	SubMuc
4	3.45685e-11	-0.961025	0.608	0.752	8.61033e-07	pos	FAM25A	-1.36	-0.306661	4	SubMuc
4	5.50482e-13	-0.858915	0.768	0.88	1.37114e-08	pos	MUC21	-1.648	-0.196397	4	SubMuc
4	2.38053e-08	-0.772088	0.024	0.168	0.000592941	pos	OLFM4	-0.192	-2.80735	4	SubMuc
4	1.46972e-11	-0.75386	0.648	0.836	3.66079e-07	pos	IGFBP6	-1.484	-0.367509	4	SubMuc
4	7.11189e-12	-0.73305	0.724	0.848	1.77143e-07	pos	DST	-1.572	-0.228075	4	SubMuc
4	2.00078e-14	-0.727296	0.872	0.964	4.98354e-10	pos	CALML3	-1.836	-0.144705	4	SubMuc
4	1.81027e-06	-0.712604	0.108	0.264	0.0450901	pos	KRT2	-0.372	-1.28951	4	SubMuc
4	9.05846e-09	-0.711315	0.292	0.484	0.000225628	pos	CALML5	-0.776	-0.729039	4	SubMuc
4	3.82604e-10	-0.709891	0.876	0.944	9.52991e-06	pos	LGALS7B	-1.82	-0.107856	4	SubMuc
4	1.47484e-13	-0.704792	0.98	0.988	3.67353e-09	pos	SPINK5	-1.968	-0.0117293	4	SubMuc
4	3.76526e-16	-0.688385	1	1	9.37851e-12	pos	SPRR3	-2	0	4	SubMuc
4	1.96279e-09	-0.675415	0.968	1	4.88893e-05	pos	KRTDAP	-1.968	-0.046921	4	SubMuc
4	6.75841e-07	-0.671712	0.412	0.576	0.0168339	pos	CRISP3	-0.988	-0.483424	4	SubMuc
4	1.04879e-10	-0.649757	0.904	0.956	2.61232e-06	pos	CRCT1	-1.86	-0.0806878	4	SubMuc
4	5.85798e-09	-0.64484	0.956	0.988	0.000145911	pos	CNFN	-1.944	-0.0475004	4	SubMuc
4	2.75415e-07	-0.642087	0.508	0.644	0.00686004	pos	UPK3BL1	-1.152	-0.342232	4	SubMuc
4	3.57378e-12	-0.601005	0.812	0.94	8.90158e-08	pos	KRT10	-1.752	-0.211181	4	SubMuc
4	5.67462e-09	-0.573495	0.972	0.96	0.000141343	pos	CXCL14	-1.932	0.0179219	4	SubMuc
4	6.26587e-07	-0.566845	0.98	0.972	0.015607	pos	MAL	-1.952	0.0118254	4	SubMuc
4	6.98925e-09	-0.561452	0.92	0.968	0.000174088	pos	CRNN	-1.888	-0.0733732	4	SubMuc
4	4.78914e-08	-0.542479	0.816	0.896	0.00119288	pos	SERPINB13	-1.712	-0.13493	4	SubMuc
4	1.62336e-12	-0.514345	0.964	0.984	4.04347e-08	pos	CRABP2	-1.948	-0.0296252	4	SubMuc
4	5.02355e-09	-0.499287	0.988	1	0.000125127	pos	RHCG	-1.988	-0.0174171	4	SubMuc
4	1.8136e-07	-0.497598	0.768	0.872	0.00451731	pos	ADIRF	-1.64	-0.183222	4	SubMuc
4	3.67113e-10	-0.494804	0.896	0.944	9.14404e-06	pos	PITX1	-1.84	-0.0752881	4	SubMuc
4	2.96092e-07	-0.477729	0.752	0.876	0.00737505	pos	A2ML1	-1.628	-0.220198	4	SubMuc
4	7.67202e-09	-0.46482	0.984	0.996	0.000191095	pos	S100A14	-1.98	-0.0174874	4	SubMuc
4	3.81401e-07	-0.433202	0.04	0.18	0.00949994	pos	LOR	-0.22	-2.16993	4	SubMuc
4	9.19457e-10	-0.409172	1	1	2.29018e-05	pos	KRT13	-2	0	4	SubMuc
4	1.1475e-06	-0.388439	0.6	0.788	0.028582	pos	DSG1	-1.388	-0.393233	4	SubMuc
4	6.50322e-08	-0.376295	0.996	0.996	0.00161982	pos	PABPC1	-1.992	0	4	SubMuc
4	6.57743e-07	-0.358717	0.032	0.164	0.0163831	pos	PI16	-0.196	-2.35755	4	SubMuc
4	5.58923e-07	-0.330244	0.964	0.964	0.0139216	pos	EEF2	-1.928	0	4	SubMuc
4	3.88458e-08	-0.32275	0.704	0.4	0.000967572	pos	IGLC3	-1.104	0.815575	4	SubMuc
4	2.76219e-11	-0.312624	0.8	0.996	6.88006e-07	pos	KRT1	-1.796	-0.316146	4	SubMuc
4	6.91762e-08	-0.262254	0.008	0.132	0.00172304	pos	COL9A1	-0.14	-4.04439	4	SubMuc
4	1.30578e-06	-0.259545	0.996	0.996	0.0325244	pos	AHNAK	-1.992	0	4	SubMuc
4	2.62822e-08	0.176995	0.128	0.004	0.000654637	pos	S100A7A	-0.132	5	4	SubMuc
4	1.30643e-06	0.181624	0.156	0.028	0.0325405	pos	FOSL1	-0.184	2.47805	4	SubMuc
4	9.92252e-07	0.184667	0.148	0.024	0.024715	pos	CCL4	-0.172	2.62449	4	SubMuc
4	1.296e-06	0.196368	0.468	0.264	0.0322808	pos	SPRR2F	-0.732	0.825971	4	SubMuc
4	2.72494e-07	0.216025	0.112	0.004	0.00678728	pos	SCGB1D2	-0.116	4.80735	4	SubMuc
4	5.62907e-07	0.237081	0.368	0.156	0.0140209	pos	PLAAT4	-0.524	1.23816	4	SubMuc
4	5.67405e-07	0.239362	1	0.996	0.0141329	pos	RPL17	-1.996	0.00578235	4	SubMuc
4	7.96423e-07	0.245466	0.164	0.032	0.0198373	pos	GBP5	-0.196	2.35755	4	SubMuc
4	1.34179e-06	0.249011	0.1	0.004	0.0334213	pos	PIGR	-0.104	4.64386	4	SubMuc
4	1.29175e-06	0.261321	0.244	0.08	0.0321749	pos	TNS3	-0.324	1.60881	4	SubMuc
4	3.78905e-07	0.267105	0.352	0.148	0.00943777	pos	CTSL	-0.5	1.24998	4	SubMuc
4	1.08217e-08	0.276399	0.992	0.984	0.000269546	pos	RPL38	-1.976	0.0116818	4	SubMuc
4	1.65422e-06	0.276637	0.216	0.064	0.0412034	pos	MSC	-0.28	1.75489	4	SubMuc
4	2.44964e-07	0.289714	0.432	0.204	0.00610157	pos	CASP4	-0.636	1.08246	4	SubMuc
4	6.14014e-07	0.296375	0.368	0.16	0.0152939	pos	HCST	-0.528	1.20163	4	SubMuc
4	8.78504e-07	0.298533	0.424	0.2	0.0218818	pos	RAP2B	-0.624	1.08406	4	SubMuc
4	7.33708e-07	0.298573	0.376	0.16	0.0182752	pos	PFKP	-0.536	1.23266	4	SubMuc
4	1.23339e-07	0.305568	0.984	0.936	0.00307212	pos	FAU	-1.92	0.0721498	4	SubMuc
4	2.11877e-11	0.30699	1	1	5.27743e-07	pos	RPL41	-2	0	4	SubMuc
4	7.50467e-09	0.309866	0.996	0.992	0.000186926	pos	RPS25	-1.988	0.00580562	4	SubMuc
4	3.52922e-10	0.316464	1	0.98	8.79058e-06	pos	RPS27A	-1.98	0.0291463	4	SubMuc
4	1.52186e-06	0.319785	0.404	0.208	0.0379066	pos	ACTR10	-0.612	0.957772	4	SubMuc
4	7.66354e-08	0.327175	0.26	0.076	0.00190884	pos	CD48	-0.336	1.77444	4	SubMuc
4	1.75251e-06	0.330819	0.344	0.156	0.0436516	pos	C1QC	-0.5	1.14086	4	SubMuc
4	8.48355e-08	0.334604	0.98	0.948	0.00211308	pos	ATP5F1E	-1.928	0.0478947	4	SubMuc
4	1.42844e-10	0.336022	1	1	3.55797e-06	pos	RPS12	-2	0	4	SubMuc
4	3.34061e-07	0.339745	0.472	0.224	0.00832078	pos	CEBPD	-0.696	1.07529	4	SubMuc
4	2.57887e-11	0.346961	0.996	0.996	6.42344e-07	pos	RPL35A	-1.992	0	4	SubMuc
4	1.58474e-12	0.351218	1	1	3.94727e-08	pos	RPS29	-2	0	4	SubMuc
4	3.00512e-16	0.354587	0.996	1	7.48516e-12	pos	RPS27	-1.996	-0.00578235	4	SubMuc
4	2.89593e-09	0.358807	1	0.992	7.21317e-05	pos	TMSB10	-1.992	0.011588	4	SubMuc
4	2.08089e-07	0.363306	0.804	0.576	0.00518309	pos	ATP5PF	-1.38	0.481127	4	SubMuc
4	1.17043e-06	0.365179	0.868	0.704	0.029153	pos	RPL36AL	-1.572	0.30212	4	SubMuc
4	2.5655e-07	0.366029	0.952	0.916	0.00639014	pos	IFITM3	-1.868	0.055614	4	SubMuc
4	2.41656e-12	0.36806	1	0.992	6.01918e-08	pos	RPL39	-1.992	0.011588	4	SubMuc
4	9.03777e-07	0.370141	0.984	0.928	0.0225113	pos	KRT6B	-1.912	0.0845335	4	SubMuc
4	2.65141e-12	0.375201	0.996	0.976	6.60413e-08	pos	RPL26	-1.972	0.0292646	4	SubMuc
4	8.41897e-07	0.381311	0.356	0.16	0.02097	pos	GZMA	-0.516	1.15381	4	SubMuc
4	8.66228e-08	0.383276	0.776	0.504	0.0021576	pos	SARAF	-1.28	0.622633	4	SubMuc
4	5.07198e-09	0.384587	0.948	0.864	0.000126333	pos	PFN1	-1.812	0.133856	4	SubMuc
4	7.32846e-09	0.394219	0.964	0.832	0.000182537	pos	IFI27	-1.796	0.21245	4	SubMuc
4	3.76356e-11	0.394308	1	0.976	9.37428e-07	pos	HLA-A	-1.976	0.0350469	4	SubMuc
4	1.77868e-07	0.396858	0.552	0.292	0.00443034	pos	COTL1	-0.844	0.9187	4	SubMuc
4	1.07397e-07	0.399945	0.932	0.764	0.00267505	pos	LUM	-1.696	0.286757	4	SubMuc
4	1.19703e-11	0.399963	1	0.964	2.98157e-07	pos	RPS20	-1.964	0.0528949	4	SubMuc
4	1.01881e-07	0.401225	0.636	0.392	0.00253765	pos	POMP	-1.028	0.698173	4	SubMuc
4	3.24591e-07	0.402983	0.536	0.316	0.00808491	pos	RPL22L1	-0.852	0.762308	4	SubMuc
4	9.93957e-07	0.405697	0.352	0.16	0.0247575	pos	CD3D	-0.512	1.1375	4	SubMuc
4	5.11072e-10	0.407467	0.992	0.98	1.27298e-05	pos	FTL	-1.972	0.0175584	4	SubMuc
4	2.22384e-07	0.410396	0.556	0.304	0.00553913	pos	LAMB1	-0.86	0.871014	4	SubMuc
4	9.34214e-09	0.411498	0.884	0.692	0.000232694	pos	ATP5MD	-1.576	0.353274	4	SubMuc
4	4.13996e-11	0.4119	0.396	0.132	1.03118e-06	pos	SQLE	-0.528	1.58496	4	SubMuc
4	6.87573e-07	0.413691	0.564	0.336	0.0171261	pos	SNRPE	-0.9	0.747234	4	SubMuc
4	4.24032e-07	0.414951	0.336	0.136	0.0105618	pos	TNFRSF21	-0.472	1.30485	4	SubMuc
4	8.9858e-14	0.417128	0.996	0.992	2.23818e-09	pos	RPL23A	-1.988	0.00580562	4	SubMuc
4	6.16866e-15	0.418098	1	0.984	1.53649e-10	pos	RPS15A	-1.984	0.0232698	4	SubMuc
4	1.09458e-11	0.419423	0.344	0.088	2.72638e-07	pos	RASD1	-0.432	1.96683	4	SubMuc
4	6.18972e-16	0.420455	1	0.996	1.54174e-11	pos	RPL37	-1.996	0.00578235	4	SubMuc
4	1.78856e-07	0.421261	0.64	0.404	0.00445496	pos	SEC61B	-1.044	0.663717	4	SubMuc
4	1.5155e-08	0.428463	0.816	0.62	0.00037748	pos	UQCR10	-1.436	0.396301	4	SubMuc
4	4.5414e-14	0.432109	1	0.992	1.13117e-09	pos	RPL30	-1.992	0.011588	4	SubMuc
4	3.82288e-07	0.432206	0.484	0.256	0.00952203	pos	HLA-DQA1	-0.74	0.918863	4	SubMuc
4	2.22406e-09	0.43478	0.156	0.008	5.53969e-05	pos	MUC5B	-0.164	4.2854	4	SubMuc
4	1.63134e-06	0.436919	0.576	0.364	0.0406334	pos	TRBC2	-0.94	0.66213	4	SubMuc
4	1.22937e-07	0.437014	0.44	0.216	0.00306212	pos	C1QB	-0.656	1.02647	4	SubMuc
4	9.3705e-07	0.439377	0.864	0.744	0.02334	pos	TUBA1C	-1.608	0.215729	4	SubMuc
4	1.31961e-08	0.443109	0.616	0.344	0.000328689	pos	TAP1	-0.96	0.840522	4	SubMuc
4	1.54582e-07	0.446882	0.968	0.848	0.00385033	pos	SLPI	-1.816	0.190943	4	SubMuc
4	3.4125e-08	0.449352	0.36	0.132	0.000849986	pos	HLA-DRB5	-0.492	1.44746	4	SubMuc
4	8.03846e-17	0.450948	1	0.992	2.00222e-12	pos	RPL34	-1.992	0.011588	4	SubMuc
4	1.84111e-09	0.460129	0.888	0.74	4.58585e-05	pos	YBX1	-1.628	0.263034	4	SubMuc
4	1.28121e-08	0.469562	0.996	0.964	0.000319124	pos	CD74	-1.96	0.0471126	4	SubMuc
4	5.40609e-09	0.483858	0.216	0.04	0.000134655	pos	DEFB4A	-0.256	2.43296	4	SubMuc
4	2.42203e-10	0.490233	0.964	0.856	6.03279e-06	pos	HSPA8	-1.82	0.171422	4	SubMuc
4	5.39346e-08	0.49602	0.704	0.432	0.0013434	pos	SFRP2	-1.136	0.704544	4	SubMuc
4	9.26634e-08	0.50233	0.684	0.44	0.00230806	pos	HLA-DQB1	-1.124	0.636493	4	SubMuc
4	1.18128e-08	0.512497	0.596	0.348	0.000294232	pos	PDGFRA	-0.944	0.776225	4	SubMuc
4	3.28335e-11	0.513839	0.456	0.172	8.17818e-07	pos	NKG7	-0.628	1.40663	4	SubMuc
4	2.19095e-11	0.516865	0.592	0.288	5.45722e-07	pos	MSMO1	-0.88	1.03953	4	SubMuc
4	4.11189e-07	0.527822	0.952	0.796	0.0102419	pos	HLA-DRA	-1.748	0.258193	4	SubMuc
4	2.45686e-08	0.529674	0.764	0.536	0.000611953	pos	MT1E	-1.3	0.51134	4	SubMuc
4	1.66992e-10	0.530034	0.444	0.18	4.15945e-06	pos	ADRA2C	-0.624	1.30256	4	SubMuc
4	1.14456e-12	0.537021	0.212	0.012	2.85087e-08	pos	IGHGP	-0.224	4.14296	4	SubMuc
4	1.72514e-08	0.55064	0.864	0.732	0.000429699	pos	KLK10	-1.596	0.239188	4	SubMuc
4	7.73442e-12	0.56435	0.996	0.996	1.92649e-07	pos	S100A2	-1.992	0	4	SubMuc
4	2.58978e-10	0.569581	0.988	0.976	6.45062e-06	pos	FTH1	-1.964	0.0176299	4	SubMuc
4	1.04016e-12	0.577882	0.564	0.236	2.59083e-08	pos	IRF1	-0.8	1.25691	4	SubMuc
4	2.83193e-13	0.590176	0.992	0.96	7.05376e-09	pos	TMSB4X	-1.952	0.0473057	4	SubMuc
4	1.42225e-08	0.592984	0.808	0.58	0.000354253	pos	HLA-DPB1	-1.388	0.478302	4	SubMuc
4	9.27996e-08	0.63722	0.588	0.38	0.00231145	pos	IFITM1	-0.968	0.629817	4	SubMuc
4	1.32521e-09	0.644839	0.992	0.976	3.30083e-05	pos	KRT14	-1.968	0.023459	4	SubMuc
4	3.6274e-09	0.652748	0.74	0.556	9.03512e-05	pos	FGFBP1	-1.296	0.41244	4	SubMuc
4	2.97969e-11	0.658212	0.828	0.604	7.42182e-07	pos	SOD2	-1.432	0.455082	4	SubMuc
4	5.67211e-11	0.667607	0.488	0.208	1.41281e-06	pos	NNMT	-0.696	1.2303	4	SubMuc
4	1.83219e-11	0.686027	0.228	0.028	4.56361e-07	pos	WFDC2	-0.256	3.02554	4	SubMuc
4	1.03985e-27	0.740697	1	0.988	2.59005e-23	pos	HLA-B	-1.988	0.0174171	4	SubMuc
4	9.29063e-10	0.762355	0.692	0.468	2.31411e-05	pos	TGM2	-1.16	0.564264	4	SubMuc
4	7.08814e-31	0.770752	1	1	1.76551e-26	pos	B2M	-2	0	4	SubMuc
4	7.92052e-16	0.774431	0.948	0.78	1.97284e-11	pos	KRT16	-1.728	0.281413	4	SubMuc
4	8.35281e-14	0.776594	0.864	0.66	2.08052e-09	pos	HLA-DRB1	-1.524	0.388565	4	SubMuc
4	3.93173e-07	0.782216	0.552	0.352	0.00979314	pos	KRT17	-0.904	0.649093	4	SubMuc
4	4.28069e-07	0.803428	0.896	0.804	0.0106623	pos	PI3	-1.7	0.156303	4	SubMuc
4	1.71259e-06	0.809451	0.636	0.44	0.0426571	pos	LYZ	-1.076	0.531523	4	SubMuc
4	1.37965e-11	0.85793	0.636	0.38	3.43644e-07	pos	CCL5	-1.016	0.743027	4	SubMuc
4	8.55284e-18	0.94464	0.804	0.424	2.13034e-13	pos	IGLC2	-1.228	0.923131	4	SubMuc
4	2.24195e-27	1.11777	0.86	0.504	5.58424e-23	pos	IGHG4	-1.364	0.770913	4	SubMuc
4	1.60224e-21	1.137	0.944	0.78	3.99086e-17	pos	MT2A	-1.724	0.275313	4	SubMuc
4	4.27825e-12	1.24625	0.388	0.128	1.06563e-07	pos	IGHM	-0.516	1.59991	4	SubMuc
4	9.95927e-30	1.5212	0.788	0.396	2.48066e-25	pos	IGHG3	-1.184	0.992695	4	SubMuc
4	1.43653e-24	1.65265	0.992	0.924	3.57811e-20	pos	IGKC	-1.916	0.102447	4	SubMuc
4	4.75805e-17	1.78728	0.724	0.408	1.18514e-12	pos	IGLC1	-1.132	0.827421	4	SubMuc
4	8.097e-29	2.09593	0.944	0.616	2.0168e-24	pos	S100A7	-1.56	0.615857	4	SubMuc
4	2.01467e-16	2.15588	0.28	0.02	5.01814e-12	pos	FABP4	-0.3	3.80735	4	SubMuc
4	5.17724e-52	2.93437	0.98	0.552	1.28955e-47	pos	IGHG1	-1.532	0.828113	4	SubMuc
4	2.95288e-36	3.13497	0.604	0.088	7.35503e-32	pos	IGHG2	-0.692	2.77897	4	SubMuc

## Sheet: Cluster 10
Supplementary Table 3 Differentially expressed genes comparing the study groups
subgroup	p_val	avg_log2FC	pct.1	pct.2	p_val_adj	cluster	gene	pct.diff	log.pct.diff	layers	morf
10	3.04306e-14	-1.17099	0.995	0.961	7.57965e-10	pos	MTRNR2L12	-1.956	0.0501601	10	SubMuc
10	1.39447e-12	-1.07732	0.722	0.867	3.47334e-08	pos	DST	-1.589	-0.264033	10	SubMuc
10	7.2274e-11	-1.06432	0.84	0.867	1.8002e-06	pos	SFN	-1.707	-0.0456427	10	SubMuc
10	5.67293e-15	-1.01034	0.813	0.961	1.41301e-10	pos	KRT4	-1.774	-0.241281	10	SubMuc
10	2.2146e-10	-1.00914	0.07	0.336	5.51614e-06	pos	WNT16	-0.406	-2.26303	10	SubMuc
10	2.51708e-07	-0.983847	0.187	0.398	0.00626953	pos	SERPINE2	-0.585	-1.08973	10	SubMuc
10	6.43746e-13	-0.955915	0.866	0.898	1.60344e-08	pos	CCDC80	-1.764	-0.0523484	10	SubMuc
10	6.29371e-08	-0.943788	0.166	0.406	0.00156764	pos	LOXL4	-0.572	-1.2903	10	SubMuc
10	1.97854e-08	-0.899891	0.695	0.805	0.000492814	pos	CRCT1	-1.5	-0.211976	10	SubMuc
10	1.13355e-07	-0.884238	0.695	0.742	0.00282344	pos	MTRNR2L8	-1.437	-0.0944062	10	SubMuc
10	1.25443e-06	-0.872235	0.61	0.742	0.0312453	pos	IGF1	-1.352	-0.28261	10	SubMuc
10	1.87106e-07	-0.862152	0.193	0.414	0.00466043	pos	ALOX12	-0.607	-1.10103	10	SubMuc
10	5.45516e-16	-0.861417	1	1	1.35877e-11	pos	SPRR3	-2	0	10	SubMuc
10	4.68363e-07	-0.842848	0.626	0.719	0.011666	pos	MXRA5	-1.345	-0.199829	10	SubMuc
10	2.99372e-10	-0.816951	0.807	0.891	7.45677e-06	pos	TIMP3	-1.698	-0.142857	10	SubMuc
10	3.223e-11	-0.794636	0.898	0.945	8.02786e-07	pos	NEAT1	-1.843	-0.0735989	10	SubMuc
10	6.29894e-08	-0.754113	0.888	0.961	0.00156894	pos	KRTDAP	-1.849	-0.113977	10	SubMuc
10	6.1308e-11	-0.748084	0.011	0.242	1.52706e-06	pos	KRT34	-0.253	-4.45943	10	SubMuc
10	1.19922e-07	-0.693295	0.262	0.523	0.00298702	pos	PTN	-0.785	-0.997244	10	SubMuc
10	1.56604e-07	-0.67623	0.765	0.836	0.00390068	pos	S100A14	-1.601	-0.128043	10	SubMuc
10	8.94903e-08	-0.675107	0.668	0.836	0.00222903	pos	KRT10	-1.504	-0.323655	10	SubMuc
10	3.11214e-11	-0.674651	0.936	0.945	7.75171e-07	pos	SPRR1B	-1.881	-0.0138058	10	SubMuc
10	1.80328e-10	-0.669524	0.963	1	4.49161e-06	pos	CSTA	-1.963	-0.0543923	10	SubMuc
10	1.11242e-07	-0.658266	0.38	0.625	0.00277082	pos	A2ML1	-1.005	-0.717857	10	SubMuc
10	4.04264e-07	-0.657621	0.059	0.258	0.0100694	pos	FLG	-0.317	-2.12858	10	SubMuc
10	1.33404e-12	-0.656353	1	1	3.32282e-08	pos	KRT13	-2	0	10	SubMuc
10	9.69989e-09	-0.653828	0.845	0.961	0.000241605	pos	SPINK5	-1.806	-0.185585	10	SubMuc
10	1.83561e-06	-0.600777	0.872	0.883	0.0457213	pos	RHCG	-1.755	-0.0180853	10	SubMuc
10	2.76042e-07	-0.56969	0.84	0.891	0.00687567	pos	COL14A1	-1.731	-0.0850361	10	SubMuc
10	5.75615e-08	-0.454632	1	1	0.00143374	pos	S100A8	-2	0	10	SubMuc
10	1.29502e-06	-0.422421	0.995	1	0.0322564	pos	KRT6A	-1.995	-0.00723157	10	SubMuc
10	2.71171e-08	-0.398172	0.995	1	0.000675432	pos	ACTB	-1.995	-0.00723157	10	SubMuc
10	1.07665e-06	-0.154584	0.54	0.953	0.0268173	pos	KRT1	-1.493	-0.819517	10	SubMuc
10	6.26361e-08	0.0456215	0.845	0.414	0.00156014	pos	IGLC3	-1.259	1.02932	10	SubMuc
10	3.40807e-07	0.278109	1	1	0.00848882	pos	RPL13A	-2	0	10	SubMuc
10	1.30448e-07	0.327421	1	1	0.00324919	pos	RPL41	-2	0	10	SubMuc
10	7.82501e-07	0.328938	0.535	0.211	0.0194905	pos	MZT2A	-0.746	1.3423	10	SubMuc
10	9.77868e-07	0.338451	0.267	0.047	0.0243567	pos	MAP4K1	-0.314	2.50611	10	SubMuc
10	1.33972e-06	0.358557	0.166	0	0.0333698	pos	SCGB1D2	-0.166	#NUM!	10	SubMuc
10	4.50077e-07	0.364699	1	0.984	0.0112105	pos	RPS21	-1.984	0.0232698	10	SubMuc
10	2.76998e-07	0.370344	0.257	0.031	0.00689946	pos	SMOC2	-0.288	3.05143	10	SubMuc
10	1.61974e-06	0.377857	0.342	0.094	0.0403445	pos	DIO3	-0.436	1.86326	10	SubMuc
10	2.92328e-07	0.39865	1	0.992	0.0072813	pos	RPS29	-1.992	0.011588	10	SubMuc
10	1.43319e-06	0.402782	0.219	0.023	0.035698	pos	MT1M	-0.242	3.25123	10	SubMuc
10	4.806e-07	0.410686	0.989	0.953	0.0119708	pos	RPS15A	-1.942	0.0534943	10	SubMuc
10	1.47619e-08	0.423969	0.257	0.016	0.000367689	pos	SAMD11	-0.273	4.00562	10	SubMuc
10	3.63069e-07	0.424725	0.182	0	0.00904332	pos	PIGR	-0.182	#NUM!	10	SubMuc
10	2.96812e-07	0.432105	0.219	0.016	0.00739299	pos	ZBTB16	-0.235	3.77479	10	SubMuc
10	3.91018e-08	0.437095	1	0.992	0.000973947	pos	TMSB4X	-1.992	0.011588	10	SubMuc
10	3.21648e-12	0.441098	1	0.992	8.01161e-08	pos	FTL	-1.992	0.011588	10	SubMuc
10	6.77068e-08	0.452517	0.417	0.117	0.00168644	pos	TWF2	-0.534	1.83354	10	SubMuc
10	1.22118e-06	0.459647	0.963	0.93	0.0304171	pos	SERF2	-1.893	0.0503051	10	SubMuc
10	1.85949e-07	0.46901	0.989	0.922	0.00463161	pos	CD81	-1.911	0.101204	10	SubMuc
10	2.90158e-12	0.483297	1	1	7.22724e-08	pos	RPS27	-2	0	10	SubMuc
10	2.01427e-07	0.492368	0.599	0.242	0.00501714	pos	AKAP13	-0.841	1.30755	10	SubMuc
10	2.48674e-09	0.495712	0.973	0.945	6.19397e-05	pos	FAU	-1.918	0.0421255	10	SubMuc
10	7.36728e-07	0.514744	0.305	0.07	0.0183504	pos	MEDAG	-0.375	2.12338	10	SubMuc
10	3.52229e-07	0.531182	0.503	0.195	0.00877333	pos	CD3D	-0.698	1.36708	10	SubMuc
10	3.69737e-07	0.608793	0.84	0.547	0.00920941	pos	SOD2	-1.387	0.618848	10	SubMuc
10	9.39697e-07	0.6103	0.93	0.781	0.023406	pos	CTSK	-1.711	0.251908	10	SubMuc
10	1.20699e-09	0.619429	0.995	0.969	3.00638e-05	pos	FTH1	-1.964	0.0381999	10	SubMuc
10	3.42016e-14	0.666827	1	1	8.51893e-10	pos	IGFBP7	-2	0	10	SubMuc
10	8.31409e-09	0.686479	0.294	0.031	0.000207087	pos	FABP4	-0.325	3.24548	10	SubMuc
10	3.13333e-10	0.695463	0.476	0.125	7.80449e-06	pos	DERL3	-0.601	1.92903	10	SubMuc
10	3.10363e-08	0.72188	0.551	0.219	0.000773052	pos	MZB1	-0.77	1.33112	10	SubMuc
10	3.39248e-11	0.747276	0.289	0	8.44999e-07	pos	MUC5B	-0.289	#NUM!	10	SubMuc
10	9.73853e-10	0.748762	0.701	0.336	2.42567e-05	pos	APCDD1	-1.037	1.06095	10	SubMuc
10	3.68689e-08	0.776339	0.62	0.297	0.000918332	pos	MT1E	-0.917	1.06181	10	SubMuc
10	1.38141e-06	0.778308	0.433	0.18	0.0344081	pos	PEMT	-0.613	1.26637	10	SubMuc
10	2.87497e-07	0.788969	0.829	0.672	0.00716096	pos	TGM2	-1.501	0.302911	10	SubMuc
10	1.38798e-10	0.789333	0.984	0.828	3.45717e-06	pos	APOD	-1.812	0.249028	10	SubMuc
10	9.80358e-20	0.79359	0.877	0.562	2.44188e-15	pos	IGLC1	-1.439	0.642007	10	SubMuc
10	1.52699e-13	0.801523	0.38	0.016	3.80344e-09	pos	DPEP1	-0.396	4.56986	10	SubMuc
10	1.2344e-06	0.803991	0.214	0.023	0.0307465	pos	LGALS7	-0.237	3.21791	10	SubMuc
10	2.69213e-12	0.817129	0.444	0.07	6.70555e-08	pos	RASD1	-0.514	2.66513	10	SubMuc
10	1.47586e-11	0.848627	0.957	0.852	3.67607e-07	pos	LUM	-1.809	0.167665	10	SubMuc
10	8.50672e-13	0.892907	0.77	0.344	2.11885e-08	pos	PDGFRA	-1.114	1.16245	10	SubMuc
10	1.16507e-12	0.933254	0.722	0.266	2.90196e-08	pos	C3	-0.988	1.44057	10	SubMuc
10	1.28896e-14	0.949033	0.925	0.469	3.21055e-10	pos	IGLC2	-1.394	0.979865	10	SubMuc
10	8.89027e-18	1.12769	1	0.891	2.21439e-13	pos	IGKC	-1.891	0.166503	10	SubMuc
10	2.60967e-14	1.17359	0.364	0	6.50016e-10	pos	WFDC2	-0.364	#NUM!	10	SubMuc
10	9.74677e-14	1.20296	0.406	0.023	2.42773e-09	pos	HLA-DRB5	-0.429	4.14177	10	SubMuc
10	1.21101e-13	1.30519	0.84	0.523	3.01639e-09	pos	SLPI	-1.363	0.683578	10	SubMuc
10	2.98195e-25	1.51697	0.925	0.367	7.42745e-21	pos	S100A7	-1.292	1.33367	10	SubMuc
10	3.2173e-18	1.55762	0.909	0.695	8.01365e-14	pos	MT2A	-1.604	0.387267	10	SubMuc
10	4.49631e-18	1.66888	0.69	0.195	1.11994e-13	pos	SFRP2	-0.885	1.82312	10	SubMuc
10	1.20789e-09	1.68457	0.54	0.195	3.00862e-05	pos	IGHM	-0.735	1.46949	10	SubMuc
10	1.78398e-29	2.13279	0.941	0.578	4.44353e-25	pos	IGHG4	-1.519	0.703125	10	SubMuc
10	9.66285e-23	2.34076	0.888	0.547	2.40682e-18	pos	IGHG3	-1.435	0.699019	10	SubMuc
10	1.59838e-31	2.37503	0.989	0.672	3.98124e-27	pos	IGHG1	-1.661	0.557509	10	SubMuc
10	3.34755e-30	3.89833	0.802	0.195	8.33807e-26	pos	IGHG2	-0.997	2.04013	10	SubMuc

## Sheet: Cluster 1
Supplementary Table 3 Differentially expressed genes comparing the study groups
subgroup	p_val	avg_log2FC	pct.1	pct.2	p_val_adj	cluster	gene	pct.diff	log.pct.diff	layers	morf
1	1.32894e-10	-1.15145	0.304	0.508	3.31012e-06	pos	H19	-0.812	-0.740757	1	SubMuc
1	3.43629e-09	-1.06168	0.248	0.5	8.5591e-05	pos	CRISP3	-0.748	-1.01159	1	SubMuc
1	6.60399e-09	-0.898779	0.228	0.468	0.000164492	pos	ALOX12	-0.696	-1.03747	1	SubMuc
1	1.38535e-06	-0.870227	0.196	0.376	0.0345062	pos	PABPC3	-0.572	-0.939879	1	SubMuc
1	2.90729e-18	-0.861663	0.816	0.996	7.24147e-14	pos	KRT4	-1.812	-0.287577	1	SubMuc
1	1.68418e-07	-0.854173	0.204	0.388	0.00419496	pos	PTN	-0.592	-0.927488	1	SubMuc
1	1.34289e-07	-0.853313	0.052	0.208	0.00334487	pos	PI16	-0.26	-2	1	SubMuc
1	6.66493e-10	-0.802025	0.612	0.824	1.6601e-05	pos	IGFBP6	-1.436	-0.429113	1	SubMuc
1	5.16783e-09	-0.766279	0.796	0.856	0.00012872	pos	NEAT1	-1.652	-0.104842	1	SubMuc
1	3.20615e-08	-0.762531	0.96	0.988	0.000798588	pos	COL1A2	-1.948	-0.0414766	1	SubMuc
1	1.61665e-07	-0.750783	0.648	0.76	0.00402676	pos	AQP1	-1.408	-0.230006	1	SubMuc
1	2.94702e-09	-0.725347	0.608	0.752	7.34044e-05	pos	CLU	-1.36	-0.306661	1	SubMuc
1	8.35454e-07	-0.697456	0.08	0.248	0.0208095	pos	PLA2G4D	-0.328	-1.63227	1	SubMuc
1	2.20925e-08	-0.696662	0.004	0.128	0.000550279	pos	OLFM4	-0.132	-5	1	SubMuc
1	1.0369e-06	-0.695988	0.632	0.704	0.0258272	pos	TIMP3	-1.336	-0.155651	1	SubMuc
1	1.28656e-06	-0.674935	0.568	0.708	0.0320456	pos	A2M	-1.276	-0.317858	1	SubMuc
1	1.81891e-06	-0.66314	0.044	0.176	0.0453054	pos	NEFM	-0.22	-2	1	SubMuc
1	9.58217e-10	-0.660644	0.096	0.32	2.38673e-05	pos	CALML5	-0.416	-1.73697	1	SubMuc
1	8.43665e-07	-0.620858	0.572	0.74	0.021014	pos	MUC21	-1.312	-0.37151	1	SubMuc
1	2.23253e-07	-0.580042	0.58	0.768	0.00556079	pos	KRT10	-1.348	-0.405053	1	SubMuc
1	3.23371e-09	-0.568298	0.856	0.952	8.05452e-05	pos	EMP1	-1.808	-0.153351	1	SubMuc
1	6.47656e-07	-0.513969	0.892	0.944	0.0161318	pos	CNFN	-1.836	-0.0817431	1	SubMuc
1	1.03077e-06	-0.507834	0.88	0.972	0.0256744	pos	IGFBP5	-1.852	-0.143453	1	SubMuc
1	6.29298e-07	-0.439326	0.928	0.96	0.0156745	pos	MAL	-1.888	-0.0489096	1	SubMuc
1	1.14071e-12	-0.427412	1	1	2.84129e-08	pos	SPRR3	-2	0	1	SubMuc
1	1.86527e-06	-0.383914	0.852	0.92	0.0464602	pos	GNAS	-1.772	-0.11078	1	SubMuc
1	5.35637e-07	0.264848	0.096	0	0.0133416	pos	PIGR	-0.096	#NUM!	1	SubMuc
1	5.55676e-07	0.278684	0.996	1	0.0138408	pos	RPL41	-1.996	-0.00578235	1	SubMuc
1	1.54538e-06	0.334378	0.128	0.016	0.0384923	pos	CST7	-0.144	3	1	SubMuc
1	1.97079e-07	0.342777	0.124	0.008	0.00490885	pos	CPNE7	-0.132	3.9542	1	SubMuc
1	1.82042e-06	0.38038	0.936	0.888	0.045343	pos	RPS15A	-1.824	0.0759489	1	SubMuc
1	1.75949e-06	0.391977	0.232	0.072	0.0438253	pos	FRZB	-0.304	1.68806	1	SubMuc
1	7.80822e-08	0.394567	0.932	0.904	0.00194487	pos	S100A11	-1.836	0.0440072	1	SubMuc
1	4.89358e-07	0.396729	0.964	0.94	0.0121889	pos	RPL34	-1.904	0.0363724	1	SubMuc
1	1.8459e-07	0.40989	0.936	0.928	0.00459778	pos	IGFBP7	-1.864	0.0123837	1	SubMuc
1	3.6423e-07	0.425332	0.18	0.036	0.00907223	pos	MT1M	-0.216	2.32193	1	SubMuc
1	2.74676e-12	0.451128	0.996	0.98	6.84164e-08	pos	RPS27	-1.976	0.023364	1	SubMuc
1	1.68048e-07	0.452354	0.84	0.756	0.00418574	pos	FAU	-1.596	0.152003	1	SubMuc
1	2.03068e-08	0.482621	0.168	0.02	0.000505802	pos	IGHGP	-0.188	3.07039	1	SubMuc
1	1.48461e-10	0.489328	0.996	0.992	3.69787e-06	pos	B2M	-1.988	0.00580562	1	SubMuc
1	2.25331e-08	0.510541	0.904	0.904	0.000561254	pos	TMSB4X	-1.808	0	1	SubMuc
1	2.02026e-08	0.510695	0.208	0.04	0.000503207	pos	TRBC1	-0.248	2.37851	1	SubMuc
1	8.64756e-08	0.516891	0.764	0.584	0.00215393	pos	LUM	-1.348	0.387604	1	SubMuc
1	1.18674e-06	0.526166	0.848	0.696	0.0295592	pos	SLPI	-1.544	0.284977	1	SubMuc
1	3.12451e-09	0.540878	0.152	0.008	7.78253e-05	pos	DPEP1	-0.16	4.24793	1	SubMuc
1	2.07896e-09	0.545797	0.84	0.64	5.17828e-05	pos	IFI27	-1.48	0.392317	1	SubMuc
1	2.95534e-07	0.572665	0.284	0.1	0.00736117	pos	TRBC2	-0.384	1.50589	1	SubMuc
1	7.59773e-12	0.585479	0.916	0.928	1.89244e-07	pos	FTL	-1.844	-0.0187772	1	SubMuc
1	1.42932e-12	0.596881	0.988	0.956	3.56014e-08	pos	HLA-B	-1.944	0.0475004	1	SubMuc
1	8.64719e-08	0.597124	0.312	0.112	0.00215384	pos	PEMT	-0.424	1.47805	1	SubMuc
1	1.40464e-06	0.602062	0.652	0.444	0.0349868	pos	HLA-DRB1	-1.096	0.554312	1	SubMuc
1	3.56028e-09	0.611083	0.24	0.052	8.86794e-05	pos	RASD1	-0.292	2.20645	1	SubMuc
1	8.6786e-08	0.612984	0.372	0.148	0.00216166	pos	TAP1	-0.52	1.32971	1	SubMuc
1	1.31339e-14	0.712832	0.956	0.864	3.2714e-10	pos	S100A2	-1.82	0.145979	1	SubMuc
1	1.73748e-08	0.71703	0.32	0.112	0.000432771	pos	CCL5	-0.432	1.51457	1	SubMuc
1	1.91726e-08	0.718154	0.18	0.028	0.000477551	pos	DEFB4A	-0.208	2.6845	1	SubMuc
1	6.5349e-11	0.724726	0.188	0.012	1.62771e-06	pos	WFDC2	-0.2	3.96963	1	SubMuc
1	4.09429e-08	0.742462	0.124	0.004	0.00101981	pos	MUC5B	-0.128	4.9542	1	SubMuc
1	1.82388e-07	0.769611	0.428	0.212	0.00454293	pos	IFITM1	-0.64	1.01355	1	SubMuc
1	3.46716e-08	0.792053	0.656	0.44	0.000863601	pos	SOD2	-1.096	0.576192	1	SubMuc
1	2.59241e-12	0.856358	0.86	0.616	6.45716e-08	pos	KRT16	-1.476	0.481406	1	SubMuc
1	5.7519e-08	0.895454	0.332	0.132	0.00143268	pos	NNMT	-0.464	1.33065	1	SubMuc
1	5.62146e-08	0.901449	0.772	0.62	0.00140019	pos	PI3	-1.392	0.316333	1	SubMuc
1	1.25168e-08	0.941599	0.616	0.484	0.000311769	pos	TGM2	-1.1	0.347923	1	SubMuc
1	1.57959e-11	1.04739	0.528	0.232	3.93444e-07	pos	IGLC3	-0.76	1.18641	1	SubMuc
1	3.46653e-17	1.09514	0.9	0.752	8.63442e-13	pos	KRT14	-1.652	0.259192	1	SubMuc
1	6.78162e-21	1.17254	0.676	0.26	1.68917e-16	pos	IGLC2	-0.936	1.37851	1	SubMuc
1	2.90944e-16	1.2033	0.868	0.712	7.24683e-12	pos	APOD	-1.58	0.285818	1	SubMuc
1	5.59619e-15	1.25847	0.756	0.576	1.3939e-10	pos	MT2A	-1.332	0.392317	1	SubMuc
1	1.0465e-13	1.35285	0.292	0.044	2.60661e-09	pos	IGHM	-0.336	2.73039	1	SubMuc
1	1.40087e-21	1.66701	0.496	0.128	3.48929e-17	pos	SFRP2	-0.624	1.9542	1	SubMuc
1	5.1148e-12	1.678	0.24	0.032	1.274e-07	pos	FABP4	-0.272	2.90689	1	SubMuc
1	5.97412e-31	1.8905	0.932	0.58	1.48803e-26	pos	S100A7	-1.512	0.684277	1	SubMuc
1	1.34382e-33	1.90339	0.848	0.52	3.3472e-29	pos	IGHG4	-1.368	0.705553	1	SubMuc
1	3.41131e-42	2.27502	0.98	0.88	8.49689e-38	pos	IGKC	-1.86	0.155278	1	SubMuc
1	9.99943e-21	2.42454	0.612	0.272	2.49066e-16	pos	IGLC1	-0.884	1.16993	1	SubMuc
1	3.59428e-30	2.5039	0.732	0.32	8.95263e-26	pos	IGHG3	-1.052	1.19377	1	SubMuc
1	1.31381e-32	2.89637	0.564	0.088	3.27245e-28	pos	IGHG2	-0.652	2.68012	1	SubMuc
1	1.6449e-61	2.91548	0.98	0.484	4.09711e-57	pos	IGHG1	-1.464	1.01777	1	SubMuc

## Sheet: Cluster 2
Supplementary Table 3 Differentially expressed genes comparing the study groups
subgroup	p_val	avg_log2FC	pct.1	pct.2	p_val_adj	cluster	gene	pct.diff	log.pct.diff	layers	morf
2	4.65669e-31	2.88673	0.58	0.104	1.15989e-26	pos	IGHG2	-0.684	2.47947	2	SubMuc
2	1.48177e-55	2.153	1	0.496	3.69079e-51	pos	IGHG1	-1.496	1.01159	2	SubMuc
2	3.01645e-37	1.89104	0.903	0.448	7.51338e-33	pos	IGHG4	-1.351	1.01123	2	SubMuc
2	1.14527e-29	1.85166	0.824	0.368	2.85264e-25	pos	IGHG3	-1.192	1.16294	2	SubMuc
2	1.83103e-42	1.49738	1	0.828	4.56072e-38	pos	IGKC	-1.828	0.272297	2	SubMuc
2	1.13917e-39	1.27112	0.824	0.228	2.83745e-35	pos	IGLC2	-1.052	1.85361	2	SubMuc
2	2.13359e-14	1.19119	0.319	0.048	5.31434e-10	pos	IGHM	-0.367	2.73245	2	SubMuc
2	1.71424e-17	1.18123	0.697	0.328	4.26982e-13	pos	IGLC1	-1.025	1.08746	2	SubMuc
2	6.01561e-19	1.15346	0.899	0.548	1.49837e-14	pos	APOD	-1.447	0.714145	2	SubMuc
2	1.17943e-27	1.13329	0.903	0.484	2.93773e-23	pos	S100A7	-1.387	0.899719	2	SubMuc
2	8.43504e-10	1.07388	0.542	0.308	2.101e-05	pos	TMEM119	-0.85	0.815363	2	SubMuc
2	4.75553e-14	1.05979	0.349	0.068	1.18451e-09	pos	SFRP2	-0.417	2.35962	2	SubMuc
2	1.21131e-09	1.00456	0.387	0.156	3.01714e-05	pos	PEMT	-0.543	1.31079	2	SubMuc
2	1.59831e-06	0.995189	0.109	0.008	0.0398107	pos	IGLC7	-0.117	3.76818	2	SubMuc
2	3.54396e-09	0.933046	0.777	0.68	8.82728e-05	pos	TGM2	-1.457	0.19238	2	SubMuc
2	1.13142e-11	0.711041	0.576	0.252	2.81813e-07	pos	PDGFRA	-0.828	1.19265	2	SubMuc
2	1.25818e-06	0.682163	0.319	0.128	0.0313388	pos	LYZ	-0.447	1.31741	2	SubMuc
2	1.65061e-12	0.672317	0.874	0.608	4.11134e-08	pos	HLA-DRB1	-1.482	0.523562	2	SubMuc
2	6.6383e-07	0.643686	0.706	0.492	0.0165347	pos	SOD2	-1.198	0.52101	2	SubMuc
2	2.94328e-07	0.642682	0.576	0.364	0.00733112	pos	CD248	-0.94	0.66213	2	SubMuc
2	2.43562e-13	0.637523	0.324	0.056	6.06664e-09	pos	RASD1	-0.38	2.5325	2	SubMuc
2	3.42772e-08	0.599274	0.777	0.592	0.000853776	pos	MT2A	-1.369	0.392317	2	SubMuc
2	7.87195e-08	0.590745	0.353	0.136	0.00196075	pos	HLA-DRB5	-0.489	1.37606	2	SubMuc
2	1.69623e-06	0.578613	0.429	0.22	0.0422498	pos	KMT2A	-0.649	0.963474	2	SubMuc
2	3.03839e-10	0.572026	0.303	0.076	7.56803e-06	pos	PGF	-0.379	1.99525	2	SubMuc
2	3.49245e-07	0.561948	0.471	0.252	0.00869898	pos	PLOD1	-0.723	0.902303	2	SubMuc
2	2.15248e-07	0.56043	0.21	0.052	0.00536139	pos	COMP	-0.262	2.01381	2	SubMuc
2	1.03499e-06	0.557156	0.42	0.2	0.0257795	pos	AKAP13	-0.62	1.07039	2	SubMuc
2	1.61515e-09	0.537827	0.958	0.888	4.02302e-05	pos	CFD	-1.846	0.109466	2	SubMuc
2	2.91552e-09	0.537533	0.996	0.976	7.26197e-05	pos	PTGDS	-1.972	0.0292646	2	SubMuc
2	1.11083e-06	0.504998	0.643	0.392	0.0276687	pos	MFAP4	-1.035	0.713965	2	SubMuc
2	9.53476e-07	0.501494	0.374	0.172	0.0237492	pos	ALDH1A3	-0.546	1.12063	2	SubMuc
2	7.27667e-07	0.498155	0.345	0.14	0.0181247	pos	XRN2	-0.485	1.30117	2	SubMuc
2	9.68668e-09	0.479974	0.265	0.068	0.000241276	pos	RORB	-0.333	1.96239	2	SubMuc
2	1.10195e-06	0.477339	0.748	0.592	0.0274474	pos	SSR4	-1.34	0.337441	2	SubMuc
2	1.84467e-06	0.472599	0.496	0.272	0.045947	pos	CLEC11A	-0.768	0.866733	2	SubMuc
2	1.85165e-07	0.472595	0.273	0.088	0.00461209	pos	MZB1	-0.361	1.63333	2	SubMuc
2	1.34317e-11	0.468827	0.962	0.968	3.34558e-07	pos	FTL	-1.93	-0.00897015	2	SubMuc
2	5.45447e-07	0.464179	0.382	0.168	0.013586	pos	ADRA2C	-0.55	1.18511	2	SubMuc
2	1.61188e-08	0.455368	1	1	0.000401486	pos	HLA-B	-2	0	2	SubMuc
2	1.38826e-08	0.451002	0.294	0.084	0.000345789	pos	TGFB3	-0.378	1.80735	2	SubMuc
2	2.21688e-08	0.443909	0.286	0.084	0.00055218	pos	MRPL54	-0.37	1.76755	2	SubMuc
2	8.86284e-08	0.441271	0.395	0.156	0.00220756	pos	TPSB2	-0.551	1.34031	2	SubMuc
2	1.3555e-07	0.43352	0.189	0.036	0.00337627	pos	FABP4	-0.225	2.39232	2	SubMuc
2	1.11158e-11	0.430824	0.987	0.936	2.76872e-07	pos	RPS15	-1.923	0.0765416	2	SubMuc
2	1.95803e-06	0.427124	0.521	0.288	0.0487706	pos	SEC61B	-0.809	0.855215	2	SubMuc
2	9.19044e-07	0.421346	0.433	0.204	0.0228916	pos	HLA-F	-0.637	1.0858	2	SubMuc
2	1.85663e-07	0.417764	1	1	0.00462449	pos	B2M	-2	0	2	SubMuc
2	1.60583e-07	0.417628	0.487	0.232	0.0039998	pos	XBP1	-0.719	1.0698	2	SubMuc
2	1.35251e-07	0.417156	0.248	0.068	0.00336883	pos	DIO3	-0.316	1.86673	2	SubMuc
2	4.14511e-08	0.41661	0.399	0.152	0.00103246	pos	SNAI2	-0.551	1.39232	2	SubMuc
2	1.06414e-06	0.410672	0.382	0.168	0.0265056	pos	RESF1	-0.55	1.18511	2	SubMuc
2	6.5103e-07	0.406167	0.273	0.092	0.0162159	pos	FKBP5	-0.365	1.5692	2	SubMuc
2	2.91566e-09	0.402356	1	0.996	7.26233e-05	pos	RPS27	-1.996	0.00578235	2	SubMuc
2	2.33457e-07	0.393297	0.235	0.064	0.00581494	pos	S1PR2	-0.299	1.87652	2	SubMuc
2	1.22986e-06	0.390432	0.269	0.092	0.0306334	pos	C1QB	-0.361	1.5479	2	SubMuc
2	9.19056e-07	0.386269	0.277	0.096	0.0228918	pos	RHOU	-0.373	1.52878	2	SubMuc
2	3.94748e-07	0.378885	0.908	0.912	0.00983239	pos	FAU	-1.82	-0.00634153	2	SubMuc
2	5.21597e-11	0.365439	0.16	0	1.29919e-06	pos	MUC5B	-0.16	#NUM!	2	SubMuc
2	8.49229e-07	0.357481	0.395	0.176	0.0211526	pos	MZT2A	-0.571	1.16628	2	SubMuc
2	4.69288e-07	0.354123	0.273	0.088	0.011689	pos	NT5C	-0.361	1.63333	2	SubMuc
2	1.64687e-06	0.347932	0.975	0.976	0.0410202	pos	FTH1	-1.951	-0.00147893	2	SubMuc
2	2.48552e-08	0.340544	0.168	0.02	0.000619094	pos	WFDC2	-0.188	3.07039	2	SubMuc
2	8.37497e-18	0.339219	0.685	0.26	2.08604e-13	pos	IGHA1	-0.945	1.39759	2	SubMuc
2	7.95542e-07	0.334817	0.269	0.088	0.0198154	pos	CDK2AP2	-0.357	1.61203	2	SubMuc
2	6.5827e-07	0.312361	0.996	0.98	0.0163962	pos	IGFBP7	-1.976	0.023364	2	SubMuc
2	1.14773e-06	0.304832	0.248	0.076	0.0285877	pos	KRT17	-0.324	1.70627	2	SubMuc
2	6.42653e-08	0.301802	0.546	0.276	0.00160072	pos	JCHAIN	-0.822	0.984233	2	SubMuc
2	5.28805e-09	0.299814	0.139	0.004	0.000131715	pos	DPEP1	-0.143	5.11894	2	SubMuc
2	1.32425e-06	0.25902	0.172	0.036	0.0329845	pos	CPA3	-0.208	2.25634	2	SubMuc
2	1.10594e-07	0.250288	0.202	0.04	0.00275468	pos	ULK4	-0.242	2.33628	2	SubMuc
2	8.39371e-07	0.248807	0.168	0.032	0.0209071	pos	AGAP2-AS1	-0.2	2.39232	2	SubMuc
2	1.06339e-07	0.216282	0.16	0.02	0.00264869	pos	LIME1	-0.18	3	2	SubMuc
2	1.63698e-06	0.184463	0.088	0	0.0407738	pos	AGR2	-0.088	#NUM!	2	SubMuc
2	3.3359e-07	0.18036	0.122	0.008	0.00830905	pos	TNFRSF4	-0.13	3.93074	2	SubMuc
2	4.97291e-07	0.168269	0.097	0	0.0123865	pos	SAA1	-0.097	#NUM!	2	SubMuc
2	3.33094e-20	0.0560992	0.622	0.216	8.2967e-16	pos	IGLC3	-0.838	1.52588	2	SubMuc
2	5.49171e-07	-0.18313	0.987	0.992	0.0136788	pos	KRT6A	-1.979	-0.00729004	2	SubMuc
2	9.16233e-10	-0.348941	0.941	0.948	2.28215e-05	pos	CSTB	-1.889	-0.0106923	2	SubMuc
2	1.96583e-07	-0.397455	0.954	0.948	0.00489649	pos	EEF2	-1.902	0.00910221	2	SubMuc
2	1.55971e-09	-0.43581	0.996	1	3.88492e-05	pos	S100A9	-1.996	-0.00578235	2	SubMuc
2	2.61108e-12	-0.443982	0.992	0.996	6.50367e-08	pos	ACTB	-1.988	-0.00580562	2	SubMuc
2	1.15449e-11	-0.456655	0.882	0.964	2.8756e-07	pos	CSTA	-1.846	-0.128254	2	SubMuc
2	5.18558e-08	-0.464204	0.786	0.848	0.00129162	pos	EMP1	-1.634	-0.109535	2	SubMuc
2	3.6244e-07	-0.543654	0.71	0.82	0.00902766	pos	SPINK5	-1.53	-0.207805	2	SubMuc
2	2.34263e-13	-0.553873	0.996	1	5.83503e-09	pos	S100A8	-1.996	-0.00578235	2	SubMuc
2	2.14066e-15	-0.560188	1	1	5.33196e-11	pos	KRT13	-2	0	2	SubMuc
2	2.18292e-09	-0.652502	0.794	0.856	5.43722e-05	pos	KRT5	-1.65	-0.108472	2	SubMuc
2	5.8775e-15	-0.657703	0.798	0.924	1.46397e-10	pos	KRTDAP	-1.722	-0.211504	2	SubMuc
2	5.698e-08	-0.669028	0.504	0.228	0.00141926	pos	IGHA2	-0.732	1.14439	2	SubMuc
2	8.82656e-09	-0.674513	0.664	0.768	0.000219852	pos	MAL	-1.432	-0.209923	2	SubMuc
2	8.29688e-09	-0.688839	0.584	0.736	0.000206659	pos	CRCT1	-1.32	-0.333737	2	SubMuc
2	9.72643e-09	-0.70594	0.58	0.704	0.000242266	pos	CD24	-1.284	-0.279523	2	SubMuc
2	1.77363e-10	-0.718892	0.769	0.844	4.41775e-06	pos	RHCG	-1.613	-0.134259	2	SubMuc
2	3.13736e-13	-0.743348	0.891	0.94	7.81452e-09	pos	CLU	-1.831	-0.0772353	2	SubMuc
2	1.31231e-19	-0.746872	1	1	3.2687e-15	pos	SPRR3	-2	0	2	SubMuc
2	1.65552e-07	-0.749124	0.786	0.788	0.00412357	pos	CCDC80	-1.574	-0.00366632	2	SubMuc
2	5.13942e-07	-0.808607	0.706	0.744	0.0128013	pos	SFN	-1.45	-0.0756344	2	SubMuc
2	2.84069e-08	-0.989746	0.966	0.988	0.000707558	pos	COL1A2	-1.954	-0.0324879	2	SubMuc
2	5.26734e-12	-1.00484	0.055	0.292	1.31199e-07	pos	PABPC3	-0.347	-2.40846	2	SubMuc
2	2.27324e-25	-1.21692	0.605	0.9	5.66219e-21	pos	KRT4	-1.505	-0.57299	2	SubMuc
2	2.08708e-09	-1.50452	0.429	0.588	5.1985e-05	pos	MYH11	-1.017	-0.454839	2	SubMuc
2	1.07981e-07	-1.53155	0.084	0.252	0.00268958	pos	ACTG2	-0.336	-1.58496	2	SubMuc

## Sheet: Cluster 0
Supplementary Table 3 Differentially expressed genes comparing the study groups
subgroup	p_val	avg_log2FC	pct.1	pct.2	p_val_adj	cluster	gene	pct.diff	log.pct.diff	layers	morf
0	5.73537e-59	3.17091	0.944	0.32	1.42857e-54	pos	IGHG1	-1.264	1.56071	0	SubMuc
0	1.49097e-29	2.60703	0.569	0.084	3.7137e-25	pos	IGLC2	-0.653	2.75997	0	SubMuc
0	1.14816e-24	2.29129	0.414	0.028	2.85983e-20	pos	IGHG2	-0.442	3.88613	0	SubMuc
0	2.34042e-44	2.23852	0.97	0.812	5.82953e-40	pos	IGKC	-1.782	0.256505	0	SubMuc
0	7.62387e-30	1.90836	0.759	0.3	1.89895e-25	pos	IGHG4	-1.059	1.33914	0	SubMuc
0	4.34529e-22	1.89804	0.543	0.136	1.08232e-17	pos	IGLC1	-0.679	1.99735	0	SubMuc
0	1.53268e-28	1.81144	0.841	0.436	3.81761e-24	pos	S100A7	-1.277	0.947778	0	SubMuc
0	1.806e-20	1.78346	0.647	0.256	4.49839e-16	pos	IGHG3	-0.903	1.33762	0	SubMuc
0	6.85719e-14	1.65336	0.375	0.088	1.70799e-09	pos	IGLC3	-0.463	2.09132	0	SubMuc
0	2.89977e-12	1.31245	0.22	0.016	7.22276e-08	pos	IGHM	-0.236	3.78136	0	SubMuc
0	4.08675e-19	1.29938	0.728	0.328	1.01793e-14	pos	APOD	-1.056	1.15024	0	SubMuc
0	6.2385e-08	1.22873	0.328	0.124	0.00155389	pos	SPRR2F	-0.452	1.40336	0	SubMuc
0	3.92507e-10	1.13688	0.168	0.008	9.77657e-06	pos	WFDC2	-0.176	4.39232	0	SubMuc
0	1.46483e-07	1.07955	0.164	0.024	0.00364859	pos	FABP4	-0.188	2.77259	0	SubMuc
0	3.08404e-10	1.02273	0.681	0.4	7.68172e-06	pos	KRT14	-1.081	0.767655	0	SubMuc
0	2.02193e-07	1.00113	0.177	0.032	0.00503621	pos	SFRP2	-0.209	2.46761	0	SubMuc
0	2.39919e-07	0.981087	0.487	0.312	0.00597591	pos	TGM2	-0.799	0.642376	0	SubMuc
0	1.56356e-07	0.942767	0.233	0.064	0.00389451	pos	TMEM119	-0.297	1.86419	0	SubMuc
0	4.18169e-10	0.938698	0.664	0.36	1.04157e-05	pos	KRT16	-1.024	0.883186	0	SubMuc
0	8.2692e-11	0.933432	0.401	0.124	2.05969e-06	pos	IGHA2	-0.525	1.69326	0	SubMuc
0	2.48063e-08	0.878485	0.427	0.192	0.000617876	pos	HLA-DRB1	-0.619	1.15313	0	SubMuc
0	2.26858e-08	0.833653	0.707	0.472	0.000565059	pos	PI3	-1.179	0.582923	0	SubMuc
0	3.62565e-08	0.825086	0.203	0.04	0.000903077	pos	LAMC3	-0.243	2.34341	0	SubMuc
0	2.16739e-20	0.806073	0.987	0.916	5.39855e-16	pos	RPS27	-1.903	0.107702	0	SubMuc
0	5.1745e-07	0.741585	0.47	0.244	0.0128886	pos	ATP5ME	-0.714	0.94578	0	SubMuc
0	3.8536e-11	0.736209	0.953	0.816	9.59854e-07	pos	HLA-B	-1.769	0.223907	0	SubMuc
0	3.96078e-10	0.733981	0.737	0.46	9.86551e-06	pos	SLPI	-1.197	0.680031	0	SubMuc
0	6.86789e-07	0.71834	0.379	0.168	0.0171065	pos	LGALS3BP	-0.547	1.17374	0	SubMuc
0	7.68898e-10	0.713028	0.948	0.892	1.91517e-05	pos	PTGDS	-1.84	0.0878433	0	SubMuc
0	1.41245e-11	0.702221	0.875	0.704	3.51813e-07	pos	RPS15	-1.579	0.313708	0	SubMuc
0	4.82814e-10	0.686441	0.487	0.212	1.20259e-05	pos	IGHA1	-0.699	1.19986	0	SubMuc
0	1.68701e-11	0.66969	0.845	0.644	4.202e-07	pos	RPS15A	-1.489	0.391891	0	SubMuc
0	4.62896e-10	0.655724	0.909	0.824	1.15298e-05	pos	RPL37	-1.733	0.141636	0	SubMuc
0	1.21561e-06	0.651186	0.129	0.016	0.0302784	pos	RASD1	-0.145	3.01123	0	SubMuc
0	2.64796e-10	0.651069	0.875	0.692	6.59553e-06	pos	RPL35A	-1.567	0.338511	0	SubMuc
0	4.75285e-07	0.649799	0.409	0.184	0.0118384	pos	UQCR11	-0.593	1.1524	0	SubMuc
0	6.31528e-08	0.644421	0.767	0.568	0.00157301	pos	RPS20	-1.335	0.433336	0	SubMuc
0	1.82653e-14	0.638818	0.987	0.944	4.54952e-10	pos	B2M	-1.931	0.0642632	0	SubMuc
0	3.33713e-07	0.629019	0.534	0.312	0.00831211	pos	RARRES2	-0.846	0.775294	0	SubMuc
0	1.43929e-08	0.599268	0.853	0.768	0.000358499	pos	RPL34	-1.621	0.151439	0	SubMuc
0	4.62672e-09	0.595849	0.754	0.532	0.000115242	pos	FAU	-1.286	0.503138	0	SubMuc
0	3.33285e-10	0.590608	0.892	0.716	8.30147e-06	pos	RPL30	-1.608	0.317084	0	SubMuc
0	1.40415e-06	0.5884	0.138	0.02	0.0349745	pos	TPSB2	-0.158	2.7866	0	SubMuc
0	5.18681e-08	0.576659	0.823	0.668	0.00129193	pos	RPS25	-1.491	0.301044	0	SubMuc
0	2.08397e-09	0.560004	0.871	0.732	5.19075e-05	pos	RPS21	-1.603	0.250829	0	SubMuc
0	1.06914e-07	0.526812	0.871	0.732	0.002663	pos	FTL	-1.603	0.250829	0	SubMuc
0	6.45619e-09	0.511332	0.901	0.748	0.000160811	pos	RPS19	-1.649	0.268489	0	SubMuc
0	9.89335e-08	0.494603	0.858	0.696	0.00246424	pos	RPL19	-1.554	0.30189	0	SubMuc
0	3.96955e-08	0.484712	0.922	0.72	0.000988735	pos	RPL31	-1.642	0.35677	0	SubMuc
0	5.38822e-09	0.480792	0.879	0.724	0.00013421	pos	IGFBP7	-1.603	0.279873	0	SubMuc
0	2.92044e-07	0.478996	0.836	0.624	0.00727423	pos	S100A11	-1.46	0.421957	0	SubMuc
0	1.33075e-10	0.469429	0.957	0.94	3.31464e-06	pos	RPLP1	-1.897	0.0258582	0	SubMuc
0	5.99726e-07	0.461056	0.862	0.748	0.014938	pos	RPS28	-1.61	0.20465	0	SubMuc
0	6.46683e-07	0.447094	0.935	0.824	0.0161076	pos	RPS12	-1.759	0.182322	0	SubMuc
0	6.5416e-07	0.439171	0.823	0.576	0.0162938	pos	CD74	-1.399	0.514824	0	SubMuc
0	9.07379e-07	0.402118	0.978	0.956	0.022601	pos	RPL41	-1.934	0.0328238	0	SubMuc
0	6.71058e-07	0.395885	0.94	0.868	0.0167147	pos	RPS29	-1.808	0.114966	0	SubMuc
0	8.44113e-07	-0.406248	0.828	0.92	0.0210252	pos	KRTDAP	-1.748	-0.152003	0	SubMuc
0	1.11657e-08	-0.47163	0.918	0.944	0.000278114	pos	ACTB	-1.862	-0.0402927	0	SubMuc
0	1.68638e-06	-0.514985	0.858	0.86	0.0420044	pos	RHCG	-1.718	-0.00335901	0	SubMuc
0	6.55987e-15	-0.582637	1	1	1.63393e-10	pos	SPRR3	-2	0	0	SubMuc
0	4.61986e-07	-0.843946	0	0.104	0.0115071	pos	OLFM4	-0.104	#NUM!	0	SubMuc
0	2.38103e-10	-0.868078	0.526	0.736	5.93068e-06	pos	IGFBP6	-1.262	-0.484643	0	SubMuc
0	6.63472e-15	-0.971034	0.711	0.908	1.65258e-10	pos	KRT4	-1.619	-0.352843	0	SubMuc
0	8.57831e-09	-0.977654	0.539	0.68	0.000213669	pos	CCDC80	-1.219	-0.335249	0	SubMuc
0	1.92715e-07	-1.11837	0.142	0.34	0.00480013	pos	ALOX12	-0.482	-1.25964	0	SubMuc
0	1.59024e-22	-1.4366	0.884	0.944	3.96097e-18	pos	COL1A2	-1.828	-0.0947405	0	SubMuc
0	5.80604e-18	-1.72074	0.746	0.872	1.44617e-13	pos	COL1A1	-1.618	-0.225153	0	SubMuc

## Sheet: Cluster 3
Supplementary Table 3 Differentially expressed genes comparing the study groups
subgroup	p_val	avg_log2FC	pct.1	pct.2	p_val_adj	cluster	gene	pct.diff	log.pct.diff	layers	morf
3	6.43358e-62	3.37626	0.944	0.314	1.60248e-57	pos	IGHG1	-1.258	1.58802	3	SubMuc
3	1.59107e-53	2.71759	0.986	0.714	3.96305e-49	pos	IGKC	-1.7	0.465664	3	SubMuc
3	1.73268e-36	2.55985	0.77	0.253	4.31576e-32	pos	IGHG4	-1.023	1.60572	3	SubMuc
3	4.38762e-22	2.51969	0.394	0.029	1.09287e-17	pos	IGHG2	-0.423	3.76407	3	SubMuc
3	1.16331e-23	2.36075	0.657	0.224	2.89756e-19	pos	IGHG3	-0.881	1.55239	3	SubMuc
3	7.04001e-33	2.35752	0.606	0.069	1.75353e-28	pos	IGLC2	-0.675	3.13465	3	SubMuc
3	2.10828e-20	2.10933	0.531	0.131	5.25131e-16	pos	IGLC1	-0.662	2.01915	3	SubMuc
3	2.07809e-17	1.66646	0.418	0.078	5.1761e-13	pos	IGLC3	-0.496	2.42196	3	SubMuc
3	1.24468e-14	1.52785	0.46	0.131	3.10026e-10	pos	IGHA1	-0.591	1.81207	3	SubMuc
3	1.73482e-24	1.42056	0.845	0.384	4.32108e-20	pos	S100A7	-1.229	1.13785	3	SubMuc
3	5.87968e-08	1.29883	0.23	0.057	0.00146451	pos	SPRR2F	-0.287	2.0126	3	SubMuc
3	2.29897e-10	1.28601	0.31	0.082	5.72628e-06	pos	TMEM119	-0.392	1.91857	3	SubMuc
3	8.39345e-14	1.23849	0.662	0.322	2.09064e-09	pos	APOD	-0.984	1.03977	3	SubMuc
3	4.54081e-09	1.09562	0.601	0.376	0.000113103	pos	TGM2	-0.977	0.676632	3	SubMuc
3	2.57923e-14	1.0512	0.695	0.355	6.42436e-10	pos	RARRES2	-1.05	0.969194	3	SubMuc
3	1.15251e-07	0.988045	0.178	0.029	0.00287067	pos	IGHM	-0.207	2.61775	3	SubMuc
3	2.13378e-10	0.972549	0.333	0.09	5.31482e-06	pos	IFITM1	-0.423	1.88753	3	SubMuc
3	7.93009e-10	0.965142	0.531	0.245	1.97523e-05	pos	LGALS3BP	-0.776	1.11593	3	SubMuc
3	1.1201e-08	0.916554	0.531	0.273	0.000278993	pos	SSR4	-0.804	0.959811	3	SubMuc
3	4.24004e-07	0.844273	0.291	0.102	0.0105611	pos	C3	-0.393	1.51245	3	SubMuc
3	1.06826e-17	0.787205	0.972	0.914	2.66083e-13	pos	PTGDS	-1.886	0.0887621	3	SubMuc
3	1.84292e-12	0.768394	0.939	0.82	4.59035e-08	pos	HLA-B	-1.759	0.195501	3	SubMuc
3	1.7335e-07	0.767344	0.225	0.057	0.00431781	pos	PEMT	-0.282	1.98089	3	SubMuc
3	1.32315e-09	0.754001	0.141	0	3.29571e-05	pos	WFDC2	-0.141	#NUM!	3	SubMuc
3	3.78968e-09	0.741958	0.784	0.555	9.43934e-05	pos	CD74	-1.339	0.498366	3	SubMuc
3	2.00724e-06	0.728395	0.31	0.122	0.0499964	pos	ITM2C	-0.432	1.34539	3	SubMuc
3	9.89018e-07	0.721748	0.437	0.2	0.0246345	pos	HLA-DRB1	-0.637	1.12763	3	SubMuc
3	1.19155e-14	0.688402	0.958	0.91	2.9679e-10	pos	RPS27	-1.868	0.0741591	3	SubMuc
3	6.12284e-08	0.671248	0.582	0.335	0.00152508	pos	LY6E	-0.917	0.796858	3	SubMuc
3	2.00132e-06	0.636746	0.211	0.057	0.0498488	pos	FSCN1	-0.268	1.88821	3	SubMuc
3	9.80283e-07	0.625185	0.803	0.678	0.0244169	pos	RPS9	-1.481	0.244115	3	SubMuc
3	5.77628e-07	0.623724	0.779	0.62	0.0143875	pos	RPL23A	-1.399	0.329355	3	SubMuc
3	4.20088e-08	0.617563	0.831	0.686	0.00104635	pos	RPS23	-1.517	0.27664	3	SubMuc
3	1.03295e-14	0.616498	0.986	0.935	2.57288e-10	pos	B2M	-1.921	0.0766213	3	SubMuc
3	2.82279e-07	0.61017	0.732	0.531	0.007031	pos	RPS20	-1.263	0.463132	3	SubMuc
3	1.06414e-07	0.603804	0.878	0.71	0.00265057	pos	CFD	-1.588	0.306402	3	SubMuc
3	3.41997e-07	0.601259	0.836	0.694	0.00851846	pos	IGFBP4	-1.53	0.268567	3	SubMuc
3	1.48297e-06	0.593242	0.77	0.637	0.0369379	pos	RPL26	-1.407	0.273565	3	SubMuc
3	5.80809e-08	0.579413	0.897	0.78	0.00144668	pos	S100A6	-1.677	0.201634	3	SubMuc
3	1.34561e-06	0.579217	0.103	0.004	0.0335164	pos	IGHGP	-0.107	4.6865	3	SubMuc
3	7.68206e-09	0.575446	0.667	0.355	0.000191345	pos	IFI27	-1.022	0.909868	3	SubMuc
3	1.53537e-09	0.574282	0.897	0.731	3.82431e-05	pos	IGFBP7	-1.628	0.295237	3	SubMuc
3	2.09832e-07	0.563874	0.324	0.11	0.0052265	pos	ARPC3	-0.434	1.55849	3	SubMuc
3	2.92371e-07	0.548138	0.873	0.731	0.00728237	pos	RPS19	-1.604	0.25611	3	SubMuc
3	2.97213e-07	0.542489	0.845	0.702	0.00740297	pos	RPL30	-1.547	0.26748	3	SubMuc
3	2.4718e-09	0.541933	0.901	0.816	6.15677e-05	pos	FTL	-1.717	0.142958	3	SubMuc
3	7.17704e-07	0.52794	0.822	0.669	0.0178766	pos	RPS15	-1.491	0.297132	3	SubMuc
3	2.52874e-07	0.497091	0.925	0.796	0.00629859	pos	RPS12	-1.721	0.216685	3	SubMuc
3	9.81101e-07	0.487071	0.972	0.939	0.0244373	pos	RPL41	-1.911	0.0498312	3	SubMuc
3	7.04719e-07	0.475231	0.873	0.784	0.0175531	pos	RPL18A	-1.657	0.155128	3	SubMuc
3	1.80205e-06	0.469541	0.3	0.11	0.0448854	pos	PSMB1	-0.41	1.44746	3	SubMuc
3	1.23707e-07	0.468864	0.197	0.037	0.00308129	pos	TPSB2	-0.234	2.4126	3	SubMuc
3	6.78871e-07	0.438056	0.962	0.939	0.0169093	pos	RPLP1	-1.901	0.0349117	3	SubMuc
3	1.86706e-06	0.432254	0.089	0	0.0465047	pos	MUC5B	-0.089	#NUM!	3	SubMuc
3	1.44554e-06	0.428204	0.869	0.759	0.0360054	pos	RPL35	-1.628	0.195256	3	SubMuc
3	1.65477e-06	0.39968	0.939	0.861	0.0412169	pos	RPL32	-1.8	0.125112	3	SubMuc
3	1.9749e-06	0.331529	0.131	0.016	0.0491909	pos	FABP4	-0.147	3.03342	3	SubMuc
3	8.67136e-07	-0.469543	0.873	0.873	0.0215986	pos	CSTB	-1.746	0	3	SubMuc
3	5.53877e-08	-0.537057	0.995	0.996	0.0013796	pos	S100A9	-1.991	-0.00144922	3	SubMuc
3	5.05309e-10	-0.55942	0.859	0.939	1.25862e-05	pos	CSTA	-1.798	-0.128467	3	SubMuc
3	1.3349e-10	-0.566861	0.939	0.98	3.32497e-06	pos	KRT6A	-1.919	-0.0616566	3	SubMuc
3	6.70558e-07	-0.658205	0.545	0.69	0.0167023	pos	RHCG	-1.235	-0.34034	3	SubMuc
3	7.73572e-14	-0.665956	0.995	0.992	1.92681e-09	pos	S100A8	-1.987	0.00435641	3	SubMuc
3	8.61109e-10	-0.675487	0.732	0.857	2.14485e-05	pos	SPRR1B	-1.589	-0.227452	3	SubMuc
3	9.21289e-07	-0.708248	0.892	0.91	0.0229475	pos	MTRNR2L12	-1.802	-0.0288228	3	SubMuc
3	3.88632e-20	-0.747589	1	0.992	9.68006e-16	pos	KRT13	-1.992	0.011588	3	SubMuc
3	9.60549e-07	-0.766581	0.606	0.735	0.0239254	pos	SPINK5	-1.341	-0.278426	3	SubMuc
3	6.27281e-07	-0.776823	0.465	0.645	0.0156243	pos	CRCT1	-1.11	-0.472068	3	SubMuc
3	2.47605e-21	-0.839533	0.986	0.992	6.16736e-17	pos	SPRR3	-1.978	-0.00875247	3	SubMuc
3	2.06552e-08	-0.867898	0.46	0.645	0.000514481	pos	CNFN	-1.105	-0.487665	3	SubMuc
3	2.49183e-12	-0.891817	0.648	0.841	6.20665e-08	pos	KRTDAP	-1.489	-0.376112	3	SubMuc
3	1.08687e-07	-0.905425	0.441	0.624	0.00270718	pos	SFN	-1.065	-0.500767	3	SubMuc
3	1.24973e-08	-0.928336	0.512	0.682	0.000311284	pos	MAL	-1.194	-0.413628	3	SubMuc
3	2.25695e-15	-1.24973	0.958	0.951	5.62161e-11	pos	COL1A2	-1.909	0.0105803	3	SubMuc
3	9.44639e-08	-1.29404	0.089	0.278	0.00235291	pos	CRISP3	-0.367	-1.64321	3	SubMuc
3	1.08884e-20	-1.31784	0.451	0.824	2.71208e-16	pos	KRT4	-1.275	-0.869517	3	SubMuc
3	1.04669e-07	-1.43278	0.84	0.849	0.00260709	pos	COL3A1	-1.689	-0.0153752	3	SubMuc
3	1.05373e-12	-1.72898	0.826	0.873	2.62464e-08	pos	COL1A1	-1.699	-0.0798399	3	SubMuc

[truncated: 3 more sheets: Cluster 12, Cluster 11, Cluster 9]
