# Supplementary material for: Spatial transcriptomics and in situ immune cell profiling of the host ectocervical landscape of HIV infected Kenyan sex working women
Source: Front Immunol. 2024 Dec 2;15:1483346. doi: 10.3389/fimmu.2024.1483346 (PMC11646855; doi:10.3389/fimmu.2024.1483346)
Supplement: Supplementary file 5 [file Table5.xlsx]

## Sheet: Superficial
Supplementary Table 5: Differentially expressed pathways comparing the study groups
pathway	pval	padj	log2err	ES	NES	size	leadingEdge
GOBP_BIOLOGICAL_PROCESS_INVOLVED_IN_INTERSPECIES_INTERACTION_BETWEEN_ORGANISMS	3.39559e-16	2.59253e-12	1.0377	0.412108	1.79252	1285	DEFB4A, IGHG1, FABP4, S100A7, WFDC2, IGHG3, IGHG4, IGHG2, PI3, SLPI, IFI27, HLA-B, B2M, PLSCR1, KRT16, CD74, HLA-DRB1, KLK7, CD177, C15orf48, SOD2, C3, LYZ, LRG1, STAT1, ISG15, KLK5, CCL5, IL36G, IGHM, CYBA, CEACAM1, HLA-DPA1, HLA-E, TMPRSS2, LCN2, HLA-C, C1QA, IL4R, HLA-A, BST2, FAU, APOL1, MX1, CXCL10, DDIT4, HLA-F, IFITM1, LGALS1, C1S, APOE, CHMP5, RPS19, DHX15, ANXA1, NKG7, BCL10, ITGB1, RPSA…
GOBP_DEFENSE_RESPONSE	2.66432e-15	1.0171e-11	1.00732	0.405217	1.764	1309	DEFB4A, IGHG1, FABP4, S100A7, WFDC2, IGHG3, IGHG4, IGHG2, PI3, SLPI, IFI27, HLA-B, SAA1, PLSCR1, KRT16, CD74, HLA-DRB1, KLK7, CD177, C3, LYZ, STAT1, ISG15, KLK5, CCL5, IL36G, IGHM, CYBA, CEACAM1, HLA-DPA1, HLA-E, APOD, DUOX1, LCN2, HLA-C, C1QA, IL4R, CTSC, HLA-A, BST2, SAA2, FAU, APOL1, MX1, CXCL10, DDIT4, AGR2, HLA-F, IFITM1, TMSB4X, LGALS1, C1S, APOE, RPS19, DHX15, ANXA1, NKG7, BCL10, KPNA6, IT…
GOBP_DEFENSE_RESPONSE_TO_OTHER_ORGANISM	1.16544e-13	2.96604e-10	0.943632	0.438097	1.86834	886	DEFB4A, IGHG1, S100A7, WFDC2, IGHG3, IGHG4, IGHG2, PI3, SLPI, IFI27, HLA-B, PLSCR1, KRT16, CD74, KLK7, CD177, C3, LYZ, STAT1, ISG15, KLK5, CCL5, IL36G, IGHM, CYBA, CEACAM1, HLA-DPA1, HLA-E, LCN2, HLA-C, C1QA, IL4R, HLA-A, BST2, FAU, APOL1, MX1, CXCL10, DDIT4, HLA-F, IFITM1, C1S, APOE, RPS19, DHX15, ANXA1, NKG7, BCL10, COTL1, NCBP3, IFI6, EREG, GBP4, SAMD9, APOBEC3A, RPL39, SAMHD1, RPS6KB1, IPO5, …
GOBP_HUMORAL_IMMUNE_RESPONSE	2.88451e-12	5.50581e-09	0.898671	0.681957	2.4295	150	DEFB4A, IGHG1, S100A7, WFDC2, IGHG3, IGHG4, IGHG2, PI3, SLPI, HLA-DRB1, KLK7, C3, LYZ, KLK5, IGHM, HLA-E, C1QA, HLA-DQB1, HLA-A, FAU, CXCL10, C1S, RPS19, TNFRSF21, RPL39, C1R, CFB, DEFB1, C1QB, PHB2, RARRES2, PTPRC, RPL30, SPRR2A, WFDC5, PRSS3, GPI, LTF, CXCL9, SERPING1
GOBP_RESPONSE_TO_BACTERIUM	5.8735e-12	8.96883e-09	0.887075	0.48599	1.97984	480	DEFB4A, IGHG1, FABP4, S100A7, WFDC2, IGHG3, IGHG4, IGHG2, PI3, SLPI, HLA-B, B2M, HLA-DRB1, KLK7, C15orf48, SOD2, C3, LYZ, LRG1, ISG15, KLK5, IL36G, IGHM, CYBA, HLA-E, LCN2, HLA-A, FAU, CXCL10, CHMP5, RPS19, DHX15, BCL10, GBP4, RPL39, SBNO2, RPS6KB1, CDH1, CFB, DEFB1, IRF3, PYCARD, TAB2, IL36A, RARRES2, RAB14, RPL30, LYN, TAP2, SPRR2A, GSDMA, XBP1, RPL13A, GZMA, WFDC5, HSF1, IL1A, CHGA, NFKB1, LTF…
GOBP_CYTOPLASMIC_TRANSLATION	1.38508e-11	1.76251e-08	0.875325	0.684299	2.41987	145	RPL34, RPS27, RPL27A, RPS21, RPL38, RPL35, RPS16, FAU, RPL37, RPS12, RPS25, RPL23A, RPS28, RPS19, RPS29, RPL26, RPL18A, RPSA, RPS2, RPS20, RPL13, EIF4A1, RPS13, RPL39, RPS15A, RPL22L1, RPL28, RPS7, RPS27A, RPL15, RPL36A, RPL21, RPL32, RPL27, RPS18, RPS14, RPL41, RPL31, RPL36, RPS11, RPS5, RPS3A, YBX1, RPL19, RPL22, RPL14, RPL30, RPL24, EIF3D, RPL7A, RACK1, RPL17, RPL18, RPS15, RPL13A, RPS6, EIF2D…
GOBP_ADAPTIVE_IMMUNE_RESPONSE	1.62716e-11	1.77477e-08	0.863415	0.517688	2.07979	395	IGHG1, IGHG3, IGHG4, IGLC1, IGHG2, IGKC, IGLC2, HLA-B, B2M, CD74, HLA-DRB1, HLA-DRA, C3, IGHM, CEACAM1, HLA-DPA1, HLA-E, HLA-DPB1, HLA-C, C1QA, HLA-DRB5, IL4R, HLA-DQB1, CTSC, HLA-A, HLA-F, C1S, ANXA1, TNFRSF21, BCL10, HLA-DMA, C1R, C1QB, PYCARD, PTPRC, LYN, TAP2, PRKD2, TAP1, HLA-DQA1, IRF7, RNF19B, SERPING1, TRPM4, CSK, RAET1G, DBNL, EMP2, CD27, SKAP1, PTK2B, CD3D, HLA-DMB, IL17RA, RNF8, ADA, I…
GOBP_POSITIVE_REGULATION_OF_IMMUNE_SYSTEM_PROCESS	5.71418e-11	5.45347e-08	0.851339	0.417426	1.78053	846	IGHG1, S100A7, IGHG3, IGHG4, IGLC1, IGHG2, IGKC, HLA-B, B2M, PLSCR1, CD74, HLA-DRB1, KLK7, HLA-DRA, CD177, C3, KLK5, CCL5, IGHM, CYBA, CEACAM1, HLA-DPA1, HLA-E, HLA-DPB1, HLA-C, C1QA, HLA-DRB5, IL4R, HLA-DQB1, CTSC, HLA-A, CXCL10, AQP3, HLA-F, LGALS1, C1S, RPS19, ANXA1, TNFRSF21, BCL10, EREG, HLA-DMA, RUNX1, CALR, PARK7, IPO5, RBM47, C1R, XRCC5, CFB, PDPK1, C1QB, IRF3, PYCARD, PHB2, RARRES2, HSPA…
GOBP_ADAPTIVE_IMMUNE_RESPONSE_BASED_ON_SOMATIC_RECOMBINATION_OF_IMMUNE_RECEPTORS_BUILT_FROM_IMMUNOGLOBULIN_SUPERFAMILY_DOMAINS	1.18839e-10	1.00815e-07	0.826657	0.565217	2.18092	263	IGHG1, IGHG3, IGHG4, IGLC1, IGHG2, IGKC, IGLC2, HLA-B, B2M, CD74, HLA-DRB1, HLA-DRA, C3, IGHM, CEACAM1, HLA-E, HLA-C, C1QA, IL4R, CTSC, HLA-A, HLA-F, C1S, ANXA1, BCL10, C1R, C1QB, PTPRC, TAP2
GOBP_REGULATION_OF_IMMUNE_RESPONSE	1.44096e-10	1.07099e-07	0.826657	0.4317	1.81302	723	IGHG1, IGHG3, IGHG4, IGLC1, IGHG2, IGKC, PIGR, HLA-B, B2M, PLSCR1, CD74, HLA-DRB1, KLK7, HLA-DRA, CD177, C3, ISG15, KLK5, CCL5, IGHM, CYBA, CEACAM1, HLA-DPA1, HLA-E, HLA-DPB1, HLA-C, C1QA, HLA-DRB5, IL4R, HLA-DQB1, HLA-A, HLA-F, C1S, APOE, RPS19, ANXA1, TNFRSF21, BCL10, EREG, HLA-DMA, SAMHD1, PARK7, IPO5, RBM47, C1R, XRCC5, CFB, PDPK1, C1QB, IRF3, TTLL12, PYCARD, PHB2, RHBDF2, HSPA8, PTPRC, FKBP1…
GOBP_POSITIVE_REGULATION_OF_IMMUNE_RESPONSE	1.54302e-10	1.07099e-07	0.826657	0.460752	1.90194	584	IGHG1, IGHG3, IGHG4, IGLC1, IGHG2, IGKC, HLA-B, B2M, PLSCR1, CD74, HLA-DRB1, KLK7, HLA-DRA, CD177, C3, KLK5, CCL5, IGHM, CYBA, CEACAM1, HLA-DPA1, HLA-E, HLA-DPB1, HLA-C, C1QA, HLA-DRB5, IL4R, HLA-DQB1, HLA-A, HLA-F, C1S, RPS19, ANXA1, TNFRSF21, BCL10, EREG, HLA-DMA, PARK7, IPO5, RBM47, C1R, XRCC5, CFB, PDPK1, C1QB, IRF3, PYCARD, PHB2, HSPA8, PTPRC, LYN, RTN4, TAP2, OTULIN, EIF2B1, HEXIM1, PRKD2, …
GOBP_ANTIMICROBIAL_HUMORAL_RESPONSE	1.72686e-10	1.09871e-07	0.826657	0.768029	2.48991	73	DEFB4A, IGHG1, S100A7, WFDC2, IGHG3, IGHG4, IGHG2, PI3, SLPI, KLK7, LYZ, KLK5, IGHM, HLA-E, HLA-A, FAU, CXCL10, RPS19, RPL39, DEFB1, RARRES2, RPL30, SPRR2A, WFDC5, PRSS3, LTF, CXCL9
GOBP_LYMPHOCYTE_MEDIATED_IMMUNITY	1.06772e-09	6.27078e-07	0.788187	0.561547	2.16916	251	IGHG1, IGHG3, IGHG4, IGLC1, IGHG2, IGKC, IGLC2, HLA-B, B2M, CD74, HLA-DRB1, HLA-DRA, C3, IGHM, CEACAM1, HLA-E, HLA-C, C1QA, IL4R, CTSC, HLA-A, HLA-F, C1S, NKG7, BCL10, C1R, C1QB, CORO1A, PTPRC, TAP2
GOBP_REGULATION_OF_IMMUNE_SYSTEM_PROCESS	1.16825e-09	6.37113e-07	0.788187	0.368547	1.59689	1191	IGHG1, S100A7, IGHG3, IGHG4, IGLC1, IGHG2, IGKC, PIGR, HLA-B, B2M, PLSCR1, CD74, HLA-DRB1, KLK7, HLA-DRA, CD177, C3, STAT1, ISG15, KLK5, CCL5, IGHM, CYBA, CEACAM1, HLA-DPA1, RARG, HLA-E, APOD, HLA-DPB1, DAPL1, HLA-C, C1QA, HLA-DRB5, IL4R, HLA-DQB1, CTSC, HLA-A, BST2, CXCL10, AQP3, HLA-F, LGALS1, C1S, ZFP36L2, APOE, RPS19, ANXA1, TNFRSF21, BCL10, EREG, HLA-DMA, RUNX1, SAMHD1, CALR, PARK7, IPO5, RB…
GOBP_INNATE_IMMUNE_RESPONSE	1.75421e-09	8.92894e-07	0.788187	0.419633	1.75861	714	DEFB4A, WFDC2, PI3, SLPI, IFI27, HLA-B, PLSCR1, KRT16, CD74, CD177, C3, STAT1, ISG15, CCL5, IL36G, IGHM, CYBA, CEACAM1, HLA-DPA1, HLA-E, LCN2, HLA-C, C1QA, HLA-A, BST2, FAU, APOL1, MX1, CXCL10, HLA-F, IFITM1, C1S, APOE, RPS19, DHX15, ANXA1, NKG7, BCL10, IFI6, EREG, GBP4, SAMD9, APOBEC3A, RPL39, SAMHD1, RPS6KB1, IPO5, RBM47, C1R, XRCC5, CFB, DEFB1, PDPK1, C1QB, IRF3, TTLL12, PYCARD, PPP1R14B, PHB2…
GOBP_LEUKOCYTE_MEDIATED_IMMUNITY	4.17578e-09	1.99263e-06	0.761461	0.514914	2.0286	328	IGHG1, IGHG3, IGHG4, IGLC1, IGHG2, IGKC, IGLC2, HLA-B, B2M, CD74, HLA-DRB1, HLA-DRA, CD177, C3, IGHM, CEACAM1, HLA-E, HLA-C, C1QA, IL4R, CTSC, HLA-A, BST2, HLA-F, C1S, NKG7, BCL10, C1R, PDPK1, C1QB, CORO1A, PTPRC, LYN, TAP2, CHGA, JAGN1, IRF7, RNF19B, SERPING1, TRPM4, RAET1G, RAC2, EMP2, TUBB4B, CD27, TYROBP, VAMP8, IRAK4, ITGB2, RNF8, ICAM1, LAMP1, GNL1, PLA2G3, MYD88, SWAP70, AHR, UNC13D, CRK, …
GOBP_IMMUNE_EFFECTOR_PROCESS	4.63125e-09	2.07998e-06	0.761461	0.452512	1.84999	499	IGHG1, IGHG3, IGHG4, IGLC1, IGHG2, IGKC, IGLC2, HLA-B, B2M, CD74, HLA-DRB1, KLK7, HLA-DRA, CD177, C3, KLK5, IGHM, CEACAM1, HLA-E, HLA-C, C1QA, IL4R, CTSC, HLA-A, BST2, HLA-F, LGALS1, C1S, RPS19, ANXA1, NKG7, BCL10, SBNO2, C1R, CFB, PDPK1, C1QB, PYCARD, PHB2, CORO1A, PTPRC, LYN, TAP2, SELENOK, XBP1, RPS6, CHGA, GPI, LCP1, SHB, JAGN1, IRF7, RNF19B, SERPING1, TRPM4, RAET1G, LGALS3, RAC2, EMP2, PANX1…
GOBP_DEFENSE_RESPONSE_TO_BACTERIUM	7.25944e-09	3.07921e-06	0.761461	0.594956	2.17956	188	DEFB4A, IGHG1, WFDC2, IGHG3, IGHG4, IGHG2, PI3, SLPI, KLK7, LYZ, ISG15, KLK5, IGHM, CYBA, HLA-E, LCN2, HLA-A, FAU, RPS19, DHX15, GBP4, RPL39, DEFB1, PYCARD, TAB2, RARRES2, RAB14, RPL30, SPRR2A, GSDMA, WFDC5, CHGA, LTF
GOBP_B_CELL_MEDIATED_IMMUNITY	8.72911e-09	3.50772e-06	0.74774	0.658178	2.26517	123	IGHG1, IGHG3, IGHG4, IGLC1, IGHG2, IGKC, IGLC2, CD74, C3, IGHM, HLA-E, C1QA, IL4R, C1S, BCL10, C1R, C1QB, PTPRC
GOBP_RIBOSOME_BIOGENESIS	2.56206e-08	9.78066e-06	0.733762	0.504879	1.9929	312	RPS27, DAPL1, RPS21, RPL38, RPL35, RPS16, RPS12, RPS25, GLUL, RPL23A, RPS28, RPS19, RPL26, RPSA, RPS13, RPS15A, SNU13, RPS7, NOP14, RPL27, RPS14, XRCC5, RPS11, RPS5, NOP10, RPS3A, WDR74, DKC1, RPL14, GRWD1, NIFK, FASTKD2, RPL24, NOC4L, RPL7A, ISG20, RRP7A, RPS15, EIF5B, RPS6, RSL1D1, NPM1, RPL5, NOL7, DCAF13, DIMT1, RPL11, MRTO4, NOP16, RPL10A, BOP1, GTF2H5, MRPL20, NHP2, YBEY, NOA1, RRP12, RPS23…
GOBP_ANTIGEN_PROCESSING_AND_PRESENTATION_OF_PEPTIDE_ANTIGEN	5.16658e-08	1.87842e-05	0.719513	0.757144	2.39043	64	HLA-B, B2M, CD74, HLA-DRB1, HLA-DRA, HLA-DPA1, HLA-E, HLA-DPB1, HLA-C, HLA-DRB5, HLA-DQB1, HLA-A, HLA-F, HLA-DMA, CALR, CTSV, PYCARD, CTSD, TAP2, TAP1, HLA-DQA1, CTSF, RAET1G, IFI30
GOBP_PEPTIDE_BIOSYNTHETIC_PROCESS	9.03371e-08	3.13511e-05	0.704976	0.408343	1.69879	646	CCL5, RPL34, RPS27, RPL27A, DAPL1, RPS21, RPL38, RPL35, RPS16, FAU, RPL37, RPS12, RPS25, RPL23A, RPS28, ZFP36L2, RPS19, RPS29, RPL26, RPL18A, RPSA, RPS2, RPS20, RPL13, EIF4A1, RPS13, RPL39, RPS15A, RPL22L1, RPL28, RPS7, RPS27A, MRPS17, RPL15, CALR, RPL36A, RPS6KB1, RPL21, RPL32, RPL27, RPS18, RPS14, RPL41, RPL31, RPL36, RPS11, TRAP1, RPS5, RPS3A, MRPL3, FARSA, MRPS18B, MRPL9, MRPL17, GUF1, YBX1, …
GOBP_ORGANONITROGEN_COMPOUND_BIOSYNTHETIC_PROCESS	1.27157e-07	4.22106e-05	0.690132	0.333119	1.46602	1474	PLSCR1, PHLDA1, CCL5, RPL34, ATP5MC3, RPS27, RPL27A, DAPL1, RPS21, OST4, RPL38, RPL35, RPS16, NAMPT, FAU, ATP5ME, RPL37, RPS12, RPS25, GLUL, TMSB4X, RPL23A, RPS28, ZFP36L2, APOE, RPS19, BCL10, RPS29, RPL26, RPL18A, RPSA, RPS2, NME2, RPS20, RPL13, EIF4A1, RPS13, RPL39, RPS15A, RPL22L1, RPL28, HSD17B12, RPS7, RPS27A, MRPS17, RPL15, CALR, RPL36A, PARK7, RPS6KB1, RPL21, RPL32, SGPP2, RPL27, RPS18, RP…
GOBP_RESPONSE_TO_ENDOGENOUS_STIMULUS	1.77559e-07	5.64861e-05	0.690132	-0.351274	-1.48621	1301	COL1A1, IGFBP5, COL1A2, COL3A1, DKK1, HPGD, GJA1, CITED2, VEGFA, DSG1, SFRP4, FSTL1, DCN, FBXO32, KDM5B, COL6A1, NBL1, CPNE3, PDCD6, ZFP36, NR1D1, SCNN1B, NCOA2, ACAP2, ESR1, TOB1, TIMP2, CFLAR, SPHK1, IGF1, MAOB, ITPR2, HIPK2, TXNIP, CLDN4, FBN1, ME1, TNC, CTSH, SGK1, PIK3R1, NUCKS1, A2M, KMT2A, CITED4, RELA, TIMP3, DDX5, EDNRA, COL5A2, CAV1, NDST1, KLF4, LRRK2, ILK, KDR, PMEPA1, MEIS2, RAP1A, G…
GOBP_ANTIGEN_PROCESSING_AND_PRESENTATION_OF_EXOGENOUS_ANTIGEN	2.99691e-07	9.15255e-05	0.674963	0.795427	2.38304	44	B2M, CD74, HLA-DRB1, HLA-DRA, HLA-DPA1, HLA-E, HLA-DPB1, HLA-DRB5, HLA-DQB1, HLA-A, PSME1, HLA-F, HLA-DMA, CTSV, CTSD, TAP2, HLA-DQA1, CTSF, IFI30
GOBP_RIBONUCLEOPROTEIN_COMPLEX_BIOGENESIS	4.60271e-07	0.00013516	0.674963	0.444118	1.80689	451	RPS27, DAPL1, RPS21, RPL38, RPL35, RPS16, RPS12, RPS25, GLUL, RPL23A, RPS28, RPS19, RPL26, SNRPD2, RPSA, SF3B5, RPS13, RPS15A, SNU13, RPS7, SNRPF, NOP14, RPL27, RPS14, XRCC5, DDX23, RPS11, RPS5, NOP10, RPS3A, WDR74, PRPF6, LSM4, DKC1, RPL14, GRWD1, NIFK, FASTKD2, PHF5A, RPL24, EIF3D, NOC4L, RPL7A, ISG20, RRP7A, RPS15, RPL13A, EIF5B, RPS6, RSL1D1, EIF2D, NPM1, SF1, RPL5, NOL7, DCAF13, DIMT1, RPL11…
GOBP_ANTIGEN_PROCESSING_AND_PRESENTATION_OF_EXOGENOUS_PEPTIDE_ANTIGEN	5.50776e-07	0.000150337	0.659444	0.815112	2.365	36	B2M, CD74, HLA-DRB1, HLA-DRA, HLA-DPA1, HLA-E, HLA-DPB1, HLA-DRB5, HLA-DQB1, HLA-A, HLA-F, HLA-DMA, CTSV, CTSD, TAP2, HLA-DQA1, CTSF, IFI30, HLA-DMB, HLA-DQA2
GOBP_REGULATION_OF_VIRAL_PROCESS	5.69229e-07	0.000150337	0.659444	0.591516	2.08169	142	SLPI, PLSCR1, CD74, HLA-DRB1, STAT1, ISG15, CCL5, TMPRSS2, BST2, MX1, IFITM1, LGALS1, KPNA6, APOBEC3A, PPIA, TBC1D20, MPHOSPH8, P4HB, STOM, HEXIM1, LY6E, ISG20, IFITM3, TRIM11, TASOR, LTF, IFIH1, PKN2, RAD23A, EIF2AK2, CIITA, TARBP2, SETDB1, TRIM5, OAS2, PPIE, OAS3, APOBEC3G, RSAD2, KPNA2, CXCL8, DHX9, N4BP1, AXL, NOTCH1, LAMP3, VPS4A, SRPK1, TRIM59, OASL, FURIN
GOBP_ANTIGEN_PROCESSING_AND_PRESENTATION	5.71026e-07	0.000150337	0.659444	0.648738	2.19154	103	HLA-B, B2M, CD74, HLA-DRB1, HLA-DRA, HLA-DPA1, HLA-E, HLA-DPB1, HLA-C, HLA-DRB5, HLA-DQB1, HLA-A, PSME1, HLA-F, HLA-DMA, CALR, PSMB8, CTSV, PYCARD, CTSD, TAP2, TAP1, HLA-DQA1, CTSF, YTHDF1, RAET1G, IFI30, HLA-DMB, CCL21, ICAM1, RAB5B, HLA-DQA2, ERAP1, RAB10, TAPBP, HLA-DQB2, LNPEP, PDIA3, RFTN1, FGL2, UNC93B1
GOBP_PEPTIDE_METABOLIC_PROCESS	6.07857e-07	0.000154699	0.659444	0.380595	1.59479	751	CCL5, RPL34, RPS27, RPL27A, DAPL1, RPS21, RPL38, RPL35, RPS16, AEBP1, FAU, RPL37, RPS12, RPS25, RPL23A, RPS28, ZFP36L2, APOE, RPS19, RPS29, RPL26, RPL18A, RPSA, RPS2, RPS20, RPL13, HM13, EIF4A1, RPS13, RPL39, RPS15A, RPL22L1, RPL28, RPS7, RPS27A, MRPS17, RPL15, CALR, RPL36A, RPS6KB1, RPL21, RPL32, RPL27, RPS18, RPS14, RPL41, RPL31, RPL36, RPS11, TRAP1, RPS5, RPS3A, MRPL3, FARSA, MRPS18B, MRPL9, M…
GOBP_IMMUNE_RESPONSE_REGULATING_CELL_SURFACE_RECEPTOR_SIGNALING_PATHWAY	7.56439e-07	0.000186303	0.659444	0.49423	1.91635	270	IGHG1, IGHG3, IGHG4, IGLC1, IGHG2, IGKC, PIGR, PLSCR1, HLA-DRB1, IGHM, CYBA, CEACAM1, HLA-DPB1, HLA-DQB1, HLA-A, TNFRSF21, BCL10, PTPRC, LYN, EIF2B1, PRKD2, GRB2, NFKB1, DGKZ, LTF, SHB, MAPK9, FLOT1, CD14, CSK, LGALS3, KHDRBS1, FYB1, TNIP2, YES1, TYROBP, SKAP1, RPS3, CD3D, IRAK4, UBE2N, EP300, NFKBIA, ADA, MAP3K1, TMEM126A, PHPT1, LCK, BAX, LCP2, MYD88
GOBP_CELL_KILLING	8.32765e-07	0.000198693	0.659444	0.583521	2.09196	154	DEFB4A, IGHG1, HLA-B, B2M, HLA-DRB1, HLA-DRA, C3, LYZ, CEACAM1, HLA-E, HLA-C, CTSC, HLA-A, APOL1, HLA-F, RPS19, NKG7, CORO1A, PTPRC, RPL30, TAP2, GZMA, CHGA, LTF, RNF19B, RAET1G, EMP2, ROMO1, TUBB4B, TYROBP, LCE3A, BCL2L1, DEFB103B, ICAM1, LAMP1, KRT6A, MYD88, UNC13D, CRK, RASGRP1, VAMP7, HPRT1, NOS2, ATN1, STXBP2, CFH, GZMH, CD2, PRF1, TUSC2
GOBP_AMIDE_BIOSYNTHETIC_PROCESS	1.00933e-06	0.000233523	0.643552	0.38045	1.59885	757	CCL5, RPL34, RPS27, RPL27A, DAPL1, RPS21, RPL38, RPL35, RPS16, FAU, RPL37, RPS12, RPS25, RPL23A, RPS28, ZFP36L2, RPS19, RPS29, RPL26, RPL18A, RPSA, RPS2, RPS20, RPL13, EIF4A1, RPS13, RPL39, RPS15A, RPL22L1, RPL28, HSD17B12, RPS7, RPS27A, MRPS17, RPL15, CALR, RPL36A, RPS6KB1, RPL21, RPL32, RPL27, RPS18, RPS14, RPL41, RPL31, RPL36, RPS11, TRAP1, RPS5, RPS3A, MRPL3, FARSA, MRPS18B, MRPL9, MRPL17, GU…
GOBP_RESPONSE_TO_GROWTH_FACTOR	1.10913e-06	0.000249065	0.643552	-0.403508	-1.6111	561	COL1A1, COL1A2, COL3A1, DKK1, HPGD, CITED2, VEGFA, SFRP4, FSTL1, DCN, KDM5B, NBL1, CPNE3, PDCD6, ZFP36, ACAP2, TOB1, CFLAR, SPHK1, HIPK2, FBN1, TNC, KMT2A, RELA, DDX5, CAV1, NDST1, KLF4, ILK, KDR, PMEPA1, MEIS2, RAP1A, UBE2D3, PDCD4, GATA3, ACVR1, MAP3K7, ZNF703, GALNT3, DUSP3, LTBP1, RAF1, INPP5K, SORT1, HOXA13, ZBTB7A, TWSG1, OGT, KIDINS220, GIPC1, DKK3, SHOC2, LTBP4, SETX, VASN, ATP7A, MXRA5, …
GOBP_POSITIVE_REGULATION_OF_T_CELL_MEDIATED_CYTOTOXICITY	1.53098e-06	0.000333973	0.643552	0.807386	2.30856	34	HLA-B, B2M, HLA-DRB1, HLA-DRA, HLA-E, HLA-C, HLA-A, HLA-F, PTPRC, TAP2, RAET1G
GOBP_ANTIBACTERIAL_HUMORAL_RESPONSE	1.68316e-06	0.000356969	0.643552	0.78299	2.30158	39	IGHG1, WFDC2, IGHG3, IGHG4, IGHG2, PI3, SLPI, KLK7, KLK5, IGHM, HLA-E, HLA-A, FAU, RPL39, DEFB1, SPRR2A, WFDC5, LTF
GOBP_AMIDE_METABOLIC_PROCESS	2.50272e-06	0.000511204	0.627257	0.352348	1.50833	993	CCL5, RPL34, RPS27, RPL27A, DAPL1, RPS21, RPL38, RPL35, RPS16, AEBP1, FAU, RPL37, RPS12, RPS25, GLUL, RPL23A, RPS28, ZFP36L2, APOE, RPS19, RPS29, RPL26, RPL18A, RPSA, RPS2, RPS20, RPL13, HM13, EIF4A1, RPS13, RPL39, RPS15A, RPL22L1, RPL28, HSD17B12, RPS7, RPS27A, MRPS17, RPL15, CALR, PLA2G4E, RPL36A, RPS6KB1, RPL21, RPL32, RPL27, RPS18, RPS14, RPL41, RPL31, RPL36, NT5C2, RPS11, PLAAT4, TRAP1, RPS5…
GOBP_ANIMAL_ORGAN_MORPHOGENESIS	2.58489e-06	0.000511204	0.627257	-0.371101	-1.5233	763	COL1A1, IGFBP5, COL1A2, COL3A1, DKK1, CITED2, DAAM1, VEGFA, SFRP4, DCN, KDM5B, TUBA1A, SYNPO2L, NBL1, DSP, COL5A1, MGP, ESR1, CFLAR, ERRFI1, HIPK2, FBN1, DGCR2, SEMA3C, SAV1, TNC, CTSH, CNNM4, CD34, PRRX1, RELA, MEF2D, MYO6, THY1, DVL1, TULP3, PTN, EDNRA, COL5A2, CAV1, NDST1, ABLIM1, LRRK2, ILK, MAFB, KDR, MEIS2, BTBD7, SPEF2, PDCD4, PHACTR4, GATA3, ACVR1, TPRN, NIPBL, RDH13, AR, SOX4, ACP5, METT…
GOBP_RIBOSOME_ASSEMBLY	2.61126e-06	0.000511204	0.627257	0.719179	2.23372	58	RPS27, RPL38, RPL23A, RPS28, RPS19, RPSA, RPS14, XRCC5, RPS5, FASTKD2, RPL24, RRP7A, RPS15, EIF5B, NPM1, RPL5, RPL11, MRTO4, BOP1, MRPL20, NOA1, ERAL1, RPF2, DHX29, RPL6, BRIX1, PRKDC, DHX30, EIF2A, NOP53, EFL1, C1QBP
GOBP_REGULATION_OF_T_CELL_MEDIATED_CYTOTOXICITY	3.16571e-06	0.000604254	0.627257	0.769007	2.28812	43	HLA-B, B2M, HLA-DRB1, HLA-DRA, CEACAM1, HLA-E, HLA-C, HLA-A, HLA-F, PTPRC, TAP2, RAET1G
GOBP_ATP_SYNTHESIS_COUPLED_ELECTRON_TRANSPORT	4.20165e-06	0.000782429	0.610527	0.649468	2.13879	82	UQCR11, COX7C, UQCRFS1, PARK7, NDUFB1, NDUFA1, CCNB1, NDUFB2, NDUFAB1, NDUFS3, NDUFS5, CYCS, COX6C, NDUFB8, UQCRC1, NDUFS7, COX4I1, COX5B, COX7A2, UQCRB, DGUOK, COX6A1, NDUFA12, SDHC, NDUFA2, NDUFA10, UQCR10, NDUFV3, COX5A, COX7A2L, NDUFB6, NDUFA8, COA6, NDUFB3, NDUFB9, SDHB, NDUFA7, SDHAF2, NDUFA3
GOBP_RIBOSOMAL_SMALL_SUBUNIT_BIOGENESIS	4.49602e-06	0.000817312	0.610527	0.618931	2.07853	100	RPS27, RPS21, RPL38, RPS16, RPS12, RPS25, RPS28, RPS19, RPSA, RPS13, RPS15A, SNU13, RPS7, NOP14, RPS14, XRCC5, RPS11, RPS5, RPS3A, RRP7A, RPS15, RPS6, NPM1, NOL7, DCAF13, DIMT1, GTF2H5, RPS23, FBL, RPS9, NOP9, ERAL1, LSM6, UTP23, AATF, NOP58, IMP3, PRKDC, UTP25, UTP6
GOBP_ANTIGEN_RECEPTOR_MEDIATED_SIGNALING_PATHWAY	5.02089e-06	0.000891499	0.610527	0.552908	2.00664	168	IGHG1, IGHG3, IGHG4, IGLC1, IGHG2, IGKC, HLA-DRB1, IGHM, CEACAM1, HLA-DPB1, HLA-DQB1, HLA-A, TNFRSF21, BCL10, PTPRC, LYN, EIF2B1, PRKD2, GRB2, NFKB1, DGKZ, SHB, CSK, LGALS3, KHDRBS1, FYB1, SKAP1, RPS3, CD3D, UBE2N, NFKBIA, ADA, PHPT1, LCK, BAX, LCP2
GOBP_MUSCLE_SYSTEM_PROCESS	5.29459e-06	0.000918731	0.610527	-0.449615	-1.7024	297	IGFBP5, CALD1, GJA1, FBXO32, DSP, DSC2, HMOX1, SCNN1B, CFLAR, SPHK1, ASPH, IGF1, EDN2, NMU, G6PD, TPM4, CALM3, EDNRA, CAV1, MYOZ1, JARID2, TMOD3, UTRN, ASB3, AKAP9, EDN3, ARG2, PIK3C2A, MYOF, CERT1, TPM1, MYLK, FOXP1, CAMK2D, PRKACA, TWF1, PARP2, PDLIM5, GSK3A, ATP2B4, GAMT, CAMTA2, PIK3CA, ROCK1, PDE5A, IL6ST, EZH2, MAP2K4, ALDOA, SLC6A8, CTTN, CAMK2G, JUP, MEF2A, NR4A1, GTF2IRD1, GRK2, HOMER1, …
GOBP_ANTIGEN_PROCESSING_AND_PRESENTATION_OF_ENDOGENOUS_ANTIGEN	5.46811e-06	0.000927756	0.610527	0.82978	2.29374	30	HLA-B, B2M, CD74, HLA-DRB1, HLA-DRA, HLA-E, HLA-C, HLA-A, HLA-F, TAP2, TAP1, RAET1G
GOBP_ACTIVATION_OF_IMMUNE_RESPONSE	6.40206e-06	0.0010626	0.610527	0.421394	1.70557	432	IGHG1, IGHG3, IGHG4, IGLC1, IGHG2, IGKC, PLSCR1, HLA-DRB1, C3, IGHM, CYBA, CEACAM1, HLA-DPB1, C1QA, HLA-DQB1, HLA-A, C1S, TNFRSF21, BCL10, IPO5, C1R, XRCC5, CFB, PDPK1, C1QB, IRF3, PYCARD, PHB2, HSPA8, PTPRC, LYN, RTN4, OTULIN, EIF2B1, HEXIM1, PRKD2, UFD1, PPP2CA, GRB2, TRIM11, SFPQ, NFKB1, DGKZ, LTF, SHB, IRF7, IFIH1, SERPING1, FLOT1, CD14, CSK, LGALS3, KHDRBS1, FYB1, TNIP2, YES1, TYROBP, SKAP1,…
GOBP_ANTIGEN_PROCESSING_AND_PRESENTATION_OF_ENDOGENOUS_PEPTIDE_ANTIGEN	7.9547e-06	0.00129222	0.593325	0.836534	2.23801	24	HLA-B, B2M, HLA-DRB1, HLA-DRA, HLA-E, HLA-C, HLA-A, HLA-F, TAP2, TAP1, RAET1G
GOBP_ANTIGEN_PROCESSING_AND_PRESENTATION_OF_EXOGENOUS_PEPTIDE_ANTIGEN_VIA_MHC_CLASS_II	1.18882e-05	0.00189097	0.593325	0.819236	2.23402	28	B2M, CD74, HLA-DRB1, HLA-DRA, HLA-DPA1, HLA-DPB1, HLA-DRB5, HLA-DQB1, HLA-DMA, CTSV, CTSD, HLA-DQA1, CTSF, IFI30, HLA-DMB, HLA-DQA2
GOBP_CELL_PART_MORPHOGENESIS	1.31187e-05	0.0020441	0.593325	-0.388553	-1.54697	515	VEGFA, PLXNB2, TUBA1A, NBL1, WASF2, MYCBP2, CRABP2, EDN2, ULK1, DOCK7, GPM6A, SEMA3C, SGK1, IFRD1, LAMB2, THY1, DVL1, PTN, EDNRA, EPHB6, PARD3, LRRK2, SPAG9, ANK3, TRAK1, MAP4K4, GATA3, PLEC, EFNA5, EDN3, PICALM, SEMA3E, SLC25A46, NUMBL, NIN, OPHN1, GOLGA4, CERT1, RREB1, PACSIN2, SHTN1, DICER1, APP, STXBP1, KALRN, MFF, KIDINS220, PALLD, ADNP, EFNB2, KLK8, ZNF365, PQBP1, ATP7A, ABI1, TOP2B, PDLIM5…
GOBP_CELL_MORPHOGENESIS	1.39285e-05	0.00212688	0.593325	-0.365777	-1.49894	736	DKK1, SPARC, VEGFA, PLXNB2, ZRANB1, TUBA1A, NBL1, WASF2, MYCBP2, CRABP2, EDN2, ULK1, DOCK7, CLDN4, GPM6A, SEMA3C, SGK1, IFRD1, LAMB2, THY1, DVL1, PTN, EDNRA, EPHB6, PARD3, LRRK2, ILK, SPAG9, KDR, ANK3, TRAK1, MAP4K4, GATA3, PLEC, LRATD1, TPRN, EFNA5, EDN3, PICALM, SEMA3E, ARHGEF26, SLC25A46, FRYL, NUMBL, NIN, AR, OPHN1, PHIP, GOLGA4, CERT1, BAP1, RREB1, PACSIN2, SHTN1, DICER1, HOXA13, APP, STXBP1…
GOBP_NEGATIVE_REGULATION_OF_VIRAL_PROCESS	1.46065e-05	0.00218668	0.593325	0.644349	2.10831	78	SLPI, PLSCR1, STAT1, ISG15, CCL5, BST2, MX1, IFITM1, APOBEC3A, PPIA, MPHOSPH8, HEXIM1, LY6E, ISG20, IFITM3, TRIM11, TASOR, LTF, IFIH1, EIF2AK2, CIITA, SETDB1, TRIM5, OAS2, OAS3, APOBEC3G, RSAD2, N4BP1, SRPK1, TRIM59, OASL
GOBP_IMMUNE_RESPONSE_REGULATING_SIGNALING_PATHWAY	1.52614e-05	0.00224078	0.57561	0.420726	1.69436	400	IGHG1, IGHG3, IGHG4, IGLC1, IGHG2, IGKC, PIGR, PLSCR1, HLA-DRB1, IGHM, CYBA, CEACAM1, HLA-DPB1, HLA-DQB1, HLA-A, TNFRSF21, BCL10, IPO5, PDPK1, IRF3, PYCARD, PHB2, HSPA8, PTPRC, LYN, RTN4, OTULIN, EIF2B1, PRKD2, UFD1, PPP2CA, GRB2, TRIM11, NFKB1, DGKZ, LTF, SHB, IRF7, IFIH1, MAPK9, FLOT1, CD14, CSK, LGALS3, KHDRBS1, FYB1, TNIP2, YES1, TYROBP, SKAP1, RPS3, CD3D, IRAK4, UBE2N, EP300, EIF2AK2, TSPAN6…
GOBP_NEGATIVE_REGULATION_OF_VIRAL_GENOME_REPLICATION	1.66041e-05	0.00239193	0.57561	0.711791	2.17128	49	SLPI, PLSCR1, ISG15, CCL5, BST2, MX1, IFITM1, APOBEC3A, MPHOSPH8, ISG20, IFITM3, TASOR, LTF, IFIH1, EIF2AK2, SETDB1, OAS2, OAS3, APOBEC3G, RSAD2, N4BP1, SRPK1, OASL
GOBP_ANTIGEN_PROCESSING_AND_PRESENTATION_OF_PEPTIDE_OR_POLYSACCHARIDE_ANTIGEN_VIA_MHC_CLASS_II	2.05636e-05	0.00290746	0.57561	0.784052	2.22513	32	B2M, CD74, HLA-DRB1, HLA-DRA, HLA-DPA1, HLA-DPB1, HLA-DRB5, HLA-DQB1, HLA-DMA, CTSV, PYCARD, CTSD, HLA-DQA1, CTSF, IFI30, HLA-DMB, HLA-DQA2
GOBP_POSITIVE_REGULATION_OF_CELLULAR_CATABOLIC_PROCESS	2.31446e-05	0.00321289	0.57561	-0.444348	-1.68159	295	BNIP3L, NEAT1, DCN, BNIP3, XIST, SNX9, GPSM1, ZFP36, HMOX1, SAMD4B, TOB1, IGF1, ULK1, HSPB8, PUM2, RB1CC1, SVIP, LRRK2, TPCN1, KDR, VPS13D, SESN2, PIK3C2A, MAP3K7, NPRL2, PLEKHN1, RAB3GAP2, HNRNPD, CSDE1, APP, ZSWIM8, SESN3, ZBTB20, CNOT6L, PUM1, TOM1, LSM1, SLC25A4, CNOT10, RAB3GAP1, GSK3A, KCNQ1OT1, RNF31, CPEB3, PLK2, INSR, SNX33, OPTN, PABPC1, PIK3CB, ROCK1, NANOS1, CNOT8, TFEB, SQSTM1, PINK1…
GOBP_CELL_PROJECTION_ORGANIZATION	2.81126e-05	0.00383269	0.57561	-0.326151	-1.37341	1224	DKK1, RAP2B, VEGFA, PLXNB2, SYNE2, ABLIM3, TUBA1A, MAPK6, NBL1, WASF2, ABHD17B, MYCBP2, VAV3, CD2AP, CRABP2, CFLAR, SH3BP1, MTSS1, EDN2, ULK1, DOCK7, SCARB2, GPM6A, SEMA3C, TNC, PUM2, SGK1, KATNB1, PIK3R1, IFRD1, LAMB2, PRRX1, TTC17, THY1, DVL1, PTN, EDNRA, EPHB6, CAV1, PARD3, KLF4, ABLIM1, LRRK2, ILK, SPAG9, EMP1, ANK3, TRAK1, RAP1A, MAP4K4, SPEF2, AIF1L, GATA3, TPRN, ARHGEF4, EFNA5, EDN3, PICAL…
GOBP_RRNA_METABOLIC_PROCESS	2.86134e-05	0.00383269	0.57561	0.462643	1.78926	249	RPS27, RPS21, RPL35, RPS16, RPS25, RPS28, RPS19, RPL26, SNU13, RPS7, NOP14, RPL27, RPS14, DEDD, NOP10, WDR74, IPPK, DKC1, RPL14, NIFK, NOC4L, RPL7A, ISG20, RRP7A, RPS15, RPS6, RSL1D1, RPL5, DCAF13, DIMT1, RPL11, MRTO4, TCOF1, RPL10A, BOP1, GTF2H5, NHP2, YBEY, RRP12, FBL, GTPBP4, MPHOSPH6, TFB2M, NOP9, XRN1, GTF3C6, RPF2, LSM6, RRP15, UTP23, GTF3C5, RPL35A, RRP1, ESF1, PES1, BRIX1, TENT4B, NOP58, …
GOBP_B_CELL_RECEPTOR_SIGNALING_PATHWAY	3.19549e-05	0.00420647	0.557332	0.668164	2.09456	61	IGHG1, IGHG3, IGHG4, IGLC1, IGHG2, IGKC, IGHM, PTPRC, LYN, GRB2, NFKB1
GOBP_ANTIGEN_PROCESSING_AND_PRESENTATION_OF_PEPTIDE_ANTIGEN_VIA_MHC_CLASS_IB	3.36594e-05	0.00435575	0.557332	0.857681	2.10701	17	HLA-B, B2M, HLA-E, HLA-C, HLA-A, HLA-F, TAP2, RAET1G
GOBP_RESPONSE_TO_STEROID_HORMONE	3.62697e-05	0.00461532	0.557332	-0.446648	-1.65617	251	COL1A1, DSG1, FBXO32, ZFP36, NR1D1, SCNN1B, NCOA2, ESR1, CFLAR, MAOB, TXNIP, CLDN4, SGK1, A2M, RELA, DDX5, CAV1, PMEPA1, SCNN1A, SMARCA4, ARID1A, CLOCK, ABHD2, AR, DDRGK1, ZBTB7A, HSPA1B, FOSL2, FOXP1, ZDHHC7, PAQR7, PLPP1, PIAS2, KANK2, FOSB, SREBF1, CALCOCO1, DDX17, NCOR2, RXRA, SCNN1G, PAGR1, SAFB, GSK3A, ADM, UBE2L3, ALAD, IGF1R, CLDN1, RBFOX2, FIBIN, PAK1, PPARD, PIK3CA, TAF7, HSPA1A, TGFB1,…
GOBP_T_CELL_MEDIATED_CYTOTOXICITY	3.68875e-05	0.00461698	0.557332	0.688477	2.10239	52	HLA-B, B2M, HLA-DRB1, HLA-DRA, CEACAM1, HLA-E, HLA-C, CTSC, HLA-A, HLA-F, PTPRC, TAP2, RAET1G, EMP2
GOBP_RIBOSOMAL_SMALL_SUBUNIT_ASSEMBLY	3.77659e-05	0.00465069	0.557332	0.869974	2.10043	16	RPS27, RPL38, RPS28, RPS19, RPSA, RPS14, XRCC5, RPS5, RRP7A, RPS15, ERAL1, PRKDC
GOBP_RESPIRATORY_ELECTRON_TRANSPORT_CHAIN	3.94212e-05	0.00477747	0.557332	0.598512	2.01561	102	SOD2, UQCR11, COX7C, UQCRFS1, PARK7, NDUFB1, NDUFA1, CCNB1, NDUFB2, NDUFAB1, NDUFS3, NDUFS5, GPD2, CYCS, COX6C, NDUFB8, UQCRC1, NDUFS7, COX4I1, SCO2, COX5B, COX7A2, UQCRB, DGUOK, COX6A1, NDUFA12, SDHC, NDUFA2, NDUFA10, UQCR10, NDUFV3, COX5A, COX7A2L, NDUFB6, NDUFA8, COA6, NDUFB3, NDUFB9, SDHB, NDUFA7, SDHAF2, NDUFA3, ETFB, MYBBP1A
GOBP_CIRCULATORY_SYSTEM_DEVELOPMENT	4.00797e-05	0.00478138	0.557332	-0.345101	-1.43198	910	COL1A1, COL1A2, COL3A1, DKK1, SPARC, HPGD, CALD1, GJA1, CITED2, SPINK5, VEGFA, DCN, SYNPO2L, DSP, PDCD6, WASF2, COL5A1, HK2, VAV3, HMOX1, EPGN, CFLAR, SPHK1, ANP32B, IGF1, EDN2, ERRFI1, HIPK2, G6PD, FBN1, IL18, SASH1, SEMA3C, BTG1, SAV1, CTSH, HECTD1, RB1CC1, F3, CD34, PRRX1, MEF2D, AKAP13, THY1, ITGAV, DVL1, PLCD3, SLC12A6, EDNRA, KRT1, CAV1, NDST1, EPN1, JARID2, KLF4, C1GALT1, ILK, AMOTL1, KDR,…
GOBP_POSITIVE_REGULATION_OF_AUTOPHAGY	4.09126e-05	0.00480566	0.557332	-0.529069	-1.81349	135	BNIP3L, DCN, BNIP3, GPSM1, HMOX1, ULK1, HSPB8, RB1CC1, SVIP, LRRK2, TPCN1, KDR, VPS13D, SESN2, PIK3C2A, MAP3K7, NPRL2, RAB3GAP2, SESN3, TOM1, SLC25A4, RAB3GAP1, GSK3A, RNF31, PLK2, OPTN, PIK3CB, ROCK1, TFEB, SQSTM1, PINK1, C9orf72, PRKAA1, TRIM23
GOBP_RESPONSE_TO_HORMONE	4.1546e-05	0.00480612	0.557332	-0.364022	-1.47441	656	COL1A1, IGFBP5, COL3A1, CITED2, DSG1, SFRP4, FBXO32, ZFP36, NR1D1, SCNN1B, NCOA2, ESR1, TIMP2, CFLAR, MAOB, TXNIP, CLDN4, FBN1, ME1, TNC, CTSH, SGK1, PIK3R1, NUCKS1, A2M, CITED4, RELA, TIMP3, DDX5, EDNRA, CAV1, PMEPA1, SESN2, PDCD4, DENND4C, GATA3, LPIN2, SCNN1A, SMARCA4, EFNA5, ARID1A, CLOCK, ABHD2, PIK3C2A, MAP3K7, AR, PHIP, DDRGK1, C2CD5, LPIN3, RAF1, INPP5K, SORT1, ZBTB7A, HSPA1B, SESN3, OGT,…
GOBP_PEPTIDE_ANTIGEN_ASSEMBLY_WITH_MHC_PROTEIN_COMPLEX	4.80742e-05	0.00547831	0.557332	0.847509	2.11842	18	B2M, HLA-DRB1, HLA-DRA, HLA-DPA1, HLA-DPB1, HLA-DRB5, HLA-DQB1, HLA-DMA, CALR, HLA-DQA1, HLA-DMB, HLA-DQA2, TAPBP, HLA-DQB2, PDIA3
GOBP_PROTEIN_CONTAINING_COMPLEX_ASSEMBLY	5.06995e-05	0.00569251	0.557332	0.310386	1.35138	1287	B2M, CD74, HLA-DRB1, HLA-DRA, SOD2, TMSB10, ISG15, CYBA, HLA-DPA1, RPS27, HLA-DPB1, PFN1, GPX4, RPL38, HLA-DRB5, HLA-DQB1, LRRC8A, ARPC5, TMSB4X, RPL23A, RPS28, STEAP4, APOE, RPS19, BCL10, SNRPD2, RPSA, COTL1, SF3B5, MAPRE1, HLA-DMA, EHD4, UQCRFS1, SNU13, SNRPF, SAMHD1, CALR, PARK7, ATL3, RPS14, NDUFB1, NDUFA1, XRCC5, TRIOBP, ELOB, FERMT1, SSRP1, DDX23, NDUFB2, RPS5, NDUFAB1, PYCARD, NDUFS3, FARS…
GOBP_RIBOSOMAL_LARGE_SUBUNIT_BIOGENESIS	5.26604e-05	0.00582698	0.557332	0.628483	2.04474	74	RPL38, RPL35, RPL23A, RPL26, SNU13, WDR74, RPL14, NIFK, FASTKD2, RPL24, RPL7A, RSL1D1, NPM1, RPL5, RPL11, MRTO4, NOP16, RPL10A, BOP1, MRPL20, NHP2, GTPBP4, RPF2, RRP15, RPL6, MALSU1, RPL35A, PES1, BRIX1, URB1, RPL7L1, ZNHIT6, HEATR3, DHX30
GOBP_HUMORAL_IMMUNE_RESPONSE_MEDIATED_BY_CIRCULATING_IMMUNOGLOBULIN	5.8395e-05	0.00636922	0.557332	0.731128	2.14914	39	IGHG1, IGHG3, IGHG4, IGHG2, C3, IGHM, C1QA, C1S, C1R, C1QB, PTPRC
GOBP_POSITIVE_REGULATION_OF_IMMUNE_EFFECTOR_PROCESS	5.96006e-05	0.00640916	0.557332	0.47377	1.78465	213	HLA-B, B2M, CD74, HLA-DRB1, KLK7, HLA-DRA, CD177, C3, KLK5, HLA-E, HLA-C, IL4R, HLA-A, HLA-F, RPS19, ANXA1, BCL10, PDPK1, PYCARD, PHB2, PTPRC, LYN, TAP2, XBP1, GPI, SHB, RAET1G, RAC2, PANX1, TYROBP, VAMP8, HLA-DMB, ITGB2, LAMP1, PLA2G3, MYD88, UNC13D, RSAD2, TICAM1, RASGRP1, VAMP7, NOS2, DDX60, STXBP2, HSPD1
GOBP_INFLAMMATORY_RESPONSE_TO_ANTIGENIC_STIMULUS	7.28294e-05	0.00772295	0.538434	0.658542	2.03381	55	IGHG1, HLA-DRB1, C3, IL36G, HLA-E, PARK7, IL36A, RHBDF2, LYN, PSMA1, YES1, IL36B, RASGRP1, MKRN2, FCER1A, NOTCH1, CXCR2, SPN, FURIN, CD81
GOBP_VIRAL_PROCESS	7.39031e-05	0.00772946	0.538434	0.408343	1.63336	373	SLPI, IFI27, PLSCR1, CD74, HLA-DRB1, STAT1, ISG15, CCL5, TMPRSS2, BST2, MX1, IFITM1, LGALS1, APOE, CHMP5, KPNA6, ITGB1, RPSA, APOBEC3A, LAMTOR5, ZDHHC20, PPIA, HSPA8, TBC1D20, MPHOSPH8, PRMT1, P4HB, PTBP1, HDAC1, STOM, HEXIM1, LY6E, EIF3D, ISG20, BSG, IFITM3, TRIM11, EIF2D, TASOR, NPC1, LTF, MAN1B1, GALNT1, IRF7, IFIH1, JPT2, SIVA1, PKN2, SLC7A1, AKT1, HTATSF1, RAD23A, MON1B, CHMP1A, IST1, PPIB, …
GOBP_PEPTIDE_ANTIGEN_ASSEMBLY_WITH_MHC_CLASS_II_PROTEIN_COMPLEX	8.29034e-05	0.00855361	0.538434	0.886511	2.07265	14	B2M, HLA-DRB1, HLA-DRA, HLA-DPA1, HLA-DPB1, HLA-DRB5, HLA-DQB1, HLA-DMA, HLA-DQA1, HLA-DMB, HLA-DQA2
GOBP_ENZYME_LINKED_RECEPTOR_PROTEIN_SIGNALING_PATHWAY	8.56228e-05	0.00864823	0.538434	-0.354682	-1.45583	760	COL1A1, IGFBP5, COL1A2, COL3A1, DKK1, HPGD, CITED2, VEGFA, SFRP4, FSTL1, DCN, NBL1, CPNE3, PDCD6, GPRC5A, EPGN, TOB1, MTSS1, IGF1, ERRFI1, HIPK2, TXNIP, FBN1, PIK3R1, NUCKS1, F3, RELA, PTN, DDX5, EPHB6, NDST1, ILK, KDR, PMEPA1, UBE2D3, PDCD4, GATA3, ACVR1, EFNA5, PIK3C2A, MAP3K7, ZNF703, GALNT3, AR, DUSP3, PHIP, RABGEF1, LTBP1, C2CD5, RAF1, INPP5K, SORT1, HOXA13, ARID5B, ZBTB7A, KALRN, SESN3, TWS…
GOBP_ANTIGEN_PROCESSING_AND_PRESENTATION_VIA_MHC_CLASS_IB	8.60858e-05	0.00864823	0.538434	0.809015	2.12604	23	HLA-B, B2M, HLA-E, HLA-C, HLA-A, HLA-F, TAP2, RAET1G
GOBP_CELLULAR_COMPONENT_MORPHOGENESIS	8.82457e-05	0.00875008	0.538434	-0.371443	-1.48783	580	VEGFA, PLXNB2, TUBA1A, SYNPO2L, NBL1, WASF2, MYCBP2, CRABP2, CFLAR, EDN2, ULK1, DOCK7, GPM6A, SEMA3C, SGK1, IFRD1, LAMB2, AKAP13, THY1, DVL1, PTN, EDNRA, EPHB6, MYOZ1, FLII, PARD3, LRRK2, SPAG9, TMOD3, ANK3, TRAK1, MAP4K4, GATA3, PLEC, EFNA5, EDN3, PICALM, SEMA3E, SLC25A46, NUMBL, NIN, OPHN1, GOLGA4, CERT1, RREB1, PACSIN2, SHTN1, DICER1, APP, STXBP1, TPM1, KALRN, MFF, KIDINS220, PALLD, ADNP, EFNB…
GOBP_POSITIVE_REGULATION_OF_CELL_ACTIVATION	9.33883e-05	0.00914128	0.538434	0.417267	1.6432	316	B2M, CD74, HLA-DRB1, HLA-DRA, CD177, CCL5, HLA-DPA1, HLA-E, HLA-DPB1, HLA-DRB5, IL4R, HLA-DQB1, CTSC, HLA-A, HLA-F, LGALS1, ANXA1, BCL10, HLA-DMA, RUNX1, PDPK1, PYCARD, CBFB, CORO1A, PTPRC, LYN, SELENOK, XBP1, KITLG, HLA-DQA1, IL1A, SHB, ZNF335, CSK, SLC7A1, AKT1, TNIP2, CD27, YES1, TYROBP, VAMP8, RPS3, HLA-DMB, PTPN11, CCL21, ITGB2, ADA, LAMP1, LCK, AKIRIN2, XRCC6, PLA2G3, MYD88, HLA-DQA2, ITPKB…
GOBP_POSITIVE_REGULATION_OF_HUMORAL_IMMUNE_RESPONSE	9.81888e-05	0.00948952	0.538434	0.901051	2.01152	11	KLK7, C3, KLK5, PTPRC
GOBP_POSITIVE_REGULATION_OF_MACROAUTOPHAGY	9.95787e-05	0.00950354	0.538434	-0.605234	-1.90743	68	BNIP3L, DCN, BNIP3, GPSM1, HMOX1, ULK1, HSPB8, KDR, VPS13D, SESN2, MAP3K7, RAB3GAP2, SESN3, TOM1, SLC25A4, RAB3GAP1, RNF31, OPTN
GOBP_LEUKOCYTE_MEDIATED_CYTOTOXICITY	0.000104066	0.00980921	0.538434	0.560891	1.91323	112	IGHG1, HLA-B, B2M, HLA-DRB1, HLA-DRA, CEACAM1, HLA-E, HLA-C, CTSC, HLA-A, HLA-F, NKG7, CORO1A, PTPRC, TAP2, RNF19B, RAET1G, EMP2, TUBB4B, TYROBP, ICAM1, LAMP1, MYD88, UNC13D, CRK, RASGRP1, VAMP7, HPRT1, NOS2, STXBP2, CD2, PRF1, TUSC2
GOBP_CELL_MORPHOGENESIS_INVOLVED_IN_NEURON_DIFFERENTIATION	0.000105807	0.00985164	0.538434	-0.388008	-1.52309	429	VEGFA, PLXNB2, MYCBP2, CRABP2, EDN2, ULK1, DOCK7, SEMA3C, IFRD1, LAMB2, THY1, DVL1, PTN, EDNRA, EPHB6, PARD3, LRRK2, ANK3, TRAK1, GATA3, TPRN, EFNA5, EDN3, PICALM, SEMA3E, SLC25A46, NUMBL, NIN, OPHN1, GOLGA4, SHTN1, APP, STXBP1, KALRN, PLS1, KIDINS220, PALLD, ADNP, EFNB2, ZNF365, UNK, PQBP1, ABI1, TOP2B, PDLIM5, ROBO1, SDC2, SYNE1, SLC11A2, CHL1, MAP2K1, IGF1R, NEO1, ARHGEF25, PAK1, SEMA4D, MEGF8…
GOBP_NEUROGENESIS	0.000122356	0.0112553	0.518848	-0.317205	-1.33877	1258	COL3A1, DKK1, SPINK5, VEGFA, PLXNB2, SYNE2, BNIP3, TUBA1A, MAPK6, NBL1, MYCBP2, NR1D1, CRABP2, CFLAR, HOOK3, EDN2, ULK1, HIPK2, DOCK7, SCARB2, THOC2, GPM6A, SEMA3C, TNC, PUM2, SGK1, EML1, KATNB1, IFRD1, LAMB2, GPR157, PRRX1, RELA, MYO6, THY1, DVL1, TULP3, PTN, EDNRA, EPHB6, PARD3, NKX6-2, KLF4, LRRK2, ILK, SPAG9, TEAD3, PLPP3, ANK3, TRAK1, RAP1A, MAP4K4, FZD10, NAV2, GATA3, PLEC, TPRN, EFNA5, EDN…
GOBP_OXIDATIVE_PHOSPHORYLATION	0.000127933	0.0114986	0.518848	0.535467	1.84379	122	UQCR11, ATP5ME, COX7C, UQCRFS1, PARK7, NDUFB1, NDUFA1, CCNB1, NDUFB2, NDUFAB1, NDUFS3, NDUFS5, CYCS, COX6C, NDUFB8, UQCRC1, NDUFS7, UQCC2, COX4I1, COX5B, COX7A2, UQCRB, DGUOK, COX6A1, NDUFA13, NDUFA12, SDHC, NDUFA2, ATP5MF, NDUFA10, UQCR10, NDUFV3, COX5A, COX7A2L, NDUFB6, NDUFA8, COA6, NDUFB3, NDUFB9, SDHB, ATP5PO, DNAJC30, NDUFA7, SDHAF2, NDUFA3, STOML2, NUPR1, NDUFA11, UQCRQ, ATP5F1E, COX6B1
GOBP_HYPERSENSITIVITY	0.0001281	0.0114986	0.518848	0.896684	2.00177	11	IGHG1, C3, HLA-E, FCER1A, SPN
GOBP_TYPE_II_HYPERSENSITIVITY	0.000129519	0.0114986	0.518848	0.979677	1.79099	5	IGHG1, C3, HLA-E
GOBP_NEGATIVE_REGULATION_OF_CELLULAR_RESPONSE_TO_GROWTH_FACTOR_STIMULUS	0.000139202	0.0122162	0.518848	-0.591541	-1.90035	74	DKK1, DCN, NBL1, PDCD6, TOB1, CFLAR, HIPK2, FBN1, UBE2D3, GATA3, TWSG1, ATP2B4, PPM1A, PIK3CB, SLIT2, DAB2IP, SMURF1, TRIM33, UBE2D1, CASK, SMAD7, IL12A, CRIM1, WNT5A, SFRP1, THBS1, SPRY1, ABL1, GPR155
GOBP_REGULATION_OF_LEUKOCYTE_MEDIATED_CYTOTOXICITY	0.000142482	0.0123619	0.518848	0.608361	1.99055	78	HLA-B, B2M, HLA-DRB1, HLA-DRA, CEACAM1, HLA-E, HLA-C, HLA-A, HLA-F, PTPRC, TAP2, RAET1G, TYROBP, ICAM1, LAMP1, CRK, RASGRP1
GOBP_GENERATION_OF_NEURONS	0.000145159	0.0124527	0.518848	-0.319558	-1.34161	1078	COL3A1, DKK1, SPINK5, VEGFA, PLXNB2, TUBA1A, MAPK6, NBL1, MYCBP2, CRABP2, CFLAR, EDN2, ULK1, HIPK2, DOCK7, SCARB2, THOC2, GPM6A, SEMA3C, TNC, PUM2, SGK1, EML1, KATNB1, IFRD1, LAMB2, PRRX1, MYO6, THY1, DVL1, TULP3, PTN, EDNRA, EPHB6, PARD3, NKX6-2, KLF4, LRRK2, SPAG9, TEAD3, ANK3, TRAK1, RAP1A, MAP4K4, FZD10, GATA3, TPRN, EFNA5, EDN3, PICALM, SEMA3E, NIPBL, SCYL2, SLC25A46, RDH13, UPF3B, FRYL, NUM…
GOBP_REGULATION_OF_CELLULAR_RESPONSE_TO_GROWTH_FACTOR_STIMULUS	0.000149369	0.0126715	0.518848	-0.443262	-1.6388	241	DKK1, CITED2, VEGFA, SFRP4, FSTL1, DCN, NBL1, PDCD6, TOB1, CFLAR, HIPK2, FBN1, ILK, KDR, PMEPA1, UBE2D3, GATA3, ZNF703, LTBP1, HOXA13, ZBTB7A, TWSG1, OGT, GIPC1, DKK3, LTBP4, VASN, ROBO1, TNXB, DSTYK, KCNQ1OT1, ATP2B4, NEO1, TMEM204, PPM1A, SNX25, PIK3CB, ARID4B, HSPA1A, TGFB1, ZEB2, SLIT2, CTNNB1, RBBP7, ITGA5, DAB2IP, SMURF1, TRIM33, SDCBP, SUDS3, EID2, UBE2D1, CASK, SMAD7, ARID4A, IL12A, CRIM1…
GOBP_POSITIVE_REGULATION_BY_SYMBIONT_OF_ENTRY_INTO_HOST	0.000166626	0.0139801	0.518848	0.872664	2.04027	14	CD74, HLA-DRB1, TMPRSS2, LGALS1, P4HB, TRIM11
GOBP_VIRAL_LIFE_CYCLE	0.000174757	0.0145029	0.518848	0.423965	1.63977	276	SLPI, IFI27, PLSCR1, CD74, HLA-DRB1, ISG15, CCL5, TMPRSS2, BST2, MX1, IFITM1, LGALS1, APOE, CHMP5, KPNA6, ITGB1, RPSA, APOBEC3A, LAMTOR5, PPIA, HSPA8, TBC1D20, MPHOSPH8, P4HB, STOM, LY6E, ISG20, BSG, IFITM3, TRIM11, TASOR, NPC1, LTF, IFIH1, JPT2, SIVA1, PKN2, SLC7A1, HTATSF1, RAD23A, CHMP1A, IST1, PPIB, CHMP4A, VPS37A, VAMP8, EPS15, SLC52A2, EIF2AK2, CIITA, PC, ICAM1, LAMP1, EPHA2, TARBP2, CCNK, …
GOBP_ANTIGEN_PROCESSING_AND_PRESENTATION_OF_PEPTIDE_ANTIGEN_VIA_MHC_CLASS_I	0.000177816	0.0145981	0.518848	0.718903	2.06803	35	HLA-B, B2M, HLA-E, HLA-C, HLA-A, HLA-F, CALR, TAP2, TAP1, RAET1G, IFI30, ERAP1, TAPBP, LNPEP, PDIA3
GOBP_CELL_JUNCTION_ORGANIZATION	0.000192895	0.0156676	0.518848	-0.364229	-1.45357	565	DKK1, GJA1, VEGFA, DSG1, PLXNB2, TUBA1A, DST, DSP, WASF2, ABHD17B, MYCBP2, CD2AP, SPARCL1, SH3BP1, MTSS1, CLDN4, GPM6A, TNC, PIK3R1, LAMB2, THY1, DVL1, STK38L, CAV1, SLK, PARD3, AFDN, LRRK2, LAMC1, KDR, ANK3, RAP1A, MAP4K4, PLEC, TRIP6, SETD5, EFNA5, ESAM, SEMA3E, TJP2, SLC25A46, ZNF703, NUMBL, DUSP3, OPHN1, LRRC4, SORT1, APP, CTBP2, OGT, GRIPAP1, NF2, GRHL1, PTPRA, ADNP, EFNB2, KLK8, ZDHHC12, ZN…
GOBP_REGULATION_OF_IMMUNE_EFFECTOR_PROCESS	0.00020111	0.0161629	0.518848	0.407559	1.59899	299	HLA-B, B2M, CD74, HLA-DRB1, KLK7, HLA-DRA, CD177, C3, KLK5, CEACAM1, HLA-E, HLA-C, IL4R, HLA-A, BST2, HLA-F, RPS19, ANXA1, BCL10, PDPK1, PYCARD, PHB2, PTPRC, LYN, TAP2, XBP1, GPI, SHB, SERPING1, TRPM4, RAET1G, LGALS3, RAC2, PANX1, TYROBP, VAMP8, HLA-DMB, ITGB2, ICAM1, LAMP1, PLA2G3, MYD88, AHR, UNC13D, CRK, RSAD2, TICAM1, RASGRP1, VAMP7, AXL, NOS2, DDX60, STXBP2, HSPD1, CFH
GOBP_SKIN_EPIDERMIS_DEVELOPMENT	0.000209708	0.0166784	0.518848	-0.534911	-1.78795	110	FLG, IGFBP5, DKK1, ALOX12, SPINK5, CLDN4, IL18, SAV1, PUM2, RELA, KRT1, KLF4, PLEC, PIAS4, GRHL1, TRADD, ATP7A, LDB1, CLDN1, DKK4, CTNNB1, NFKBIZ, FOXE1, HDAC3, NF1, EGFR
GOBP_ANTIMICROBIAL_HUMORAL_IMMUNE_RESPONSE_MEDIATED_BY_ANTIMICROBIAL_PEPTIDE	0.000213882	0.016835	0.518848	0.709128	2.08133	40	DEFB4A, S100A7, KLK7, KLK5, FAU, CXCL10, RPS19, RPL39, DEFB1, RPL30, LTF, CXCL9, ROMO1
GOBP_SMALL_GTPASE_MEDIATED_SIGNAL_TRANSDUCTION	0.000220501	0.0171007	0.518848	-0.38341	-1.50375	430	COL1A2, COL3A1, RAP2B, SYNPO2L, WASF2, VAV3, CD2AP, SH3BP1, IGF1, DOCK7, RASGEF1B, AKAP13, ITGAV, RALGAPA1, ARFGEF2, CGNL1, RAP1A, MAP4K4, PHACTR4, DENND4C, ARHGAP5, ARHGEF4, RAPGEF5, ARHGAP10, RIPOR2, RHOT1, OPHN1, RABGEF1, EPS8L2, SHTN1, RAF1, RALGPS2, KALRN, OGT, GIT2, SHOC2, RERG, NISCH, HACD3, KANK2, RHOT2, RAB18, MYO9A, ROBO1, RHOB, FGD4, RAB4B, PLEKHG5, GNA13, EPS8, RABL3, PLK2, ARHGEF25, …
GOBP_HEART_MORPHOGENESIS	0.000221738	0.0171007	0.518848	-0.448251	-1.62565	206	DKK1, CITED2, VEGFA, SYNPO2L, DSP, COL5A1, SEMA3C, SAV1, DVL1, EDNRA, ILK, PDCD4, GATA3, ACVR1, NIPBL, SOX4, CERT1, TPM1, ROBO1, GSK3A, INSR, RBM15, MEGF8, TGFB1, ADAMTS1, CPE, ALDH1A2, NDRG4, SLIT2, DHRS3, CTNNB1, PIM1, MDM4, BBS7, NPHP3, PLXND1, NSD2, JAG1, FLRT2, SMAD7, TGFBR2, MEF2C, WNT5A, AHI1, BMP7, TBX3, DLL1, TEAD2, DCHS1, PTK2, CHD7, PRICKLE1, TH, SPRY1, SMAD2, S1PR1, HEG1, HAND2, HES1,…
GOBP_COMPLEMENT_ACTIVATION_CLASSICAL_PATHWAY	0.000232481	0.0175917	0.518848	0.752256	2.07173	29	IGHG1, IGHG3, IGHG4, IGHG2, C3, IGHM, C1QA, C1S, C1R, C1QB
GOBP_CELL_JUNCTION_ASSEMBLY	0.000234472	0.0175917	0.518848	-0.408561	-1.568	328	DKK1, GJA1, VEGFA, DSG1, PLXNB2, DST, MYCBP2, SH3BP1, CLDN4, GPM6A, THY1, DVL1, CAV1, SLK, PARD3, AFDN, LAMC1, KDR, RAP1A, MAP4K4, PLEC, TRIP6, SETD5, EFNA5, ESAM, SLC25A46, ZNF703, DUSP3, OPHN1, LRRC4, APP, OGT, PTPRA, ADNP, ZDHHC12, PRKACA, PKP1, PDLIM5, MYO9A, PDCD6IP, COL17A1, FMN1, LDB1, PATJ, CLDN1, STRN, SEMA4D, SHANK2, LIMS1, CLDN17, ROCK1, VCL, FARP1, CTNNB1, PCLO, ITGA5, CTTN, MMP14, SH…
GOBP_MITOCHONDRIAL_TRANSLATION	0.000235016	0.0175917	0.518848	0.51317	1.77215	127	MRPS17, MRPL3, MRPS18B, MRPL9, MRPL17, FASTKD2, MRPL43, UQCC2, MRPL30, PTCD3, MRPS12, MRPL12, MRPS34, GATB, TUFM, MRPL20, MRPS18C, MRPS25, MRPL51, MRPL1, CDK5RAP1, MRPS15, YARS2, MRPL38, MRPL21, MRPL4, MRPS14, MRPL40, RARS2, MRPL54, MRPL49, IARS2, CHCHD1, MALSU1, GADD45GIP1, MRPL15, NDUFA7, MRPL53, GATC, MRPL11, AURKAIP1, LARS2, DAP3, MRPS30, MRPS22, EARS2, MRPL57, PTCD1, MRPS23, RCC1L, C1QBP, MR…
GOBP_DEFENSE_RESPONSE_TO_GRAM_NEGATIVE_BACTERIUM	0.000241969	0.0179363	0.518848	0.686473	2.07497	47	DEFB4A, LYZ, IGHM, RPS19, DEFB1, PYCARD, RARRES2, RPL30, CHGA, LTF, ROMO1, LCE3A, DEFB103B, SSC5D, NOS2, TUSC2, GSDMD, CXCL6, MPEG1
GOBP_MUSCLE_CONTRACTION	0.000273325	0.0200657	0.498493	-0.432777	-1.59303	229	CALD1, GJA1, DSP, DSC2, SCNN1B, SPHK1, ASPH, EDN2, NMU, TPM4, CALM3, EDNRA, CAV1, TMOD3, UTRN, ASB3, AKAP9, EDN3, ARG2, PIK3C2A, MYOF, CERT1, TPM1, MYLK, CAMK2D, PRKACA, ATP2B4, GAMT, PIK3CA, ROCK1, PDE5A, ALDOA, SLC6A8, CTTN, JUP, NR4A1, GRK2, HOMER1, PPP1R12B, ACTA2, CRYAB, SMAD7, DMPK, TBX3, KCNJ3, DAPK3, SSPN, RHOA, MAP2K3, KCNJ2, LMOD1
GOBP_KERATINOCYTE_APOPTOTIC_PROCESS	0.000281722	0.0204852	0.498493	-0.923892	-1.83497	7	SFRP4, ZFP36, SAV1, SERPINB13, PIAS4
GOBP_REGULATION_OF_VIRAL_GENOME_REPLICATION	0.000285026	0.02053	0.498493	0.610501	1.99257	75	SLPI, PLSCR1, ISG15, CCL5, BST2, MX1, IFITM1, APOBEC3A, PPIA, MPHOSPH8, ISG20, IFITM3, TASOR, LTF, IFIH1, PKN2, RAD23A, EIF2AK2, TARBP2, SETDB1, OAS2, PPIE, OAS3, APOBEC3G, RSAD2, CXCL8, N4BP1, NOTCH1
GOBP_ANTIBODY_DEPENDENT_CELLULAR_CYTOTOXICITY	0.00030542	0.0216341	0.498493	0.976173	1.72754	4	IGHG1, HLA-E
GOBP_EPITHELIUM_DEVELOPMENT	0.000306023	0.0216341	0.498493	-0.322751	-1.34558	968	FLG, IGFBP5, KRT4, KRT10, DKK1, ALOX12, GJA1, CITED2, KRT2, SPINK5, RAP2B, DAAM1, VEGFA, SFRP4, PLXNB2, FSTL1, KDM5B, LCE3D, DSP, EHF, SPRR3, COL5A1, ZFP36, IVL, ESR1, CFLAR, SH3BP1, MTSS1, ERRFI1, TXNIP, CLDN4, IL18, SEMA3C, BTG1, SAV1, TNC, PPL, PUM2, CTSH, HECTD1, CSTA, LAMB2, MAF, CD34, CEP63, SCEL, KRT13, RELA, MYO6, DVL1, TULP3, EDNRA, ASAH1, KRT1, CAV1, AFDN, NKX6-2, KLF4, C1GALT1, ILK, DN…
GOBP_POSITIVE_REGULATION_OF_RNA_METABOLIC_PROCESS	0.000317474	0.022127	0.498493	-0.304538	-1.29587	1487	COL1A1, CITED2, NEAT1, VEGFA, DCN, ABLIM3, XIST, JMY, EHF, KMT2E, ZFP36, NR1D1, ADIRF, PCBP1, NCOA2, SAMD4B, ZNF91, ESR1, TOB1, NFIX, ELL2, IGF1, HIPK2, IL18, PLAGL1, PUM2, PIK3R1, ACTN4, NUCKS1, MAF, KMT2A, CITED4, PRRX1, RELA, MEF2D, DVL1, ZNF808, PAF1, ZNF750, KLF4, ILK, TEAD3, MAFB, USF3, MEIS2, GATA3, ZBTB7C, LPIN2, SMARCA4, ACVR1, ARID1A, PRDX6, CLOCK, PICALM, NIPBL, CREBL2, CDK13, SETD7, P…
GOBP_POSITIVE_REGULATION_OF_LYMPHOCYTE_ACTIVATION	0.00031879	0.022127	0.498493	0.423489	1.64401	271	B2M, CD74, HLA-DRB1, HLA-DRA, CCL5, HLA-DPA1, HLA-E, HLA-DPB1, HLA-DRB5, IL4R, HLA-DQB1, HLA-A, HLA-F, LGALS1, ANXA1, BCL10, HLA-DMA, RUNX1, PDPK1, PYCARD, CBFB, CORO1A, PTPRC, LYN, SELENOK, XBP1, KITLG, HLA-DQA1, IL1A, SHB, ZNF335, CSK, SLC7A1, AKT1, TNIP2, CD27, YES1, TYROBP, RPS3, HLA-DMB, PTPN11, CCL21, ADA, LAMP1, LCK, AKIRIN2, XRCC6, MYD88, HLA-DQA2, ITPKB, IGFBP2, IL36B, TICAM1, RASGRP1, S…
GOBP_DISRUPTION_OF_ANATOMICAL_STRUCTURE_IN_ANOTHER_ORGANISM	0.000322254	0.0221658	0.498493	0.648176	2.00231	54	DEFB4A, LYZ, APOL1, RPS19, NKG7, RPL30, USP7, GZMA, CHGA, LTF, ROMO1, LCE3A, BCL2L1, DEFB103B, KRT6A, MYD88, CSNK2A1, NOS2, GZMH, PRF1, TUSC2, GBP5, CXCL6
GOBP_POSITIVE_REGULATION_OF_CELL_KILLING	0.000326146	0.0222333	0.498493	0.619661	1.95219	63	HLA-B, B2M, HLA-DRB1, HLA-DRA, HLA-E, HLA-C, HLA-A, HLA-F, PTPRC, TAP2, RAET1G, TYROBP, LAMP1
GOBP_REGULATION_OF_ANATOMICAL_STRUCTURE_MORPHOGENESIS	0.000342989	0.0231305	0.498493	-0.345071	-1.40567	702	DKK1, SPARC, GJA1, CITED2, SPINK5, DAAM1, VEGFA, PLXNB2, ZRANB1, DCN, BNIP3, PDCD6, HK2, HMOX1, MCU, ESR1, CRABP2, SPHK1, ULK1, HIPK2, CLDN4, SASH1, SEMA3C, BTG1, PUM2, CTSH, F3, IFRD1, CD34, THY1, DVL1, KRT1, EPN1, KLF4, LRRK2, SPAG9, KDR, SPIRE1, MIEF2, TRAK1, BTBD7, HSPB6, GATA3, EFNA5, SEMA3E, VAT1, NIN, AR, PHIP, GOLGA4, RREB1, SHTN1, TPM1, MFF, NF2, FOXP1, ADNP, JAK1, EFNB2, PQBP1, PDLIM5, …
GOBP_REGULATION_OF_DEFENSE_RESPONSE	0.000345367	0.0231305	0.498493	0.34702	1.43649	611	FABP4, HLA-B, SAA1, PLSCR1, HLA-DRB1, KLK7, C3, STAT1, ISG15, KLK5, CCL5, CYBA, CEACAM1, HLA-E, CTSC, HLA-A, HLA-F, TMSB4X, LGALS1, APOE, RPS19, ANXA1, NKG7, BCL10, EREG, DUOXA1, SBNO2, SAMHD1, PARK7, IPO5, RBM47, XRCC5, PDPK1, IRF3, TTLL12, NT5C2, PYCARD, PHB2, PSMA6, RHBDF2, HSPA8, PTPRC, LYN, RTN4, ETS1, OTULIN, PSMA1, HEXIM1, SELENOK, UFD1, PPP2CA, MUL1, TRIM11, SFPQ, NFKB1, LTF, IRF7, IFIH1,…
GOBP_RESPONSE_TO_TRANSFORMING_GROWTH_FACTOR_BETA	0.000362442	0.0238803	0.498493	-0.434804	-1.59597	227	COL1A1, COL1A2, COL3A1, HPGD, CITED2, CFLAR, HIPK2, FBN1, KMT2A, CAV1, PMEPA1, ACVR1, MAP3K7, ZNF703, LTBP1, ZBTB7A, TWSG1, OGT, GIPC1, DKK3, LTBP4, VASN, MXRA5, JUN, TNXB, IGF1R, CLDN1, LIMS1, PPM1A, SNX25, COL4A2, ROCK1, ARID4B, HSPA1A, CLEC3B, TGFB1, ZEB2, LTBP2, FYN, NFKBIZ, POSTN, NLK, RBBP7, SMURF1, TRIM33, SDCBP, SUDS3, ACTA2, EID2, DDR2, SMAD7, ITGB5, APPL2, ARID4A, TGFBR2, MEF2C, ZNF451,…
GOBP_COMPLEMENT_ACTIVATION	0.000362818	0.0238803	0.498493	0.695505	2.06942	43	IGHG1, IGHG3, IGHG4, IGHG2, C3, IGHM, C1QA, C1S, C1R, CFB, C1QB, PHB2
GOBP_INFLAMMATORY_RESPONSE	0.000393697	0.0256913	0.498493	0.348066	1.44223	630	IGHG1, FABP4, SAA1, PLSCR1, KRT16, HLA-DRB1, C3, LYZ, CCL5, IL36G, CYBA, HLA-E, APOD, C1QA, IL4R, CTSC, SAA2, CXCL10, AGR2, TMSB4X, LGALS1, APOE, RPS19, ANXA1, NKG7, KPNA6, ITGB1, DUOXA1, SBNO2, SERPINA1, PARK7, SCYL1, IRF3, PYCARD, PSMA6, TAB2, IL36A, RHBDF2, RARRES2, HSPA8, PTPRC, LYN, ETS1, OTULIN, PSMA1, PPP2CA, PRDX5, TRIM11, IL1A, FASN, NFKB1, CXCL9, MAPK9, APOL2, SERPINA3, CD14, AKT1, FXR1…
GOBP_LEUKOCYTE_CELL_CELL_ADHESION	0.000454518	0.0294088	0.498493	0.407736	1.61014	324	B2M, CD74, HLA-DRB1, HLA-DRA, CD177, LRG1, CCL5, CEACAM1, HLA-DPA1, HLA-E, HLA-DPB1, DAPL1, HLA-DRB5, IL4R, HLA-DQB1, HLA-A, LGALS1, ANXA1, TNFRSF21, BCL10, ITGB1, HLA-DMA, RUNX1, PDPK1, PYCARD, CBFB, CORO1A, PTPRC, LYN, ETS1, SELENOK, GPNMB, XBP1, KITLG, HLA-DQA1, MSN, IL1A, SHB, SLC4A2, SDC4, CSK, SLC7A1, LGALS3, AKT1, RAC2, CD27, YES1, SKAP1, RPS3, HLA-DMB, PTPN11, CCL21, ITGB2, ADA, ICAM1, TI…
GOBP_REGULATION_OF_BMP_SIGNALING_PATHWAY	0.000468155	0.0300367	0.498493	-0.558265	-1.79507	77	DKK1, SFRP4, FSTL1, NBL1, TOB1, HIPK2, FBN1, ILK, KDR, UBE2D3, HOXA13, TWSG1, KCNQ1OT1, NEO1, PPM1A, SMURF1, TRIM33, UBE2D1, SMAD7, CRIM1, WNT5A, SFRP1, FBXL15, SMAD2, ABL1, GPR155
GOBP_ACUTE_INFLAMMATORY_RESPONSE	0.000478223	0.030427	0.498493	0.587975	1.89489	70	IGHG1, SAA1, PLSCR1, C3, HLA-E, SAA2, SERPINA1, PARK7, IL1A, APOL2, SERPINA3, ANO6, CTNNBIP1, FCER1A, SIGIRR, LIPA, CXCR2, SPN, NUPR1
GOBP_HEAD_DEVELOPMENT	0.000527918	0.0329674	0.477271	-0.35246	-1.40853	555	COL1A1, COL3A1, DKK1, PLXNB2, SYNE2, BNIP3, TUBA1A, MACO1, ZNF430, SPHK1, ASPH, ANP32B, HOOK3, MAOB, DOCK7, G6PD, EML1, CALM3, TULP3, EDNRA, NDST1, LRRK2, MAFB, MEIS2, SPEF2, SEMA3E, NIPBL, SCYL2, SLC25A46, UPF3B, NUMBL, NIN, OPHN1, HNRNPD, RAF1, APP, ARID5B, ID4, PITX1, TWSG1, GIT2, NF2, CHD8, TYRO3, FOXP1, NOTCH2NLC, NR2F2, ZNF365, ATP7A, NCOR2, TOP2B, RAB18, ROBO1, PLEKHA1, RAB3GAP1, LDB1, ATP…
GOBP_PHOSPHORYLATION	0.00052807	0.0329674	0.477271	-0.313204	-1.32246	1269	DKK1, RIOK3, RAP2B, VEGFA, PLXNB2, PLCG2, MAPK6, SNX9, MKNK2, GPRC5A, HK2, EPGN, PFKFB3, SPHK1, MAPK10, IGF1, ERRFI1, PDK1, ULK1, MIDN, HIPK2, DOCK7, PRPF4B, IL18, SASH1, MAST4, SGK1, PIK3R1, DGKA, RB1CC1, CALM3, GNPTAB, MAP3K20, THY1, DVL1, STK38L, EPHB6, CAV1, SLK, SH3BP5, SERPINB3, PARD3, PRDX3, DUSP16, LRRK2, ILK, SPAG9, NMRK1, KDR, PLPP3, CDC42BPB, RAP1A, GNAQ, MAP4K4, FZD10, AKAP9, SESN2, P…
GOBP_POSITIVE_REGULATION_OF_LEUKOCYTE_CELL_CELL_ADHESION	0.000531106	0.0329674	0.477271	0.443674	1.67539	220	B2M, CD74, HLA-DRB1, HLA-DRA, CCL5, HLA-DPA1, HLA-E, HLA-DPB1, HLA-DRB5, IL4R, HLA-DQB1, HLA-A, LGALS1, ANXA1, BCL10, HLA-DMA, RUNX1, PDPK1, PYCARD, CBFB, CORO1A, PTPRC, LYN, ETS1, SELENOK, XBP1, KITLG, HLA-DQA1, IL1A, SHB, CSK, SLC7A1, AKT1, CD27, YES1, SKAP1, RPS3, HLA-DMB, PTPN11, CCL21, ITGB2, ADA, LCK, HLA-DQA2, ITPKB, IGFBP2, IL36B, RASGRP1, CD24, JAK2, HSPD1, HLA-DQB2, ACTB, SPN, ICOSLG
GOBP_POSITIVE_REGULATION_OF_HYPERSENSITIVITY	0.000573932	0.0353385	0.477271	0.970876	1.71817	4	C3, HLA-E, ZP3
GOBP_ELECTRON_TRANSPORT_CHAIN	0.000596679	0.036369	0.477271	0.481437	1.70811	147	SOD2, CYBA, UQCR11, STEAP4, COX7C, UQCRFS1, PARK7, NDUFB1, NDUFA1, CCNB1, NDUFB2, NDUFAB1, NDUFS3, NDUFS5, GPD2, CYCS, COX6C, NDUFB8, UQCRC1, NDUFS7, COX4I1, SCO2, SURF1, COX5B, COX7A2, UQCRB, DGUOK, AKR1B1, COX6A1, NDUFA12, SDHC, NDUFA2, NDUFA10, UQCR10, NDUFV3, COX5A, COX7A2L, NDUFB6, NDUFA8, COA6, NDUFB3, NDUFB9, THAP11, SDHB, NDUFA7, SDHAF2, NDUFA3, IDO1, ETFB, MYBBP1A
GOBP_NEGATIVE_REGULATION_OF_TRANSCRIPTION_BY_RNA_POLYMERASE_II	0.000600195	0.036369	0.477271	-0.333544	-1.37065	778	DKK1, CITED2, VEGFA, MXD1, ZFP36, NR1D1, MXI1, NCOA2, ZNF91, ESR1, NFIX, HIPK2, TXNIP, PLAGL1, MAF, PURA, PRRX1, RELA, DDX5, CBX5, PAF1, CAV1, ZNF750, MYOZ1, MXD4, NKX6-2, JARID2, KLF4, MAFB, MEIS2, UBE2D3, THAP7, ZNF254, GATA3, SMARCA4, ZNF431, FLYWCH1, NIPBL, SUZ12, LRRFIP1, AR, CD36, SOX4, PIAS4, RREB1, ELK3, DICER1, ARID5B, ZBTB7A, ID4, CTBP2, ZBTB20, OGT, KLF11, CHD8, FOXP1, NR2F2, RFC1, HDA…
GOBP_REGULATION_OF_T_CELL_ACTIVATION	0.000630211	0.0378871	0.477271	0.397137	1.56132	304	B2M, CD74, HLA-DRB1, HLA-DRA, CCL5, CEACAM1, HLA-DPA1, HLA-E, HLA-DPB1, DAPL1, HLA-DRB5, IL4R, HLA-DQB1, HLA-A, LGALS1, ANXA1, TNFRSF21, BCL10, HLA-DMA, RUNX1, PDPK1, PYCARD, PRELID1, CBFB, CORO1A, PTPRC, LYN, SELENOK, GPNMB, XBP1, KITLG, HLA-DQA1, IL1A, SHB, SLC4A2, SDC4, CSK, SLC7A1, LGALS3, AKT1, RAC2, CD27, YES1, RPS3, HLA-DMB, PTPN11, CCL21, ADA, KAT2A, TIGIT, LCK, PRKAR1A, HLA-DQA2, ITPKB, …
GOBP_DEFENSE_RESPONSE_TO_GRAM_POSITIVE_BACTERIUM	0.00066477	0.0396525	0.477271	0.631291	1.98276	60	DEFB4A, LYZ, HLA-E, HLA-A, FAU, GBP4, RPL39, DEFB1, PYCARD, RARRES2, SPRR2A, CHGA, ROMO1, LCE3A, CASP4, DEFB103B, EPHA2, KRT6A, MYD88, SSC5D
GOBP_VIRAL_GENOME_REPLICATION	0.000682561	0.0403981	0.477271	0.52476	1.80069	116	SLPI, IFI27, PLSCR1, ISG15, CCL5, BST2, MX1, IFITM1, KPNA6, APOBEC3A, LAMTOR5, PPIA, HSPA8, TBC1D20, MPHOSPH8, STOM, ISG20, IFITM3, TASOR, LTF, IFIH1, PKN2, HTATSF1, RAD23A, PPIB, EIF2AK2, TARBP2, CCNK, SETDB1, OAS2, PPIE, OAS3, APOBEC3G, RSAD2, CXCL8, N4BP1, NOTCH1
GOBP_CD4_POSITIVE_CD25_POSITIVE_ALPHA_BETA_REGULATORY_T_CELL_DIFFERENTIATION	0.000742931	0.0432121	0.477271	0.935044	1.81243	6	HLA-DRB1, HLA-DRA, IFNG
GOBP_REGULATION_OF_CD4_POSITIVE_CD25_POSITIVE_ALPHA_BETA_REGULATORY_T_CELL_DIFFERENTIATION	0.000742931	0.0432121	0.477271	0.935044	1.81243	6	HLA-DRB1, HLA-DRA, IFNG
GOBP_REGULATION_OF_NEURON_PROJECTION_DEVELOPMENT	0.000747085	0.0432121	0.477271	-0.375866	-1.44694	353	DKK1, VEGFA, PLXNB2, MYCBP2, CRABP2, CFLAR, ULK1, SCARB2, SEMA3C, PUM2, KATNB1, IFRD1, PRRX1, THY1, DVL1, PTN, KLF4, LRRK2, TRAK1, RAP1A, GATA3, EFNA5, SEMA3E, NIN, GOLGA4, SHTN1, KIDINS220, SHOC2, ADNP, EFNB2, SETX, ZNF365, PQBP1, TWF1, PDLIM5, ROBO1, SDC2, SYNE1, GSK3A, MAP2K1, IGF1R, NEO1, PAK1, SEMA4D, MEGF8, EZH2, CCDC88A, TMEM30A, NDRG4, SLIT2, FYN, PMP22, TRPV2, PTPN9, ARHGAP4, ABI2, DAB2I…
GOBP_HEART_DEVELOPMENT	0.000814783	0.0465129	0.477271	-0.36212	-1.42865	469	COL3A1, DKK1, GJA1, CITED2, VEGFA, SYNPO2L, DSP, COL5A1, IGF1, G6PD, FBN1, SEMA3C, SAV1, HECTD1, RB1CC1, MEF2D, AKAP13, DVL1, EDNRA, NDST1, JARID2, ILK, KDR, PDCD4, GATA3, PLEC, ACVR1, NIPBL, SOX4, CERT1, HOXA13, TPM1, TRIP11, KDM6A, FOXP1, DCTN5, EFNB2, PARP2, PDLIM5, ROBO1, SMYD2, SYNE1, GSK3A, ADM, MAP2K1, IGF1R, MBD1, INSR, RBM15, MEGF8, CC2D2A, ROCK1, CASP8, TGFB1, ADAMTS1, CPE, MAP2K4, MAPK…
GOBP_REGULATION_OF_LOCOMOTION	0.000816336	0.0465129	0.477271	-0.320449	-1.32008	831	COL1A1, IGFBP5, COL3A1, SPARC, GJA1, CITED2, RAP2B, VEGFA, PLXNB2, SYNE2, PLCG2, DCN, NBL1, CPNE3, PDCD6, MYCBP2, HMOX1, MCU, SPNS2, SH3BP1, SPHK1, IGF1, EDN2, DOCK7, CLDN4, SASH1, SEMA3C, TNC, CTSH, SGK1, PIK3R1, ACTN4, SLURP1, F3, CD99, THY1, ITGAV, PTN, CAV1, SLK, SERPINB3, AFDN, KLF4, LRRK2, SPAG9, AMOTL1, KDR, PLPP3, MAP4K4, ARHGAP5, GATA3, TRIP6, ACVR1, EDN3, ABHD2, SEMA3E, NIPBL, PIK3C2A, …
GOBP_POSITIVE_REGULATION_OF_DEVELOPMENTAL_PROCESS	0.000831646	0.04677	0.477271	-0.311589	-1.30208	1010	COL1A1, KRT10, DKK1, GJA1, CITED2, KRT2, VEGFA, SFRP4, PLXNB2, DCN, KDM5B, BNIP3, MAPK6, NBL1, PDCD6, HK2, ZFP36, HMOX1, ADIRF, NCOA2, MCU, CRABP2, SPHK1, IGF1, HIPK2, IL18, SASH1, BTG1, SAV1, PUM2, CTSH, F3, LAMB2, CD34, RELA, DVL1, PTN, SERPINB3, NKX6-2, KLF4, PBRM1, ILK, ACIN1, SPAG9, LAMC1, KDR, SPIRE1, MIEF2, TRAK1, RAP1A, HSPB6, GATA3, ZBTB7C, SMARCA4, ACVR1, EFNA5, ARID1A, EDN3, NIPBL, CRE…
GOBP_CELLULAR_RESPIRATION	0.000837236	0.04677	0.477271	0.440188	1.64254	208	SOD2, UQCR11, ATP5ME, COX7C, UQCRFS1, PARK7, NDUFB1, NDUFA1, CCNB1, NDUFB2, TRAP1, NDUFAB1, NDUFS3, NDUFS5, GPD2, CYCS, COX6C, PRELID1, NDUFB8, UQCRC1, NDUFS7, UQCC2, NNT, COX4I1, SCO2, SURF1, COX5B, COX7A2, UQCRB, DGUOK, COX6A1, NDUFA13, NDUFA12, SDHC, NDUFA2, ATP5MF, NDUFA10, MTLN, IL10RB, UQCR10, NDUFV3, COX5A, COX7A2L, NDUFB6, NDUFA8, COA6, PDHA1, MDH1, NDUFB3, OXA1L, NDUFB9, SDHB, MDH2, TRPV…
GOBP_POSITIVE_REGULATION_OF_MEMORY_T_CELL_DIFFERENTIATION	0.000840556	0.04677	0.477271	0.912863	1.81632	7	HLA-DRB1, HLA-DRA, IL23A
GOBP_PROTEIN_RNA_COMPLEX_ORGANIZATION	0.000845351	0.04677	0.477271	0.4425	1.64413	198	RPS27, RPL38, RPL23A, RPS28, RPS19, SNRPD2, RPSA, SF3B5, SNU13, SNRPF, RPS14, XRCC5, DDX23, RPS5, PRPF6, LSM4, FASTKD2, PHF5A, RPL24, EIF3D, RRP7A, RPS15, RPL13A, EIF2D, SF1, RPL5, TFIP11, RPL11, MRTO4, EIF2S3, SNRPD1, SF3B6, BOP1, NUDT21, HTATSF1, SNRPD3, MRPL20, PRPF8, PTGES3, CDC73, PUF60, SRSF10, ERAL1, RPF2, TARBP2, DHX29, RPL6, EIF3G, PRPF31, BRIX1, PRKDC, DHX9, SLU7, SF3B4, ZNHIT6, DHX8, D…
GOBP_TRANSMEMBRANE_RECEPTOR_PROTEIN_SERINE_THREONINE_KINASE_SIGNALING_PATHWAY	0.000903584	0.0495827	0.477271	-0.406063	-1.53293	292	COL1A2, COL3A1, DKK1, HPGD, CITED2, SFRP4, FSTL1, NBL1, TOB1, HIPK2, FBN1, DDX5, ILK, KDR, PMEPA1, UBE2D3, PDCD4, ACVR1, MAP3K7, ZNF703, LTBP1, HOXA13, ZBTB7A, TWSG1, OGT, GIPC1, DKK3, LTBP4, VASN, JUN, TNXB, KCNQ1OT1, NEO1, PPM1A, MEGF8, SNX25, PPM1L, ARID4B, HSPA1A, TGFB1, NFIA, ZEB2, LTBP2, GAS6, NLK, RBBP7, SMURF1, TRIM33, SDCBP, SUDS3, EID2, UBE2D1, SMAD7, ACVR2A, VIM, ITGB5, APPL2, ARID4A, …
GOBP_NEGATIVE_REGULATION_OF_NATURAL_KILLER_CELL_MEDIATED_IMMUNITY	0.000909179	0.0495827	0.477271	0.788092	1.9699	18	HLA-B, CEACAM1, HLA-E, HLA-A, HLA-F, CRK
GOBP_TONIC_SMOOTH_MUSCLE_CONTRACTION	0.000916809	0.0496442	0.477271	-0.88092	-1.77346	8	SCNN1B, EDN2, EDNRA, EDN3, MYLK

## Sheet: Upper intermediate
Supplementary Table 5: Differentially expressed pathways comparing the study groups
pathway	pval	padj	log2err	ES	NES	size	leadingEdge
GOBP_BIOLOGICAL_PROCESS_INVOLVED_IN_INTERSPECIES_INTERACTION_BETWEEN_ORGANISMS	4.91255e-23	3.74975e-19	1.24623	0.503171	1.93624	1322	FABP4, DEFB4A, S100A7, IGHG1, PI3, IFI27, B2M, HLA-B, WFDC2, IGHG3, IGHG4, SOD2, APOBEC3A, KRT16, IGHG2, CEACAM1, KLK7, APOL1, SLPI, IL36G, HLA-DRB1, KLK5, CD74, CXCL6, HSPA8, BST2, ISG15, IFITM3, STAT1, HLA-A, LYZ, RPS15A, RPS19, DUOX2, HLA-E, IFI6, IFI16, SAMHD1, FAU, CCL5, HLA-DPA1, CYBA, IFI44, PRDX1, ACTG1, PARP9, PLSCR1, SAMD9, IRF1, SERPINB4, RPSA, PPIA, NKG7, DIO2, ANXA1, LRG1, LY6E, SLC7…
GOBP_DEFENSE_RESPONSE	1.22427e-21	4.67244e-18	1.20398	0.494426	1.90538	1355	FABP4, DEFB4A, S100A7, IGHG1, PI3, IFI27, HLA-B, WFDC2, IGHG3, IGHG4, APOBEC3A, KRT16, IGHG2, SAA1, CEACAM1, KLK7, APOL1, SLPI, IL36G, HLA-DRB1, KLK5, CD74, CXCL6, HSPA8, BST2, ISG15, IFITM3, TMSB4X, APOD, STAT1, SAA2, HLA-A, LYZ, RPS19, DUOX2, HLA-E, IFI6, IFI16, SAMHD1, FAU, CCL5, HLA-DPA1, CYBA, PRDX1, ACTG1, PARP9, PLSCR1, TAP1, SAMD9, IRF1, SERPINB4, PARK7, NKG7, ANXA1, DEFB1, AGR2, HLA-C, Z…
GOBP_DEFENSE_RESPONSE_TO_OTHER_ORGANISM	4.71875e-19	1.20061e-15	1.12391	0.527197	1.99024	916	DEFB4A, S100A7, IGHG1, PI3, IFI27, HLA-B, WFDC2, IGHG3, IGHG4, APOBEC3A, KRT16, IGHG2, CEACAM1, KLK7, APOL1, SLPI, IL36G, KLK5, CD74, CXCL6, HSPA8, BST2, ISG15, IFITM3, STAT1, HLA-A, LYZ, RPS19, HLA-E, IFI6, IFI16, SAMHD1, FAU, CCL5, HLA-DPA1, CYBA, PRDX1, ACTG1, PARP9, PLSCR1, SAMD9, IRF1, SERPINB4, NKG7, ANXA1, DEFB1, HLA-C, ZYX, C1QBP, IGHM, MX1, RPL30, GBP4, EPHA2, DHX15, PML, EREG, IL4R, KRT…
GOBP_CYTOPLASMIC_TRANSLATION	7.04921e-19	1.34517e-15	1.12391	0.807136	2.54085	148	RPS16, RPS27, RPS12, RPL34, RPL18A, RPL37, RPS21, RPS15A, RPS19, RPS29, FAU, RPS28, RPL38, RPL21, RPL27, RPS20, RPSA, RPLP2, RPL26, RPS25, RPL23A, RPL10A, RPL7A, RPL32, RPS27A, RPS18, RPL36A, RPL27A, RPL36, RPL30, RPL31, RPS15, PKM, RPL17, RPS3A, RPS2, RPL35A, RPS7, RPL8, RPL12, RPL13A, RPS6, EIF4A1, RPS23, RPL39, YBX1, RPS14, RPL13, RPL19, RPL11, UBA52, RPS17, RPL41, RPS9, RPL35, MCTS1, RPL6, RP…
GOBP_INNATE_IMMUNE_RESPONSE	1.78273e-14	2.72151e-11	0.975995	0.521866	1.94628	742	DEFB4A, PI3, IFI27, HLA-B, WFDC2, APOBEC3A, KRT16, CEACAM1, APOL1, SLPI, IL36G, CD74, HSPA8, BST2, ISG15, IFITM3, STAT1, HLA-A, RPS19, HLA-E, IFI6, IFI16, SAMHD1, FAU, CCL5, HLA-DPA1, CYBA, PRDX1, ACTG1, PARP9, PLSCR1, SAMD9, IRF1, SERPINB4, NKG7, ANXA1, DEFB1, HLA-C, ZYX, C1QBP, IGHM, MX1, GBP4, DHX15, PML, EREG, UBE2L6, C1QA, TRIM28, RPL13A, CXCL10, KRT1, IFITM1, HSP90AA1, RPL39, TRIM29, ADAR, …
GOBP_RESPONSE_TO_BACTERIUM	6.45226e-13	8.20835e-10	0.921426	0.563532	2.03684	497	FABP4, DEFB4A, S100A7, IGHG1, PI3, B2M, HLA-B, WFDC2, IGHG3, IGHG4, SOD2, IGHG2, KLK7, SLPI, IL36G, HLA-DRB1, KLK5, CXCL6, ISG15, HLA-A, LYZ, RPS19, HLA-E, FAU, CYBA, IFI44, DIO2, LRG1, SLC7A5, DEFB1, HERC6, C15orf48, IGHM, NOTCH1, RPL30, GBP4, EPHA2, DHX15, GSTP1, KRT6A, RPL13A, CXCL10, RPL39, CCL20, SBNO2, THBD, LITAF, XBP1, OAS2, WFDC12, RNF213, ASS1, GBP1, OAS3, TAP2, GZMA, C3, OAS1, CDK4, CL…
GOBP_ADAPTIVE_IMMUNE_RESPONSE	1.57966e-12	1.72251e-09	0.91012	0.582929	2.06629	421	IGKC, IGHG1, B2M, HLA-B, IGHG3, IGHG4, IGHG2, CEACAM1, IGLC2, IGLC1, HLA-DRB1, CD74, HLA-A, HLA-DRA, HLA-E, HLA-DPA1, HLA-DQB1, TAP1, IRF1, ANXA1, HLA-C, C1QBP, IGHM, HLA-DRB5, NOTCH1, IGLC3, IL4R, TNFRSF21, C1QA, CTSC, STAT3, HSPD1, HLA-DPB1, HLA-DQA1, HLA-DMA, TAP2, C3, C1QB, HLA-F, TRBC2, ZC3H12A, SERPING1, NDFIP1, TGFB1, TRBC1, CD8A, IL20RB, BTN3A1, TRAC, NSD2, C1S, HLA-DMB, MYD88, PTPRC, TFE…
GOBP_RIBONUCLEOPROTEIN_COMPLEX_BIOGENESIS	3.00511e-12	2.86725e-09	0.898671	0.571149	2.04352	453	GLUL, RPS16, RPS27, RPS12, RPS21, RPS15A, RPS19, RPS28, RPL38, RPL27, RAN, RPSA, RPL26, RPS25, EIF4A3, RPL23A, RPL10A, NPM1, SNRPG, RPL7A, C1QBP, NOP56, RPS15, RPS3A, RPL35A, RPS7, DAPL1, NOL11, RPL13A, RPS6, SNRPE, FBL, RPS23, HSP90AA1, ADAR, RPS14, HSP90AB1, SNRPD1, RPL11, SF3B5, RPS17, RPS9, RPL35, MCTS1, RPL6, RPS24, NIFK, RPS5, RPL24, TRMT112, SF3A1, SF3B6, RPS8, CD2BP2, EIF3M, RRP36, GAR1, …
GOBP_RIBOSOME_BIOGENESIS	9.04796e-12	7.67368e-09	0.875325	0.615121	2.13051	313	GLUL, RPS16, RPS27, RPS12, RPS21, RPS15A, RPS19, RPS28, RPL38, RPL27, RAN, RPSA, RPL26, RPS25, EIF4A3, RPL23A, RPL10A, NPM1, RPL7A, C1QBP, NOP56, RPS15, RPS3A, RPL35A, RPS7, DAPL1, NOL11, RPS6, FBL, RPS23, RPS14, RPL11, RPS17, RPS9, RPL35, RPL6, RPS24, NIFK, RPS5, RPL24, TRMT112, RPS8, RRP36, GAR1, WBP11, RPS11, XPO1, NOP53, RPL7, EBNA1BP2, ISG20, RPS13, RRP7A, NOP58, RPS19BP1, NOP10, AATF, GTPBP…
GOBP_PEPTIDE_BIOSYNTHETIC_PROCESS	1.15951e-11	8.85056e-09	0.875325	0.506496	1.87311	656	KRT17, RPS16, RPS27, RPS12, RPL34, RPL18A, RPL37, RPS21, RPS15A, RPS19, RPS29, FAU, CCL5, RPS28, RPL38, RPL21, RPL27, RPS20, RPSA, RPLP2, RPL26, NCL, RPS25, EIF4A3, RPL23A, RPL10A, NPM1, DIO2, RPL7A, RPL32, RPS27A, C1QBP, RPS18, RPL36A, RPL27A, RPL36, RPL36AL, RPL30, RPL31, RPS15, PKM, RPL17, RPS3A, RPS2, RPL35A, MRPL36, RPS7, RPL8, DAPL1, RPL12, RPL13A, MTPN, RPS6, EIF4A1, RPS23, RPL39, YBX1, RP…
GOBP_ORGANONITROGEN_COMPOUND_BIOSYNTHETIC_PROCESS	1.65085e-11	1.14554e-08	0.863415	0.41415	1.60346	1501	KRT17, GLUL, SAT1, RPS16, TMSB4X, RPS27, RPS12, RPL34, RPL18A, RPL37, RPS21, RPS15A, RPS19, NDUFS5, FABP5, RPS29, FAU, CCL5, RPS28, PARP9, PLSCR1, RPL38, RPL21, RPL27, ATP5F1C, NDUFB1, PARK7, RPS20, RPSA, RPLP2, RPL26, NCL, RPS25, EIF4A3, RPL23A, RPL10A, NPM1, DIO2, OSTC, ATP5PF, RPL7A, RPL32, RPS27A, C1QBP, RPS18, RPL36A, NAMPT, PGM2, NME2, RPL27A, RPL36, RPL36AL, RPL30, AKR1A1, RPL31, RPS15, PK…
GOBP_POSITIVE_REGULATION_OF_IMMUNE_RESPONSE	1.91214e-11	1.21628e-08	0.863415	0.517633	1.90455	614	IGKC, IGHG1, B2M, HLA-B, IGHG3, IGHG4, IGHG2, CEACAM1, KLK7, IGLC1, HLA-DRB1, KLK5, CD74, HSPA8, HLA-A, HLA-DRA, RPS19, HLA-E, IFI16, CCL5, HLA-DPA1, CYBA, HLA-DQB1, PARP9, PLSCR1, IRF1, PARK7, ANXA1, HLA-C, C1QBP, IGHM, HLA-DRB5, IGLC3, EREG, IL4R, TNFRSF21, C1QA, KRT1, HSP90AA1, STOML2, PPP2CA, PRNP, HSPD1, XBP1, LAPTM5, CD177, CD47, TMEM126A, HLA-DPB1, RPS3, HLA-DQA1, HLA-DMA, PLA2G3, LGALS3, …
GOBP_PEPTIDE_METABOLIC_PROCESS	3.62112e-11	2.12616e-08	0.851339	0.482924	1.8061	765	KRT17, RPS16, RPS27, RPS12, RPL34, RPL18A, RPL37, RPS21, RPS15A, RPS19, RPS29, FAU, CCL5, RPS28, RPL38, RPL21, RPL27, RPS20, RPSA, RPLP2, RPL26, NCL, RPS25, EIF4A3, RPL23A, RPL10A, NPM1, DIO2, RPL7A, RPL32, RPS27A, C1QBP, RPS18, RPL36A, RPL27A, RPL36, RPL36AL, RPL30, RPL31, RPS15, PKM, RPL17, RPS3A, RPS2, RPL35A, MRPL36, RPS7, RPL8, DAPL1, RPL12, RPL13A, MTPN, LTA4H, RPS6, EIF4A1, RPS23, RPL39, Y…
GOBP_IMMUNE_EFFECTOR_PROCESS	3.97852e-11	2.16914e-08	0.851339	0.530094	1.91865	528	IGKC, IGHG1, B2M, HLA-B, IGHG3, IGHG4, IGHG2, CEACAM1, IGLC2, KLK7, IGLC1, HLA-DRB1, KLK5, CD74, CXCL6, BST2, HLA-A, HLA-DRA, RPS19, HLA-E, PRDX1, SERPINB4, NKG7, ANXA1, SLC7A5, HLA-C, C1QBP, IGHM, IGLC3, IL4R, C1QA, RPS6, KRT1, CTSC, SBNO2, STAT3, LITAF, HSPD1, XBP1, LAPTM5, CD177, CD47, ARL8B, PLA2G3, LGALS3, PHB2, TAP2, DNASE1L3, C3, C1QB, HLA-F, DDX60, ZC3H12A, SERPING1, NDFIP1, TGFB1, SELENO…
GOBP_LYMPHOCYTE_MEDIATED_IMMUNITY	1.17388e-10	5.74684e-08	0.826657	0.633426	2.136	263	IGKC, IGHG1, B2M, HLA-B, IGHG3, IGHG4, IGHG2, CEACAM1, IGLC2, IGLC1, HLA-DRB1, CD74, HLA-A, HLA-DRA, HLA-E, PRDX1, SERPINB4, NKG7, HLA-C, C1QBP, IGHM, IGLC3, IL4R, C1QA, CTSC, HSPD1, ARL8B, TAP2, C3, C1QB, HLA-F, SERPING1, NDFIP1, TGFB1, RASGRP1, CD8A, CORO1A, IL20RB, NSD2, C1S, MYD88, PTPRC, KIF5B, IRF7, CD2, TUBB, BTN3A2, TCIRG1, IL1R1, MSH6, FCGR2B, AHR, RSAD2, FCER1G, RAB27A, PPP3CB
GOBP_ADAPTIVE_IMMUNE_RESPONSE_BASED_ON_SOMATIC_RECOMBINATION_OF_IMMUNE_RECEPTORS_BUILT_FROM_IMMUNOGLOBULIN_SUPERFAMILY_DOMAINS	1.20463e-10	5.74684e-08	0.826657	0.619845	2.09078	272	IGKC, IGHG1, B2M, HLA-B, IGHG3, IGHG4, IGHG2, CEACAM1, IGLC2, IGLC1, HLA-DRB1, CD74, HLA-A, HLA-DRA, HLA-E, ANXA1, HLA-C, C1QBP, IGHM, NOTCH1, IGLC3, IL4R, C1QA, CTSC, STAT3, HSPD1, TAP2, C3, C1QB, HLA-F, ZC3H12A, SERPING1, NDFIP1, TGFB1, CD8A, IL20RB, NSD2, C1S, MYD88, PTPRC, TNFAIP3, IRF7, NFKB2, BTN3A2, TCIRG1, SOCS3, IL1R1, MSH6, FCGR2B, AHR, RSAD2, FCER1G, JUNB, RAB27A, PPP3CB, MALT1, ADA, D…
GOBP_LEUKOCYTE_MEDIATED_IMMUNITY	2.06354e-10	9.2653e-08	0.826657	0.580283	2.02425	345	IGKC, IGHG1, B2M, HLA-B, IGHG3, IGHG4, IGHG2, CEACAM1, IGLC2, IGLC1, HLA-DRB1, CD74, CXCL6, BST2, HLA-A, HLA-DRA, HLA-E, PRDX1, SERPINB4, NKG7, HLA-C, C1QBP, IGHM, IGLC3, IL4R, C1QA, CTSC, HSPD1, CD177, ARL8B, PLA2G3, TAP2, DNASE1L3, C3, C1QB, HLA-F, SERPING1, NDFIP1, TGFB1, RASGRP1, CD8A, CORO1A, IL20RB, NSD2, C1S, MYD88, WDR1, PTPRC, RAC2, KIF5B, IRF7, CD2, TUBB, BTN3A2, TCIRG1, NOS2, IL1R1, MS…
GOBP_REGULATION_OF_IMMUNE_RESPONSE	2.30399e-10	9.77018e-08	0.826657	0.479461	1.79327	764	IGKC, IGHG1, B2M, HLA-B, IGHG3, IGHG4, IGHG2, CEACAM1, KLK7, IGLC1, HLA-DRB1, KLK5, CD74, HSPA8, ISG15, HLA-A, HLA-DRA, RPS19, HLA-E, IFI16, SAMHD1, CCL5, HLA-DPA1, CYBA, HLA-DQB1, PARP9, PLSCR1, IRF1, SERPINB4, PARK7, PIGR, ANXA1, HLA-C, C1QBP, IGHM, HLA-DRB5, IGLC3, EREG, IL4R, TNFRSF21, C1QA, KRT1, HSP90AA1, ADAR, STOML2, PPP2CA, PSMA1, PRNP, HSPD1, XBP1, LAPTM5, CD177, CD47, TMEM126A, HLA-DPB…
GOBP_POSITIVE_REGULATION_OF_IMMUNE_SYSTEM_PROCESS	2.671e-10	1.01741e-07	0.814036	0.457007	1.72198	893	S100A7, IGKC, IGHG1, B2M, HLA-B, IGHG3, IGHG4, IGHG2, CEACAM1, KLK7, IGLC1, HLA-DRB1, KLK5, CD74, HSPA8, HLA-A, AQP3, HLA-DRA, RPS19, HLA-E, IFI16, CCL5, HLA-DPA1, CYBA, HLA-DQB1, PARP9, PLSCR1, IRF1, PARK7, ANXA1, SLC7A5, HLA-C, C1QBP, IGHM, HLA-DRB5, IGLC3, EREG, IL4R, TNFRSF21, C1QA, CXCL10, HSPH1, KRT1, HSP90AA1, CDKN1A, CTSC, STOML2, RIPK1, CCL20, PPP2CA, PRNP, HSPD1, XBP1, LAPTM5, CD177, CX…
GOBP_HUMORAL_IMMUNE_RESPONSE	2.79886e-10	1.01741e-07	0.814036	0.711697	2.25386	152	DEFB4A, S100A7, IGHG1, PI3, WFDC2, IGHG3, IGHG4, IGHG2, KLK7, SLPI, HLA-DRB1, KLK5, CXCL6, HLA-A, LYZ, RPS19, HLA-E, FAU, HLA-DQB1, DEFB1, C1QBP, IGHM, NOTCH1, RPL30, TNFRSF21, KRT6A, C1QA, CXCL10, KRT1, RPL39, PRSS3, WFDC12, PHB2, C3, C1QB, RARRES2, SERPING1, CFH, WFDC5, CXCL1, C1S, LTF, CFB, PTPRC, TFE3, SPRR2A
GOBP_REGULATION_OF_IMMUNE_SYSTEM_PROCESS	2.79911e-10	1.01741e-07	0.814036	0.420503	1.61213	1254	S100A7, IGKC, IGHG1, B2M, HLA-B, IGHG3, IGHG4, IGHG2, CEACAM1, KLK7, IGLC1, HLA-DRB1, KLK5, CD74, CXCL6, HSPA8, BST2, ISG15, APOD, STAT1, HLA-A, AQP3, HLA-DRA, RPS19, HLA-E, IFI16, SAMHD1, CCL5, HLA-DPA1, CYBA, HLA-DQB1, PARP9, PLSCR1, IRF1, CIB1, SERPINB4, PARK7, PIGR, ANXA1, SLC7A5, HLA-C, C1QBP, IGHM, HLA-DRB5, PRELID1, IGLC3, EREG, IL4R, TNFRSF21, C1QA, DAPL1, CXCL10, HSPH1, KRT1, HSP90AA1, A…
GOBP_AMIDE_METABOLIC_PROCESS	5.30216e-09	1.83961e-06	0.761461	0.430695	1.63532	1013	KRT17, GLUL, RPS16, RPS27, RPS12, PLA2G4E, RPL34, RPL18A, RPL37, RPS21, RPS15A, RPS19, RPS29, FAU, CCL5, RPS28, RPL38, RPL21, RPL27, RPS20, RPSA, RPLP2, RPL26, NCL, RPS25, EIF4A3, RPL23A, RPL10A, NPM1, DIO2, RPL7A, RPL32, RPS27A, C1QBP, RPS18, RPL36A, RPL27A, RPL36, RPL36AL, RPL30, RPL31, RPS15, PKM, RPL17, RPS3A, RPS2, RPL35A, MRPL36, RPS7, RPL8, DAPL1, RPL12, RPL13A, MTPN, LTA4H, RPS6, EIF4A1, …
GOBP_PROTEIN_CONTAINING_COMPLEX_ASSEMBLY	6.72179e-09	2.23076e-06	0.761461	0.399428	1.53742	1323	B2M, SOD2, ALDH1A3, TMSB10, HLA-DRB1, CD74, HSPA8, ISG15, TMSB4X, RPS27, HLA-DRA, RPS19, NDUFS5, SAMHD1, KRT5, HLA-DPA1, CYBA, HLA-DQB1, RPS28, RPL38, NDUFB1, PARK7, RPSA, FSCN1, RPL23A, NPM1, SNRPG, PFN1, FERMT1, LRRC8A, SCO2, HLA-DRB5, RPS15, NDUFAB1, PML, TCP1, NDUFB7, ARPC3, COX7A2, RAP1B, RPL13A, MTPN, SNRPE, KRT1, POMP, ELOB, MAPRE1, HSP90AA1, ADAR, MSN, NDUFA8, TBCA, RPS14, STOML2, RIPK1, …
GOBP_AMIDE_BIOSYNTHETIC_PROCESS	1.00193e-08	3.18655e-06	0.74774	0.457866	1.71608	772	KRT17, RPS16, RPS27, RPS12, RPL34, RPL18A, RPL37, RPS21, RPS15A, RPS19, RPS29, FAU, CCL5, RPS28, RPL38, RPL21, RPL27, RPS20, RPSA, RPLP2, RPL26, NCL, RPS25, EIF4A3, RPL23A, RPL10A, NPM1, DIO2, RPL7A, RPL32, RPS27A, C1QBP, RPS18, RPL36A, RPL27A, RPL36, RPL36AL, RPL30, RPL31, RPS15, PKM, RPL17, RPS3A, RPS2, RPL35A, MRPL36, RPS7, RPL8, DAPL1, RPL12, RPL13A, MTPN, RPS6, EIF4A1, RPS23, RPL39, YBX1, RP…
GOBP_OXIDATIVE_PHOSPHORYLATION	1.3022e-08	3.97589e-06	0.74774	0.705135	2.17059	122	NDUFS5, CYCS, NDUFA4, ATP5F1C, NDUFB1, PARK7, ATP5PF, COX6C, UQCR10, COX7B, COX7C, NDUFAB1, ATP5ME, NDUFB7, COX7A2, UQCRQ, NDUFA8, ATP5F1B, ATP5MF, STOML2, NDUFS7, CHCHD2, UQCRB, NDUFA9, SDHC, ATP5PB, UQCRFS1, ATP5MG, ATP5PD, UQCRC2, SLC25A23, NDUFC2, ATP5PO, NDUFB10, VCP, NDUFA11, UQCR11, UQCRH, RHOA, NDUFB6, CYC1, NDUFS8, NDUFS1, COX6A1, ATP5F1D, NDUFC1, SDHA, NDUFA1, NDUFA3, ATP5F1E, COX4I1, N…
GOBP_RESPONSE_TO_VIRUS	1.38066e-08	4.05329e-06	0.74774	0.538361	1.88681	367	IFI27, APOBEC3A, HSPA8, BST2, ISG15, IFITM3, STAT1, RPS15A, DUOX2, IFI6, IFI16, SAMHD1, CCL5, IFI44, PARP9, PLSCR1, IRF1, C1QBP, CCT5, ARF1, MX1, DHX15, PML, TRIM28, NT5C3A, CXCL10, IFITM1, HSP90AA1, ADAR, IRF9, OAS2, LAMTOR5, DDIT4, PHB2, GBP1, FOSL1, SMAD3, OAS3, OAS1, IFITM2, SEC14L1, ITGB8, NPC2, DDX60, CFL1, ZC3H12A, BCL2L1, RAB2B, SELENOK, IFNGR1, STAT2, ISG20, DDX60L, DTX3L, GBP2, TRIM22, …
GOBP_RESPONSE_TO_CYTOKINE	1.49884e-08	4.23728e-06	0.733762	0.455814	1.70363	761	FABP4, IFI27, CEACAM1, MT2A, IL36G, CD74, CXCL6, BST2, ISG15, RPS16, IFITM3, TMSB4X, STAT1, DUOX2, IFI16, SAMHD1, CCL5, HLA-DPA1, ACTG1, PARP9, PLSCR1, IRF1, CIB1, SRSF7, NCL, MT1X, ANXA1, TXNDC17, XAF1, ZYX, SRSF3, SLC25A5, NOTCH1, MX1, GBP4, PML, EREG, IL4R, TNFRSF21, GSTP1, RPL13A, CXCL10, IFITM1, ADAR, ATP5F1B, RIPK1, HSP90AB1, CCL20, SBNO2, STAT3, HSPA5, HSPD1, XBP1, OAS2, LAPTM5, CD47, RPS3…
GOBP_ANTIMICROBIAL_HUMORAL_RESPONSE	2.09106e-08	5.70039e-06	0.733762	0.803446	2.35008	72	DEFB4A, S100A7, IGHG1, PI3, WFDC2, IGHG3, IGHG4, IGHG2, KLK7, SLPI, KLK5, CXCL6, HLA-A, LYZ, RPS19, HLA-E, FAU, DEFB1, IGHM, RPL30, KRT6A, CXCL10, RPL39, PRSS3, WFDC12, RARRES2, WFDC5, CXCL1, LTF
GOBP_CELL_KILLING	3.48523e-08	9.17337e-06	0.719513	0.646814	2.07297	166	DEFB4A, IGHG1, B2M, HLA-B, CEACAM1, APOL1, HLA-DRB1, CXCL6, HLA-A, LYZ, HLA-DRA, RPS19, HLA-E, PRDX1, SERPINB4, NKG7, HLA-C, RPL30, KRT6A, CTSC, ARL8B, GBP1, TAP2, GZMA, DNASE1L3, C3, HLA-F, BCL2L1, TGFB1, CFH, RASGRP1, CORO1A, GBP2, LTF, MYD88, PTPRC, KIF5B, CD2, TUBB, NOS2, FCGR2B, RAB27A, PPP3CB, GNLY
GOBP_ANTIGEN_RECEPTOR_MEDIATED_SIGNALING_PATHWAY	5.24766e-08	1.33518e-05	0.719513	0.626368	2.01546	176	IGKC, IGHG1, IGHG3, IGHG4, IGHG2, CEACAM1, IGLC1, HLA-DRB1, HLA-A, HLA-DQB1, IGHM, IGLC3, TNFRSF21, STOML2, PRNP, LAPTM5, HLA-DPB1, RPS3, LGALS3, GBP1, RBCK1, TRBC2, ZC3H12A, TRBC1, PTPN2, RNF31, CD8A, BTN3A1, TRAC, SOS1, EIF2B1, FYB1, BAX, SPG21, GPS2, PTPRC, BTN3A2, FCGR2B, EIF2B5, NFKBIA, PRKD2, MALT1, ADA, DUSP22
GOBP_B_CELL_MEDIATED_IMMUNITY	1.79193e-07	4.41219e-05	0.690132	0.684479	2.11904	130	IGKC, IGHG1, IGHG3, IGHG4, IGHG2, IGLC2, IGLC1, CD74, HLA-E, C1QBP, IGHM, IGLC3, IL4R, C1QA, HSPD1, C3, C1QB, SERPING1, NDFIP1, TGFB1, NSD2, C1S, MYD88, PTPRC, IRF7, TCIRG1, MSH6, FCGR2B, FCER1G
GOBP_IMMUNE_RESPONSE_REGULATING_CELL_SURFACE_RECEPTOR_SIGNALING_PATHWAY	1.85054e-07	4.41412e-05	0.690132	0.553168	1.88823	290	IGKC, IGHG1, IGHG3, IGHG4, IGHG2, CEACAM1, IGLC1, HLA-DRB1, HLA-A, CYBA, HLA-DQB1, PLSCR1, PIGR, IGHM, IGLC3, TNFRSF21, STOML2, PRNP, LAPTM5, CD47, TMEM126A, HLA-DPB1, RPS3, LGALS3, GBP1, OAS1, RBCK1, TRBC2, ZC3H12A, TRBC1, PTPN2, RNF31, CD8A, BTN3A1, TRAC, SOS1, LTF, EIF2B1, MYD88, FYB1, BAX, SPG21, GPS2, TNIP2, PTPRC, TNFAIP3, CREBBP, BTN3A2, FCGR2B, EIF2B5, FCER1G, NFKBIA, PRKD2, MALT1, ADA, D…
GOBP_NCRNA_PROCESSING	2.28032e-07	5.27445e-05	0.690132	0.511144	1.80716	403	RPS16, RPS27, RPS21, RPS19, RPS28, RPL27, RPL26, RPS25, EIF4A3, RPL10A, RPL7A, SRSF3, NOP56, RPS15, RPL35A, RPS7, NOL11, RPS6, FBL, ADAR, RPS14, RIPK1, STAT3, RPL11, RPS17, RPL35, RPS24, NIFK, TRMT112, RPS8, SMAD3, RRP36, GAR1, WBP11, TGFB1, NOP53, RPL7, EBNA1BP2, ISG20, TSN, METTL2B, NCBP2, RRP7A, NOP58, NOP10, RTRAF, GTPBP4, DDX54, RPL5, HNRNPA2B1, ZBTB8OS, LARP7, LCMT2, LSM6, UTP15, RPL14, PIN…
GOBP_CELLULAR_RESPIRATION	2.73328e-07	6.13622e-05	0.674963	0.608573	1.99777	207	SOD2, NDUFS5, CYCS, NDUFA4, ATP5F1C, NDUFB1, PARK7, ATP5PF, COX6C, UQCR10, COX7B, SCO2, COX7C, PRELID1, NDUFAB1, ATP5ME, NDUFB7, COX7A2, UQCRQ, NDUFA8, ATP5F1B, IDH1, ATP5MF, STOML2, NDUFS7, MDH2, CHCHD2, UQCRB, NDUFA9, IDH3A, SDHC, ATP5PB, UQCRFS1, ATP5MG, ATP5PD, UQCRC2, SLC25A23, NDUFC2, ATP5PO, MTLN, NOP53, NDUFB10, MRPS36, VCP, SUCLA2, NDUFA11, UQCR11, UQCRH, RHOA, NDUFB6, CYC1, NDUFS8, NDUF…
GOBP_RESPONSE_TO_TYPE_II_INTERFERON	3.32014e-07	7.24074e-05	0.674963	0.690377	2.11402	119	CD74, BST2, IFITM3, STAT1, CCL5, HLA-DPA1, ACTG1, PARP9, IRF1, ZYX, GBP4, RPL13A, IFITM1, CCL20, CD47, ASS1, GBP1, IFITM2, CLDN1, MYO1C, KYNU, IFNGR1, PTPN2, SYNCRIP, RPS6KB1, GBP2, CXCL16, WNT5A, CDC37, ACTR2, CCL22, KIF5B, PARP14, IFNGR2, NOS2, SP100, FASLG, NLRC5, FLNB, CASP1, ACTR3, CCL14, CCL4, AIF1, IRF8
GOBP_REGULATION_OF_DEFENSE_RESPONSE	3.76151e-07	7.97545e-05	0.674963	0.451665	1.663	639	FABP4, HLA-B, SAA1, CEACAM1, KLK7, HLA-DRB1, KLK5, CXCL6, HSPA8, ISG15, TMSB4X, STAT1, HLA-A, RPS19, HLA-E, IFI16, SAMHD1, CCL5, CYBA, PARP9, PLSCR1, IRF1, SERPINB4, PARK7, NKG7, ANXA1, C1QBP, EREG, GSTP1, KRT1, HSP90AA1, ADAR, CTSC, RIPK1, SBNO2, STAT3, PPP2CA, PSMA1, HSPD1, CXCL17, CD47, TMEM126A, PSMA6, LDLR, NLRP2, PLA2G3, PHB2, FOSL1, SMAD3, OAS3, DNASE1L3, C3, OAS1, SEC14L1, HLA-F, DDX60, Z…
GOBP_REGULATION_OF_LEUKOCYTE_MEDIATED_CYTOTOXICITY	4.19693e-07	8.65816e-05	0.674963	0.718822	2.12329	84	B2M, HLA-B, CEACAM1, HLA-DRB1, CXCL6, HLA-A, HLA-DRA, HLA-E, SERPINB4, HLA-C, TAP2, DNASE1L3, HLA-F, TGFB1, RASGRP1, PTPRC, NOS2, FCGR2B, PPP3CB, TYROBP
GOBP_RESPIRATORY_ELECTRON_TRANSPORT_CHAIN	6.67827e-07	0.000134145	0.659444	0.715339	2.15154	101	SOD2, NDUFS5, CYCS, NDUFA4, NDUFB1, PARK7, COX6C, UQCR10, COX7B, SCO2, COX7C, NDUFAB1, NDUFB7, COX7A2, UQCRQ, NDUFA8, NDUFS7, CHCHD2, UQCRB, NDUFA9, SDHC, UQCRFS1, UQCRC2, NDUFC2, NDUFB10, UQCR11, UQCRH, NDUFB6, CYC1, NDUFS8, NDUFS1, COX6A1, NDUFC1, SDHA, NDUFA1, NDUFA3, COX4I1, NDUFA7, ETFA, NDUFA10, COX7A2L, NDUFA6, COX6B1, DNAJC15, BID, CDK1, COX5B, COA6, NDUFS4, ETFRF1, DLD
GOBP_DEFENSE_RESPONSE_TO_BACTERIUM	6.92977e-07	0.000135628	0.659444	0.614254	1.99413	189	DEFB4A, IGHG1, PI3, WFDC2, IGHG3, IGHG4, IGHG2, KLK7, SLPI, KLK5, CXCL6, ISG15, HLA-A, LYZ, RPS19, HLA-E, FAU, CYBA, DEFB1, IGHM, RPL30, GBP4, EPHA2, DHX15, KRT6A, RPL39, CCL20, OAS2, WFDC12, RNF213, GBP1, OAS3, OAS1, RBCK1, RARRES2, RNF31, WFDC5, GBP2, SLC30A1, LTF, MYD88, SPRR2A, CASP7, LCN2, NOS2, SHC1, RNASE1, FCER1G, PYCARD, CASP1, DROSHA, GNLY
GOBP_DEFENSE_RESPONSE_TO_SYMBIONT	7.55332e-07	0.000144136	0.659444	0.562413	1.90924	280	IFI27, APOBEC3A, HSPA8, BST2, ISG15, IFITM3, STAT1, IFI6, IFI16, SAMHD1, PARP9, PLSCR1, IRF1, C1QBP, MX1, DHX15, PML, TRIM28, NT5C3A, CXCL10, IFITM1, HSP90AA1, ADAR, IRF9, OAS2, DDIT4, PHB2, GBP1, OAS3, OAS1, IFITM2, SEC14L1, DDX60, ZC3H12A, BCL2L1, RAB2B, SELENOK, STAT2, ISG20, DDX60L, DTX3L, GBP2, TRIM22, MYD88, ILRUN, PQBP1, PTPRC, TNFAIP3, UBE2W, SIRT2, IFNGR2, IRF7, G3BP1, NCK1, NLRC5, RSAD2…
GOBP_ACTIVATION_OF_IMMUNE_RESPONSE	8.01446e-07	0.000149206	0.659444	0.482207	1.72385	450	IGKC, IGHG1, IGHG3, IGHG4, IGHG2, CEACAM1, IGLC1, HLA-DRB1, HSPA8, HLA-A, IFI16, CYBA, HLA-DQB1, PLSCR1, IRF1, C1QBP, IGHM, IGLC3, TNFRSF21, C1QA, KRT1, HSP90AA1, STOML2, PPP2CA, PRNP, HSPD1, LAPTM5, CD47, TMEM126A, HLA-DPB1, RPS3, LGALS3, PHB2, GBP1, FOSL1, OAS3, C3, OAS1, C1QB, SEC14L1, DDX60, RBCK1, TRBC2, ZC3H12A, SERPING1, NOP53, TRBC1, CFH, PTPN2, RNF31, CD8A, GBP2, BTN3A1, TRAC, SOS1, C1S,…
GOBP_RRNA_METABOLIC_PROCESS	1.10744e-06	0.000201264	0.643552	0.560326	1.88742	251	RPS16, RPS27, RPS21, RPS19, RPS28, RPL27, RPL26, NCL, RPS25, EIF4A3, RPL10A, RPL7A, NOP56, RPS15, RPL35A, GTF3C6, RPS7, NOL11, RPS6, FBL, RPS14, RPL11, RPS17, RPL35, RPS24, NIFK, TRMT112, RPS8, RRP36, GAR1, WBP11, NOP53, RPL7, EBNA1BP2, ISG20, RRP7A, NOP58, NOP10, GTPBP4, DDX54, RPL5, LSM6, UTP15, RPL14, PIN4, EXOSC9, SART1, TSR1, EIF6, TRIR, DROSHA, POP4, PES1, EXOSC10, UTP4, BOP1, RSL1D1, ABT1,…
GOBP_REGULATION_OF_RESPONSE_TO_STRESS	1.18903e-06	0.000207766	0.643552	0.380569	1.4569	1237	FABP4, HLA-B, SAA1, CEACAM1, KLK7, HLA-DRB1, KLK5, CD74, CXCL6, HSPA8, ISG15, MUC1, TMSB4X, STAT1, HLA-A, RPS19, DUOX2, HLA-E, IFI16, SAMHD1, CCL5, CYBA, PRDX1, ACTG1, PARP9, PLSCR1, IRF1, SERPINB4, PARK7, RPL26, PPIA, NKG7, NPM1, FERMT1, ANXA1, AGR2, C1QBP, DNAJA1, PML, EREG, GSTP1, IER5, TRIM28, KRT1, GRINA, HSP90AA1, PLAT, ADAR, CTSC, RIPK1, DNAJB6, SBNO2, STAT3, HSPA5, PPP2CA, PSMA1, SF3B5, T…
GOBP_ATP_SYNTHESIS_COUPLED_ELECTRON_TRANSPORT	1.19765e-06	0.000207766	0.643552	0.735605	2.15733	82	NDUFS5, CYCS, NDUFA4, NDUFB1, PARK7, COX6C, UQCR10, COX7B, COX7C, NDUFAB1, NDUFB7, COX7A2, UQCRQ, NDUFA8, NDUFS7, CHCHD2, UQCRB, NDUFA9, SDHC, UQCRFS1, UQCRC2, NDUFC2, NDUFB10, UQCR11, UQCRH, NDUFB6, CYC1, NDUFS8, NDUFS1, COX6A1, NDUFC1, SDHA, NDUFA1, NDUFA3, COX4I1, NDUFA7, NDUFA10, COX7A2L, NDUFA6, COX6B1, DNAJC15, BID, CDK1, COX5B, COA6, NDUFS4
GOBP_CYTOKINE_PRODUCTION	1.47896e-06	0.000249115	0.643552	0.434779	1.60676	651	B2M, HLA-B, SAA1, CEACAM1, HLA-DRB1, CD74, CXCL6, BST2, ISG15, TMSB4X, APOD, STAT1, HLA-A, CDH3, HLA-E, IFI16, HLA-DPA1, CYBA, IRF1, PARK7, LAPTM4B, FERMT1, ANXA1, SLC7A5, XAF1, C1QBP, NDRG2, EPHA2, PML, EREG, IL4R, TNFRSF21, GSTP1, HSP90AA1, STOML2, RIPK1, HSP90AB1, STAT3, SRGN, PRNP, LITAF, HSPD1, XBP1, OAS2, LAPTM5, CXCL17, CD47, LAMTOR5, HLA-DPB1, AFAP1L2, NLRP2, RPS3, PLA2G3, GBP1, SMAD3, OA…
GOBP_ELECTRON_TRANSPORT_CHAIN	1.50128e-06	0.000249115	0.643552	0.629987	1.97877	146	SOD2, NDUFS5, CYBA, CYCS, NDUFA4, NDUFB1, PARK7, COX6C, UQCR10, COX7B, SCO2, COX7C, NDUFAB1, NDUFB7, COX7A2, UQCRQ, NDUFA8, NDUFS7, STEAP4, CHCHD2, UQCRB, NDUFA9, SDHC, POR, UQCRFS1, UQCRC2, NDUFC2, NDUFB10, UQCR11, UQCRH, NDUFB6, CYC1, NDUFS8, ALDH2, NDUFS1, COX6A1, NDUFC1, SDHA, NDUFA1, NQO2, NDUFA3, COX4I1, NDUFA7, ETFA, NDUFA10, COX7A2L, NDUFA6, CIAPIN1, COX6B1, DNAJC15, IDO1, BID, CDK1, COX5…
GOBP_INFLAMMATORY_RESPONSE	1.70624e-06	0.0002771	0.643552	0.433857	1.60557	658	FABP4, IGHG1, KRT16, SAA1, IL36G, HLA-DRB1, CXCL6, HSPA8, TMSB4X, APOD, SAA2, LYZ, RPS19, HLA-E, IFI16, CCL5, CYBA, PLSCR1, PARK7, NKG7, ANXA1, AGR2, NOTCH1, EPHA2, IL4R, GSTP1, C1QA, PRDX5, CXCL10, KRT1, CTSC, RIPK1, CCL20, SBNO2, STAT3, PPP2CA, PSMA1, CXCL17, CD47, PSMA6, LDLR, ITGB1, AFAP1L2, NLRP2, TMEM258, PLA2G3, ASS1, FOSL1, SMAD3, TMED2, DNASE1L3, C3, RARRES2, ZC3H12A, NDFIP1, SOD1, TGFB1…
GOBP_ENERGY_DERIVATION_BY_OXIDATION_OF_ORGANIC_COMPOUNDS	1.76303e-06	0.000280358	0.643552	0.527701	1.78795	278	SOD2, NDUFS5, CYCS, NDUFA4, ATP5F1C, NDUFB1, PARK7, ATP5PF, COX6C, UQCR10, COX7B, SCO2, PGM2, COX7C, PRELID1, NDUFAB1, ATP5ME, NDUFB7, COX7A2, UQCRQ, NDUFA8, ATP5F1B, IDH1, ATP5MF, STOML2, NDUFS7, MDH2, ADGRF1, CHCHD2, UQCRB, NDUFA9, IDH3A, SDHC, ATP5PB, UQCRFS1, ATP5MG, ATP5PD, UQCRC2, SLC25A23, NDUFC2, ATP5PO, MTLN, NOP53, NDUFB10, MRPS36, VCP, SUCLA2, NDUFA11, UQCR11, UQCRH, RHOA, NDUFB6, CYC1…
GOBP_REGULATION_OF_IMMUNE_EFFECTOR_PROCESS	2.79775e-06	0.000435821	0.627257	0.510323	1.77296	325	B2M, HLA-B, CEACAM1, KLK7, HLA-DRB1, KLK5, CD74, CXCL6, BST2, HLA-A, HLA-DRA, RPS19, HLA-E, SERPINB4, ANXA1, SLC7A5, HLA-C, C1QBP, IL4R, LITAF, HSPD1, XBP1, LAPTM5, CD177, CD47, PLA2G3, LGALS3, PHB2, TAP2, DNASE1L3, C3, HLA-F, DDX60, ZC3H12A, SERPING1, NDFIP1, TGFB1, CFH, RASGRP1, IL20RB, NSD2, WNT5A, HLA-DMB, MYD88, PTPRC, CUEDC2, RAC2, DNAJB9, NOS2, IL1R1, FCGR2B, AHR, RSAD2, JUNB, PYCARD, PPP3…
GOBP_RIBOSOMAL_SMALL_SUBUNIT_BIOGENESIS	3.18124e-06	0.000485649	0.627257	0.698485	2.10008	100	RPS16, RPS27, RPS12, RPS21, RPS15A, RPS19, RPS28, RPL38, RPSA, RPS25, NPM1, NOP56, RPS15, RPS3A, RPS7, NOL11, RPS6, FBL, RPS23, RPS14, RPS17, RPS9, RPS24, RPS5, RPS8, RRP36, RPS11, RPS13, RRP7A, NOP58, RPS19BP1, AATF, PNO1, NOL7, LSM6, UTP15, DNTTIP2, SURF6, TSR1, EXOSC10, UTP4, ABT1, SNU13, XRCC5, DCAF13, LTV1, UTP6, MRPS7, NOL10, HEATR1, GTF2H5, TSR3, RRS1, WDR3, NAT10, UTP11, PRKDC, DIMT1, UTP…
GOBP_AEROBIC_RESPIRATION	4.2853e-06	0.000641367	0.610527	0.605391	1.9499	168	NDUFS5, CYCS, NDUFA4, ATP5F1C, NDUFB1, PARK7, ATP5PF, COX6C, UQCR10, COX7B, COX7C, NDUFAB1, ATP5ME, NDUFB7, COX7A2, UQCRQ, NDUFA8, ATP5F1B, IDH1, ATP5MF, STOML2, NDUFS7, MDH2, CHCHD2, UQCRB, NDUFA9, IDH3A, SDHC, ATP5PB, UQCRFS1, ATP5MG, ATP5PD, UQCRC2, SLC25A23, NDUFC2, ATP5PO, NOP53, NDUFB10, MRPS36, VCP, SUCLA2, NDUFA11, UQCR11, UQCRH, RHOA, NDUFB6, CYC1, NDUFS8, NDUFS1, COX6A1, ATP5F1D, NDUFC1…
GOBP_PROTECTION_FROM_NATURAL_KILLER_CELL_MEDIATED_CYTOTOXICITY	5.94428e-06	0.000872552	0.610527	0.983981	1.78811	6	HLA-B, HLA-A, HLA-E, SERPINB4
GOBP_IMMUNE_RESPONSE_REGULATING_SIGNALING_PATHWAY	6.39977e-06	0.000921687	0.610527	0.478628	1.70248	424	IGKC, IGHG1, IGHG3, IGHG4, IGHG2, CEACAM1, IGLC1, HLA-DRB1, HSPA8, HLA-A, CYBA, HLA-DQB1, PLSCR1, IRF1, PIGR, C1QBP, IGHM, IGLC3, TNFRSF21, STOML2, PPP2CA, PRNP, HSPD1, LAPTM5, CD47, TMEM126A, HLA-DPB1, RPS3, LGALS3, PHB2, GBP1, FOSL1, OAS3, OAS1, SEC14L1, DDX60, RBCK1, TRBC2, ZC3H12A, NOP53, TRBC1, PTPN2, RNF31, CD8A, IL20RB, GBP2, BTN3A1, TRAC, SOS1, HSPA1A, LTF, EIF2B1, MYD88, FYB1, BAX, RPS6K…
GOBP_REGULATION_OF_T_CELL_MEDIATED_CYTOTOXICITY	7.28438e-06	0.00102966	0.610527	0.794986	2.16642	44	B2M, HLA-B, CEACAM1, HLA-DRB1, HLA-A, HLA-DRA, HLA-E, HLA-C, TAP2, HLA-F, PTPRC, FCGR2B, PPP3CB
GOBP_LEUKOCYTE_MEDIATED_CYTOTOXICITY	8.61164e-06	0.00119514	0.593325	0.637637	1.96279	120	IGHG1, B2M, HLA-B, CEACAM1, HLA-DRB1, CXCL6, HLA-A, HLA-DRA, HLA-E, PRDX1, SERPINB4, NKG7, HLA-C, CTSC, ARL8B, TAP2, DNASE1L3, HLA-F, TGFB1, RASGRP1, CORO1A, MYD88, PTPRC, KIF5B, CD2, TUBB, NOS2, FCGR2B, RAB27A, PPP3CB
GOBP_PEPTIDE_ANTIGEN_ASSEMBLY_WITH_MHC_CLASS_II_PROTEIN_COMPLEX	9.30688e-06	0.00126856	0.593325	0.922861	1.9726	14	B2M, HLA-DRB1, HLA-DRA, HLA-DPA1, HLA-DQB1, HLA-DRB5, HLA-DPB1, HLA-DQA1, HLA-DMA, HLA-DMB
GOBP_VIRAL_GENOME_REPLICATION	1.03109e-05	0.00138076	0.593325	0.635365	1.94772	118	IFI27, APOBEC3A, SLPI, HSPA8, BST2, ISG15, IFITM3, IFI16, CCL5, PLSCR1, PPIA, NOTCH1, MX1, TRIM28, IFITM1, ADAR, STOM, OAS2, LAMTOR5, OAS3, OAS1, IFITM2, ZC3H12A, N4BP1, ISG20, STAU1, VCP, RESF1, PPID, LTF, DEK, ZFYVE1, RSAD2, ZC3HAV1, EEF1A1
GOBP_ANTIGEN_PROCESSING_AND_PRESENTATION_OF_PEPTIDE_ANTIGEN	1.05594e-05	0.00138965	0.593325	0.747085	2.13059	63	B2M, HLA-B, HLA-DRB1, CD74, HLA-A, HLA-DRA, HLA-E, HLA-DPA1, HLA-DQB1, TAP1, HLA-C, HLA-DRB5, CTSD, IFI30, HLA-DPB1, HLA-DQA1, HLA-DMA, TAP2, HLA-F, TAPBP, HLA-DMB, ERAP1, TAPBPL, FCGR2B, FCER1G, CTSS, PYCARD, ERAP2, UNC93B1, CALR, SAR1B, DNM2
GOBP_CYTOKINE_MEDIATED_SIGNALING_PATHWAY	1.11586e-05	0.00144362	0.593325	0.470043	1.66253	404	IFI27, CEACAM1, IL36G, CD74, CXCL6, ISG15, IFITM3, TMSB4X, STAT1, DUOX2, SAMHD1, CCL5, PARP9, IRF1, CIB1, TXNDC17, NOTCH1, MX1, EREG, IL4R, GSTP1, CXCL10, IFITM1, ADAR, RIPK1, CCL20, STAT3, OAS2, LAPTM5, PAFAH1B1, FOSL1, KRT8, OAS3, PPP2CB, OAS1, IFITM2, IFNGR1, STAT2, CD44, PTPN2, PLP2, OXSR1, DUOX1, IL20RB, TTLL12, WNT5A, SOS1, CXCL1, HSPA1A, MYD88, EGR1, CDC37, GPS2, TNIP2, PTPRC, CCL22, IL1A,…
GOBP_LYMPHOCYTE_CHEMOTAXIS	1.226e-05	0.00155968	0.593325	0.749233	2.04349	48	S100A7, SAA1, CCL5, CXCL10, CCL20, CKLF, OXSR1, CXCL16, WNT5A, CCL22, SLC8B1, CCL14, CCL4, CH25H, ADAM17
GOBP_RNA_PROCESSING	1.28429e-05	0.00160705	0.593325	0.39642	1.49124	880	HSPA8, RPS16, RPS27, RPS21, RPS19, RPS28, RPL27, SRSF7, RPL26, NCL, RPS25, EIF4A3, RPL10A, NPM1, SNRPG, SRSF2, RPL7A, C1QBP, SRSF3, NOP56, RPS15, DHX15, RPL35A, RPS7, UBL5, NOL11, RPS6, SNRPE, FBL, LSM7, YBX1, ADAR, RPS14, RIPK1, STAT3, SNRPD1, PPP2CA, RPL11, SF3B5, RPS17, RPL35, HNRNPF, RPS24, NIFK, SLC38A2, HNRNPC, HNRNPR, TRMT112, SF3A1, TRA2B, PRMT1, LGALS3, SF3B6, KHSRP, RPS8, SMAD3, CD2BP2,…
GOBP_ANTIGEN_PROCESSING_AND_PRESENTATION_OF_ENDOGENOUS_PEPTIDE_ANTIGEN	1.37626e-05	0.00167129	0.593325	0.852197	1.99668	23	B2M, HLA-B, HLA-DRB1, HLA-A, HLA-DRA, HLA-E, TAP1, HLA-C, TAP2, HLA-F, TAPBP, ERAP1
GOBP_PROTON_MOTIVE_FORCE_DRIVEN_ATP_SYNTHESIS	1.37943e-05	0.00167129	0.593325	0.747307	2.12972	64	NDUFS5, ATP5F1C, NDUFB1, ATP5PF, NDUFAB1, ATP5ME, NDUFB7, ATP5MC3, NDUFA8, ATP5F1B, ATP5MF, STOML2, NDUFS7, NDUFA9, SDHC, ATP5PB, ATP5MG, ATP5PD, NDUFC2, ATP5PO, NDUFB10, NDUFA11, NDUFB6, NDUFS8, NDUFS1, VPS9D1, ATP5F1D, NDUFC1, SDHA, NDUFA1, NDUFA3, ATP5F1E, NDUFA7, NDUFA10, NDUFA6, ATP5F1A
GOBP_NEGATIVE_REGULATION_OF_NATURAL_KILLER_CELL_MEDIATED_IMMUNITY	1.49235e-05	0.00177986	0.593325	0.917326	2.08756	20	HLA-B, CEACAM1, HLA-A, HLA-E, SERPINB4, HLA-F, TGFB1
GOBP_POSITIVE_REGULATION_OF_T_CELL_MEDIATED_CYTOTOXICITY	1.7002e-05	0.00199656	0.57561	0.819007	2.12165	34	B2M, HLA-B, HLA-DRB1, HLA-A, HLA-DRA, HLA-E, HLA-C, TAP2, HLA-F, PTPRC
GOBP_GENERATION_OF_PRECURSOR_METABOLITES_AND_ENERGY	2.00861e-05	0.00232298	0.57561	0.447946	1.5925	423	SOD2, NDUFS5, CYBA, CYCS, NDUFA4, ATP5F1C, NDUFB1, PARK7, ATP5PF, COX6C, UQCR10, COX7B, SCO2, PGM2, COX7C, PRELID1, PKM, NDUFAB1, ATP5ME, NDUFB7, COX7A2, UQCRQ, NDUFA8, ATP5F1B, IDH1, ATP5MF, STOML2, STAT3, NDUFS7, PPP2CA, STEAP4, PGAM1, MDH2, ADGRF1, CHCHD2, UQCRB, DDIT4, PFKP, NDUFA9, PHB2, IDH3A, COX17, SDHC, POR, ATP5PB, UQCRFS1, ATP5MG, ATP5PD, UQCRC2, SLC25A23, NDUFC2, ATP5PO, AACS, MTLN, N…
GOBP_REGULATION_OF_CELL_KILLING	2.43155e-05	0.00277015	0.57561	0.670093	1.99353	95	B2M, HLA-B, CEACAM1, HLA-DRB1, CXCL6, HLA-A, HLA-DRA, HLA-E, SERPINB4, HLA-C, TAP2, DNASE1L3, HLA-F, BCL2L1, TGFB1, CFH, RASGRP1, PTPRC, NOS2, FCGR2B, PPP3CB
GOBP_VIRAL_LIFE_CYCLE	2.55893e-05	0.00287239	0.57561	0.488013	1.65777	281	IFI27, APOBEC3A, SLPI, HLA-DRB1, CD74, HSPA8, BST2, ISG15, IFITM3, IFI16, CCL5, PLSCR1, RPSA, PPIA, LY6E, NECTIN1, NOTCH1, MX1, EPHA2, TMPRSS4, TRIM28, IFITM1, ADAR, STOM, HSP90AB1, OAS2, LAMTOR5, LDLR, ITGB1, CHMP2B, ARL8B, OAS3, OAS1, IFITM2, CLDN1, ZC3H12A, SERPINB3, N4BP1, ISG20, STAU1, ITGAV, VCP, RESF1, VPS4B, PPID, HSPA1A, LTF, LGALS1, TRIM22, DEK, CHMP4B, VPS37B, DYNLT1, SLC3A2, ZFYVE1, A…
GOBP_REGULATION_OF_CELLULAR_LOCALIZATION	3.09017e-05	0.00341844	0.557332	0.387613	1.45809	836	IFI27, GLUL, SAA1, HLA-DRB1, HSPA8, APOD, PLA2G4E, KRT5, CCL5, TXN, PARP9, CIB1, RAN, PARK7, PPIA, NPM1, FERMT1, LRRC8A, BTF3, AGR2, CCT5, LAMTOR1, ITGA3, DNAJA1, EPHA2, PML, TCP1, TRIM28, UBL5, CTSD, HSP90AA1, TRIM29, MSN, STOM, SERP1, DNAJB6, HSP90AB1, HMGCR, ABCA12, PRNP, TOMM7, ARHGDIA, LAMTOR5, ITGB1, ANXA2, MDM2, RAB38, PLA2G3, CCT3, LGALS3, EHD2, GBP1, SMAD3, ACTB, TMED2, ENY2, CCT4, INSIG…
GOBP_ATP_BIOSYNTHETIC_PROCESS	3.21613e-05	0.00350696	0.557332	0.653266	1.92965	84	TMSB4X, NDUFS5, ATP5F1C, NDUFB1, ATP5PF, NDUFAB1, ATP5ME, NDUFB7, ATP5MC3, NDUFA8, ATP5F1B, ATP5MF, STOML2, NDUFS7, NDUFA9, SDHC, ATP5PB, ATP5MG, ATP5PD, NDUFC2, ATP5PO, TGFB1, NDUFB10, VCP, NDUFA11, NDUFB6, NDUFS8, NDUFS1, VPS9D1, ATP5F1D, NDUFC1, SDHA, NDUFA1, NDUFA3, PARP1, ATP5F1E, ALDOA, NDUFA7, NDUFA10, ENO1, NDUFA6
GOBP_B_CELL_RECEPTOR_SIGNALING_PATHWAY	3.6891e-05	0.00396604	0.557332	0.725876	2.07483	62	IGKC, IGHG1, IGHG3, IGHG4, IGHG2, IGLC1, IGHM, IGLC3, SOS1, BAX, GPS2, PTPRC, FCGR2B, NFKBIA
GOBP_REGULATION_OF_RESPONSE_TO_EXTERNAL_STIMULUS	3.99735e-05	0.00423775	0.557332	0.387022	1.45589	880	FABP4, S100A7, HLA-B, SAA1, CEACAM1, KLK7, HLA-DRB1, KLK5, CD74, CXCL6, HSPA8, ISG15, TMSB4X, STAT1, HLA-A, RPS19, HLA-E, IFI16, SAMHD1, CCL5, CYBA, PARP9, PLSCR1, IRF1, SERPINB4, PARK7, NKG7, ANXA1, C1QBP, NOTCH1, EREG, GSTP1, CXCL10, KRT1, HSP90AA1, PLAT, ADAR, CTSC, RIPK1, SBNO2, STAT3, PPP2CA, PSMA1, THBD, HSPD1, CXCL17, CD47, TMEM126A, PSMA6, LDLR, NLRP2, ANXA2, PLA2G3, PHB2, FOSL1, SMAD3, O…
GOBP_POSITIVE_REGULATION_OF_GENE_EXPRESSION	4.42957e-05	0.00463163	0.557332	0.381318	1.44293	938	KRT17, B2M, SAA1, KLK7, IL36G, KLK5, CD74, HSPA8, ISG15, STAT1, HLA-A, CDH3, HLA-E, IFI16, CCL5, HLA-DPA1, CYBA, ACTG1, PLSCR1, IRF1, PARK7, RPL26, NCL, EIF4A3, NPM1, FERMT1, ANXA1, SLC7A5, AGR2, C1QBP, NOTCH1, ITGA3, PKM, EREG, IL4R, RPS7, HNRNPAB, HSP90AA1, YBX1, ADAR, MSN, SERP1, STOML2, RIPK1, STAT3, RPL11, ID3, HSPD1, XBP1, OAS2, LAPTM5, SLC38A2, CXCL17, HNRNPC, LAMTOR5, LDLR, HLA-DPB1, TRMT…
GOBP_CELLULAR_RESPONSE_TO_TYPE_II_INTERFERON	5.06841e-05	0.00522799	0.557332	0.658999	1.98136	100	STAT1, CCL5, HLA-DPA1, ACTG1, PARP9, IRF1, ZYX, GBP4, RPL13A, CCL20, CD47, ASS1, GBP1, CLDN1, MYO1C, IFNGR1, PTPN2, SYNCRIP, RPS6KB1, GBP2, WNT5A, CDC37, ACTR2, CCL22, KIF5B, PARP14, IFNGR2, NOS2, SP100, FASLG, NLRC5, FLNB, CASP1, ACTR3, CCL14, CCL4, AIF1, IRF8, STXBP3, CDC42EP4, NR1H2, VPS26B
GOBP_BONE_DEVELOPMENT	5.26387e-05	0.00535722	0.557332	-0.523894	-1.72828	176	COL1A1, COL3A1, SEMA4D, FOSL2, CITED2, GJA1, NOTCH2, ATG9B, SFRP4, IGF1, ATP6AP1, PLS3, SPNS2, MIGA2, TRPV4, FBXW7, TULP3, TFAP2A, FBN1, PAPSS2, ECM1, FOXN3, THBS3, TGFBR2, FGFR3, AKAP13, FOXP1, GNAS, BBX, PRPSAP2, SULF2, ATG9A, SRC, SLC38A10, ENG, INPPL1, TRIP11, EBP, BGN
GOBP_ANTIGEN_PROCESSING_AND_PRESENTATION	5.74419e-05	0.00563359	0.557332	0.656243	1.97307	100	B2M, HLA-B, HLA-DRB1, CD74, HLA-A, HLA-DRA, HLA-E, HLA-DPA1, HLA-DQB1, TAP1, HLA-C, HLA-DRB5, PSMB8, PSME1, CTSD, IFI30, HLA-DPB1, HLA-DQA1, HLA-DMA, ARL8B, TAP2, HLA-F, CD8A, TAPBP, HLA-DMB, ERAP1, TAPBPL, RAB10, FCGR2B, FCER1G, CTSS, RAB27A, PYCARD, RAB6A, ERAP2, RAB34, UNC93B1, CALR, SAR1B, DNM2
GOBP_NEGATIVE_REGULATION_OF_VIRAL_GENOME_REPLICATION	5.74419e-05	0.00563359	0.557332	0.759852	2.07578	49	APOBEC3A, SLPI, BST2, ISG15, IFITM3, IFI16, CCL5, PLSCR1, MX1, TRIM28, IFITM1, OAS2, OAS3, OAS1, IFITM2, N4BP1, ISG20, RESF1, LTF, RSAD2, ZC3HAV1
GOBP_ANTIGEN_PROCESSING_AND_PRESENTATION_OF_ENDOGENOUS_ANTIGEN	5.75684e-05	0.00563359	0.557332	0.847964	2.12837	29	B2M, HLA-B, HLA-DRB1, CD74, HLA-A, HLA-DRA, HLA-E, TAP1, HLA-C, TAP2, HLA-F, TAPBP, ERAP1
GOBP_VIRAL_PROCESS	6.59341e-05	0.00637057	0.538434	0.464771	1.6384	379	IFI27, APOBEC3A, SLPI, HLA-DRB1, CD74, HSPA8, BST2, ISG15, IFITM3, STAT1, IFI16, CCL5, PARP9, PLSCR1, RAN, RPSA, PPIA, LY6E, NECTIN1, NOTCH1, MX1, EPHA2, TMPRSS4, TRIM28, IFITM1, ADAR, STOM, HSP90AB1, MCTS1, OAS2, LAMTOR5, LDLR, ITGB1, CHMP2B, GALNT1, ARL8B, TRIM14, PRMT1, OAS3, OAS1, IFITM2, CLDN1, DENR, CFL1, ZC3H12A, BCL2L1, SERPINB3, SNW1, N4BP1, ISG20, STAU1, ITGAV, VCP, RESF1, VPS4B, EIF3G,…
GOBP_COLLAGEN_ACTIVATED_TYROSINE_KINASE_RECEPTOR_SIGNALING_PATHWAY	6.91221e-05	0.00659511	0.538434	-0.944109	-1.78671	8	COL1A1, COL4A1, DDR1, COL4A2
GOBP_NUCLEOSIDE_TRIPHOSPHATE_METABOLIC_PROCESS	7.47883e-05	0.00704764	0.538434	0.578333	1.84347	157	HSPA8, TMSB4X, NDUFS5, SAMHD1, ATP5F1C, RAN, NDUFB1, ATP5PF, NME2, NDUFAB1, ATP5ME, NDUFB7, ATP5MC3, NDUFA8, ATP5F1B, ATP5MF, STOML2, NDUFS7, NDUFA9, SDHC, ATP5PB, ATP5MG, ATP5PD, CLPX, NDUFC2, ATP5PO, TGFB1, NDUFB10, VCP, NDUFA11, NME1, AK2, HSPA1A, ATP6V1B2, RHOQ, NDUFB6, NDUFS8, NDUFS1, DUT, VPS9D1, ATP5F1D, NDUFC1, SDHA, NDUFA1, NDUFA3, PARP1, ATP5F1E, NADK, ALDOA, NDUFA7, ADA, NDUFA10, IMPDH…
GOBP_REGULATION_OF_SMALL_GTPASE_MEDIATED_SIGNAL_TRANSDUCTION	7.77331e-05	0.00716351	0.538434	-0.476216	-1.6368	263	COL3A1, EPS8L2, ARHGAP27, SYNPO2L, NOTCH2, CGNL1, IGF1, ARHGAP5, KANK1, CYTH1, OGT, MYO9A, ARHGAP40, RAF1, ARF6, KALRN, ARHGAP32, VAV3, RHOD, SH3BP1, ARFGEF1, RASA2, ARHGEF4, MAP4K4, MAPKAP1, TSC2, ARHGEF10L, RABGEF1, SQSTM1, RALGAPA1, CYTH2, F11R, OBSCN, NF1, CCDC125, AKAP13, IQSEC1, RHOF, DENND4C, PSD4, PLEKHG1, SRC, PLEKHG6, TIAM1, CADM4, FBXO8, AUTS2, ABR, ARHGAP10, ARHGEF12, CD2AP, RALBP1, R…
GOBP_ANTIGEN_PROCESSING_AND_PRESENTATION_OF_PEPTIDE_ANTIGEN_VIA_MHC_CLASS_I	7.78948e-05	0.00716351	0.538434	0.772136	2.01827	35	B2M, HLA-B, HLA-A, HLA-E, TAP1, HLA-C, IFI30, TAP2, HLA-F, TAPBP, ERAP1, TAPBPL, FCER1G, ERAP2, CALR, SAR1B
GOBP_T_CELL_MEDIATED_CYTOTOXICITY	8.1056e-05	0.00736549	0.538434	0.735813	2.05085	54	B2M, HLA-B, CEACAM1, HLA-DRB1, HLA-A, HLA-DRA, HLA-E, HLA-C, CTSC, TAP2, HLA-F, PTPRC, FCGR2B, RAB27A, PPP3CB, EBAG9, HPRT1
GOBP_REGULATION_OF_NATURAL_KILLER_CELL_MEDIATED_IMMUNITY	8.41524e-05	0.00748514	0.538434	0.759342	2.06283	46	HLA-B, CEACAM1, HLA-A, HLA-E, SERPINB4, HLA-F, TGFB1, RASGRP1
GOBP_REGULATION_OF_VIRAL_PROCESS	8.43341e-05	0.00748514	0.538434	0.593941	1.86917	143	APOBEC3A, SLPI, HLA-DRB1, CD74, BST2, ISG15, IFITM3, STAT1, IFI16, CCL5, PLSCR1, PPIA, LY6E, NOTCH1, MX1, TMPRSS4, TRIM28, IFITM1, ADAR, STOM, OAS2, TRIM14, OAS3, OAS1, IFITM2, N4BP1, ISG20, STAU1, RESF1, PPID, LTF, LGALS1, TRIM22, VPS37B, LARP7, DYNLT1, RSAD2, ZC3HAV1, SNX3, FMR1, KPNA6, CH25H, AXL, DHX9
GOBP_ANTIBACTERIAL_HUMORAL_RESPONSE	8.99164e-05	0.00779923	0.538434	0.816638	2.13683	36	IGHG1, PI3, WFDC2, IGHG3, IGHG4, IGHG2, KLK7, SLPI, KLK5, HLA-A, HLA-E, FAU, DEFB1, IGHM, RPL39, WFDC12, WFDC5, LTF
GOBP_RETINA_HOMEOSTASIS	8.99164e-05	0.00779923	0.538434	0.707215	1.98106	55	IGKC, B2M, IGHG3, LYZ, CDH3, PRDX1, ACTG1, PIGR, KRT1, ACTB, SLC2A1, SOD1, LTF
GOBP_REGULATION_OF_VIRAL_GENOME_REPLICATION	9.3236e-05	0.0079963	0.538434	0.6861	2.00951	77	APOBEC3A, SLPI, BST2, ISG15, IFITM3, IFI16, CCL5, PLSCR1, PPIA, NOTCH1, MX1, TRIM28, IFITM1, ADAR, OAS2, OAS3, OAS1, IFITM2, N4BP1, ISG20, STAU1, RESF1, PPID, LTF
GOBP_POSITIVE_REGULATION_OF_IMMUNE_EFFECTOR_PROCESS	0.000101882	0.00858205	0.538434	0.510556	1.7024	230	B2M, HLA-B, KLK7, HLA-DRB1, KLK5, CD74, HLA-A, HLA-DRA, RPS19, HLA-E, ANXA1, SLC7A5, HLA-C, IL4R, HSPD1, XBP1, LAPTM5, CD177, PLA2G3, PHB2, TAP2, C3, HLA-F, DDX60, TGFB1, RASGRP1, NSD2, WNT5A, HLA-DMB, MYD88, PTPRC, RAC2, DNAJB9, NOS2, IL1R1, RSAD2, PYCARD, MALT1, GPI, TYROBP, DDX21
GOBP_REGULATION_OF_ADAPTIVE_IMMUNE_RESPONSE	0.000102314	0.00858205	0.538434	0.539888	1.73675	173	B2M, HLA-B, CEACAM1, HLA-DRB1, HLA-A, HLA-DRA, HLA-E, IRF1, ANXA1, HLA-C, IL4R, HSPD1, TAP2, C3, HLA-F, ZC3H12A, NDFIP1, TGFB1, IL20RB, NSD2, PTPRC, TNFAIP3, IRF7, ADCY7, IL1R1, FCGR2B, AHR, RSAD2, JUNB, PYCARD, PPP3CB, MALT1, ADA, DUSP22, IL6ST
GOBP_NEGATIVE_REGULATION_OF_CELL_KILLING	0.000112243	0.00931249	0.538434	0.858701	2.07017	25	HLA-B, CEACAM1, HLA-A, HLA-E, SERPINB4, HLA-F, TGFB1, PTPRC, FCGR2B, PPP3CB
GOBP_RESPONSE_TO_TYPE_I_INTERFERON	0.000114891	0.00942967	0.538434	0.669714	1.9283	68	IFI27, ISG15, IFITM3, STAT1, SAMHD1, MX1, IFITM1, ADAR, OAS2, OAS3, OAS1, IFITM2, STAT2, PTPN2, TTLL12, WNT5A, MYD88, CDC37, IRF7, SP100, NLRC5, IRF3, MUL1, CH25H
GOBP_NEGATIVE_REGULATION_OF_VIRAL_PROCESS	0.000118246	0.00960186	0.538434	0.671636	1.97645	78	APOBEC3A, SLPI, BST2, ISG15, IFITM3, STAT1, IFI16, CCL5, PLSCR1, PPIA, LY6E, MX1, TRIM28, IFITM1, OAS2, TRIM14, OAS3, OAS1, IFITM2, N4BP1, ISG20, RESF1, LTF, LARP7, RSAD2, ZC3HAV1, SNX3
GOBP_NEGATIVE_REGULATION_OF_LYMPHOCYTE_MEDIATED_IMMUNITY	0.000121524	0.00976415	0.538434	0.705477	1.92415	48	HLA-B, CEACAM1, HLA-A, HLA-E, SERPINB4, HLA-F, NDFIP1, TGFB1, IL20RB, PTPRC, FCGR2B, AHR, PPP3CB, DUSP22
GOBP_PEPTIDE_ANTIGEN_ASSEMBLY_WITH_MHC_PROTEIN_COMPLEX	0.000122947	0.00977557	0.518848	0.863392	1.9344	18	B2M, HLA-DRB1, HLA-DRA, HLA-DPA1, HLA-DQB1, HLA-DRB5, HLA-DPB1, HLA-DQA1, HLA-DMA, TAPBP, HLA-DMB, TAPBPL
GOBP_RIBOSOMAL_LARGE_SUBUNIT_BIOGENESIS	0.000130109	0.0102384	0.518848	0.685921	2.01649	74	RPL38, RPL26, RPL23A, RPL10A, NPM1, RPL7A, RPL35A, RPL11, RPL35, RPL6, NIFK, RPL24, NOP53, RPL7, EBNA1BP2, GTPBP4, RPLP0, RPL5, RPL14, SURF6, EIF6, PES1, BOP1, RSL1D1, SNU13, RPL26L1, MAK16, MALSU1, PAK1IP1, NOP2, PPAN
GOBP_ANTIGEN_PROCESSING_AND_PRESENTATION_OF_EXOGENOUS_ANTIGEN	0.000136034	0.0105954	0.518848	0.764502	2.08006	45	B2M, HLA-DRB1, CD74, HLA-A, HLA-DRA, HLA-E, HLA-DPA1, HLA-DQB1, HLA-DRB5, PSME1, CTSD, IFI30, HLA-DPB1, HLA-DQA1, HLA-DMA, TAP2, HLA-F, HLA-DMB, FCGR2B, FCER1G, CTSS
GOBP_PROTEIN_RNA_COMPLEX_ORGANIZATION	0.00014206	0.010953	0.518848	0.529128	1.72681	199	RPS27, RPS19, RPS28, RPL38, RPSA, RPL23A, SNRPG, RPS15, RPL13A, SNRPE, HSP90AA1, ADAR, RPS14, HSP90AB1, SNRPD1, RPL11, SF3B5, MCTS1, RPL6, RPS5, RPL24, SF3A1, SF3B6, CD2BP2, EIF3M, DENR, SNRPD2, NOP53, EIF3K, SNRPB, VCP, PRMT5, EIF3G, EIF3A, RRP7A, SRSF9, YJU2, RPLP0, EIF3D, RPL5, PTGES3, SRSF1, CDC73, STRAP, RUVBL2, SNRPF, EIF3I, KIF5B, TAF9, SART1, PRPF19, CELF1, PRPF31, EIF6, NUDT21, SNIP1, SA…
GOBP_MEMBRANE_HYPERPOLARIZATION	0.000147629	0.0112686	0.518848	0.96293	1.74986	6	SOD2, PARK7
GOBP_COMPLEMENT_ACTIVATION	0.000150956	0.0113313	0.518848	0.747093	2.03591	44	IGHG1, IGHG3, IGHG4, IGHG2, C1QBP, IGHM, C1QA, KRT1, PHB2, C3, C1QB, SERPING1, CFH, C1S, CFB
GOBP_ANTIGEN_PROCESSING_AND_PRESENTATION_OF_PEPTIDE_ANTIGEN_VIA_MHC_CLASS_IB	0.00015142	0.0113313	0.518848	0.874784	1.91585	16	B2M, HLA-B, HLA-A, HLA-E, HLA-C, TAP2, HLA-F
GOBP_REGULATION_OF_RESPONSE_TO_BIOTIC_STIMULUS	0.000168486	0.0124718	0.518848	0.435886	1.55651	435	HLA-B, CEACAM1, KLK7, HLA-DRB1, KLK5, CXCL6, HSPA8, ISG15, STAT1, HLA-A, RPS19, HLA-E, IFI16, SAMHD1, CCL5, CYBA, PARP9, PLSCR1, IRF1, SERPINB4, C1QBP, EREG, HSP90AA1, ADAR, PPP2CA, HSPD1, TMEM126A, PHB2, FOSL1, OAS3, OAS1, SEC14L1, HLA-F, DDX60, ZC3H12A, SERPING1, TGFB1, SELENOK, NOP53, CFH, STAT2, N4BP1, PTPN2, RNF31, RASGRP1, DTX3L, GBP2, TTLL12, WNT5A, HSPA1A, LTF, TRIM22, MYD88, RPS6KA3, CDC…
GOBP_NEGATIVE_REGULATION_OF_INNATE_IMMUNE_RESPONSE	0.000170978	0.0124718	0.518848	0.658454	1.93295	80	HLA-B, CEACAM1, ISG15, HLA-A, RPS19, HLA-E, IFI16, SAMHD1, SERPINB4, ADAR, OAS3, OAS1, HLA-F, SERPING1, TGFB1, STAT2, PTPN2, TTLL12, TNFAIP3, PARP14, PARP1, NLRC5, USP38, MUL1, NMI
GOBP_BONE_MORPHOGENESIS	0.000171562	0.0124718	0.518848	-0.61447	-1.82	82	COL1A1, COL3A1, FOSL2, CITED2, ATG9B, SFRP4, TRPV4, TFAP2A, FOXN3, THBS3, TGFBR2, FGFR3, ATG9A, INPPL1, TRIP11
GOBP_REGULATION_OF_LEUKOCYTE_MEDIATED_IMMUNITY	0.000176963	0.012743	0.518848	0.511118	1.68358	214	B2M, HLA-B, CEACAM1, HLA-DRB1, CXCL6, BST2, HLA-A, HLA-DRA, HLA-E, SERPINB4, HLA-C, IL4R, HSPD1, CD177, PLA2G3, TAP2, DNASE1L3, C3, HLA-F, NDFIP1, TGFB1, RASGRP1, IL20RB, NSD2, PTPRC, RAC2, NOS2, IL1R1, FCGR2B, AHR, RSAD2, PPP3CB, MALT1, DUSP22, TYROBP, DDX21
GOBP_INTERFERON_MEDIATED_SIGNALING_PATHWAY	0.000179754	0.012823	0.518848	0.654697	1.93216	79	IFI27, ISG15, IFITM3, STAT1, SAMHD1, PARP9, IRF1, IFITM1, ADAR, OAS2, OAS3, OAS1, IFITM2, IFNGR1, STAT2, PTPN2, TTLL12, WNT5A, MYD88, CDC37, PARP14, IFNGR2, IRF7, SP100, NLRC5, IRF3, IL10RB, MUL1
GOBP_PROTEIN_LOCALIZATION_TO_NUCLEOLUS	0.000183464	0.0129665	0.518848	0.851828	1.89247	17	GLUL, RAN, NPM1, NOP53, RRP7A
GOBP_ANTIMICROBIAL_HUMORAL_IMMUNE_RESPONSE_MEDIATED_BY_ANTIMICROBIAL_PEPTIDE	0.000189832	0.0132934	0.518848	0.72698	1.94601	41	DEFB4A, S100A7, KLK7, KLK5, CXCL6, RPS19, FAU, DEFB1, RPL30, KRT6A, CXCL10, RPL39, CXCL1, LTF
GOBP_NEGATIVE_REGULATION_OF_DEFENSE_RESPONSE	0.000204564	0.0141949	0.518848	0.489936	1.63992	237	HLA-B, SAA1, CEACAM1, HLA-DRB1, HSPA8, ISG15, HLA-A, RPS19, HLA-E, IFI16, SAMHD1, SERPINB4, C1QBP, GSTP1, KRT1, ADAR, STAT3, PSMA1, CXCL17, LDLR, SMAD3, OAS3, OAS1, SEC14L1, HLA-F, SERPING1, NDFIP1, SOD1, TGFB1, STAT2, PTPN2, IL20RB, TTLL12, VPS35, GPS2, ILRUN, PTPRC, MDK, TNFAIP3, LPCAT3, SIRT2, PARP14, PARP1, APOE, SOCS3, FCGR2B, NLRC5, AHR, IL10RA, ADA, MKRN2, RHBDF2, USP38, MUL1, CST7, NMI, N…
GOBP_SMALL_GTPASE_MEDIATED_SIGNAL_TRANSDUCTION	0.000213417	0.0146758	0.518848	-0.414147	-1.49556	443	COL1A2, COL3A1, NUCB2, EPS8L2, ARHGAP27, RAPGEFL1, SYNPO2L, WASF2, PHACTR4, NOTCH2, CGNL1, IGF1, ARHGAP5, KANK1, CYTH1, OGT, MYO9A, ARHGAP40, RAF1, ARF6, RALGPS2, KALRN, ARHGAP32, RUFY1, VAV3, RHOB, RHOD, SH3BP1, TNK2, ARFGEF1, RASA2, ARHGEF4, MAP4K4, MAPKAP1, TSC2, ARHGEF10L, RABGEF1, CYFIP1, SQSTM1, RALGAPA1, CYTH2, RASGEF1B, F11R, RAPGEF3, OBSCN, SHTN1, NF1, CCDC125, PLD1, AKAP13, CHP1, DOCK5,…
GOBP_ENDOCHONDRAL_BONE_MORPHOGENESIS	0.000219568	0.0149035	0.518848	-0.680443	-1.87634	50	COL1A1, COL3A1, FOSL2, TRPV4, THBS3, TGFBR2, FGFR3, INPPL1, TRIP11, MEF2D
GOBP_LYMPHOCYTE_ACTIVATION	0.000220633	0.0149035	0.518848	0.395153	1.46317	680	B2M, CEACAM1, LY6D, HLA-DRB1, CD74, BST2, HLA-A, HLA-DRA, HLA-E, CCL5, HLA-DPA1, HLA-DQB1, PRDX1, IRF1, NKG7, ANXA1, LRRC8A, SLC25A5, HLA-DRB5, PRELID1, IL4R, TNFRSF21, DAPL1, RPS6, HSPH1, CDKN1A, MSN, STOML2, STAT3, PRNP, HSPD1, XBP1, LAPTM5, RPL22, CD47, HLA-DPB1, ITGB1, RPS3, HLA-DQA1, HLA-DMA, LGALS3, PHB2, SDC4, ID2, SMAD3, ACTB, HLA-F, TRBC2, ZC3H12A, TXLNA, MYH9, NDFIP1, SOD1, TGFB1, SELEN…
GOBP_ATP_METABOLIC_PROCESS	0.000224583	0.0150372	0.518848	0.602038	1.83861	113	HSPA8, TMSB4X, NDUFS5, ATP5F1C, NDUFB1, ATP5PF, NDUFAB1, ATP5ME, NDUFB7, ATP5MC3, NDUFA8, ATP5F1B, ATP5MF, STOML2, NDUFS7, NDUFA9, SDHC, ATP5PB, ATP5MG, ATP5PD, CLPX, NDUFC2, ATP5PO, TGFB1, NDUFB10, VCP, NDUFA11, AK2, HSPA1A, ATP6V1B2, NDUFB6, NDUFS8, NDUFS1, VPS9D1, ATP5F1D, NDUFC1, SDHA, NDUFA1, NDUFA3, PARP1, ATP5F1E, NADK, ALDOA, NDUFA7, NDUFA10, ENO1, NDUFA6, ATP5F1A, DNM1L, CTNS, LIPA, NDUF…
GOBP_NEGATIVE_REGULATION_OF_DEFENSE_RESPONSE_TO_BACTERIUM	0.00023248	0.0154306	0.518848	-0.980683	-1.59542	4	SPINK5, ARG2
GOBP_REGULATION_OF_PROTEIN_LOCALIZATION_TO_NUCLEOLUS	0.000243818	0.0160436	0.518848	0.931699	1.84115	9	GLUL, NPM1
GOBP_POSITIVE_REGULATION_OF_G_PROTEIN_COUPLED_RECEPTOR_SIGNALING_PATHWAY	0.000258645	0.0168738	0.498493	0.881858	1.88496	14	KLK6, KLK5, C3, PRMT5
GOBP_ANTIGEN_PROCESSING_AND_PRESENTATION_OF_EXOGENOUS_PEPTIDE_ANTIGEN	0.000264296	0.0170964	0.498493	0.78835	2.07688	37	B2M, HLA-DRB1, CD74, HLA-A, HLA-DRA, HLA-E, HLA-DPA1, HLA-DQB1, HLA-DRB5, CTSD, IFI30, HLA-DPB1, HLA-DQA1, HLA-DMA, TAP2, HLA-F, HLA-DMB, FCGR2B, FCER1G, CTSS
GOBP_POSITIVE_REGULATION_OF_CYTOKINE_PRODUCTION	0.000279081	0.017901	0.498493	0.440599	1.55493	402	B2M, SAA1, CD74, ISG15, STAT1, HLA-A, HLA-E, IFI16, HLA-DPA1, CYBA, IRF1, PARK7, FERMT1, ANXA1, SLC7A5, EREG, IL4R, HSP90AA1, STOML2, RIPK1, STAT3, HSPD1, XBP1, OAS2, LAPTM5, CXCL17, LAMTOR5, HLA-DPB1, AFAP1L2, NLRP2, RPS3, PLA2G3, SMAD3, OAS3, C3, OAS1, HLA-F, SOD1, TGFB1, RAB2B, SELENOK, IFNGR1, RASGRP1, IL20RB, BTN3A1, WNT5A, HSPA1A, MYD88, EGR1, PQBP1, PTPRC, MDK, IL1A, IRF7, G3BP1, CD2, IL1R…
GOBP_HUMORAL_IMMUNE_RESPONSE_MEDIATED_BY_CIRCULATING_IMMUNOGLOBULIN	0.000332308	0.0211376	0.498493	0.715188	1.91445	41	IGHG1, IGHG3, IGHG4, IGHG2, C1QBP, IGHM, C1QA, C3, C1QB, SERPING1, C1S, PTPRC, FCGR2B
GOBP_COLLAGEN_FIBRIL_ORGANIZATION	0.000338768	0.0213704	0.498493	-0.686959	-1.89772	52	COL1A1, COL1A2, COL3A1, COL5A1, COL14A1, MMP11, NF1
GOBP_CELL_ACTIVATION	0.0003427	0.0213916	0.498493	0.363848	1.37358	916	B2M, SAA1, CEACAM1, LY6D, HLA-DRB1, CD74, CXCL6, BST2, HLA-A, HLA-DRA, HLA-E, CCL5, HLA-DPA1, HLA-DQB1, PRDX1, ACTG1, PLSCR1, IRF1, PPIA, NKG7, ANXA1, LRRC8A, SLC25A5, HLA-DRB5, PRELID1, IL4R, TNFRSF21, ACTN1, C1QA, DAPL1, CXCL10, RPS6, HSPH1, PLAT, CDKN1A, MSN, CTSC, STOML2, SBNO2, STAT3, THBD, PRNP, HSPD1, XBP1, LAPTM5, CD177, RPL22, CD47, LDLR, HLA-DPB1, ITGB1, RPS3, HLA-DQA1, HLA-DMA, MDM2, P…
GOBP_RESPONSE_TO_INTERFERON_BETA	0.000344709	0.0213916	0.498493	0.808605	2.01034	28	BST2, IFITM3, STAT1, IFI16, PLSCR1, IRF1, XAF1, IFITM1, OAS1, IFITM2
GOBP_REGULATION_OF_INNATE_IMMUNE_RESPONSE	0.00034968	0.0215251	0.498493	0.44405	1.55523	362	HLA-B, CEACAM1, HSPA8, ISG15, HLA-A, RPS19, HLA-E, IFI16, SAMHD1, CCL5, CYBA, PARP9, PLSCR1, IRF1, SERPINB4, C1QBP, EREG, HSP90AA1, ADAR, PPP2CA, HSPD1, TMEM126A, PHB2, FOSL1, OAS3, OAS1, SEC14L1, HLA-F, DDX60, SERPING1, TGFB1, NOP53, CFH, STAT2, N4BP1, PTPN2, RASGRP1, GBP2, TTLL12, WNT5A, HSPA1A, LTF, MYD88, RPS6KA3, CDC37, GPS2, PQBP1, TNIP2, NFE2L2, TNFAIP3, ERAP1, SIRT2, PARP14, IRF7, PARP1, …
GOBP_PROTEIN_MATURATION	0.000391846	0.0239277	0.498493	0.422776	1.51279	452	B2M, KLK6, CD74, HSPA8, IFI16, HSPE1, PPIA, CCT5, DNAJA1, NDUFAB1, TCP1, TMPRSS4, HSPH1, BAG1, HSP90AA1, PLAT, PRSS3, TBCA, STOML2, DNAJB6, HSP90AB1, HSPA5, SRGN, THBD, PRNP, HSPD1, DNAJC19, GLRX5, ANXA2, MDM2, CCT3, PDIA4, WDR83OS, KHSRP, CIAO2B, GZMA, CRTAP, CCT4, CLPX, NAA50, AHSA1, PDCD5, MYH9, GLRX3, RANBP2, DNAJB1, SEC11A, CCT6A, TOR1A, TBCB, PPID, HSPA1A, PFDN2, TXNDC5, CCT2, FKBP4, SELENO…
GOBP_POSITIVE_REGULATION_OF_CELL_KILLING	0.000398034	0.0241127	0.498493	0.694915	1.98041	64	B2M, HLA-B, HLA-DRB1, HLA-A, HLA-DRA, HLA-E, HLA-C, TAP2, HLA-F, RASGRP1, PTPRC, NOS2
GOBP_NUCLEOBASE_CONTAINING_SMALL_MOLECULE_METABOLIC_PROCESS	0.000412435	0.0247883	0.498493	0.410668	1.48221	510	APOBEC3A, TYMP, FMO2, HSPA8, TMSB4X, NDUFS5, SAMHD1, PARP9, ATP5F1C, RAN, NDUFB1, PARK7, ATP5PF, NAMPT, PGM2, NME2, NDUFAB1, EPHA2, ATP5ME, NDUFB7, ATP5MC3, CMPK1, NT5C3A, NDUFA8, ATP5F1B, IDH1, ATP5MF, STOML2, NDUFS7, HMGCR, PGAM1, MDH2, FAR1, NDUFA9, SDHC, ATP5PB, ATP5MG, ATP5PD, CLPX, NDUFC2, ATP5PO, TGFB1, KYNU, NDUFB10, HINT1, VCP, RRM2, SUCLA2, NDUFA11, NME1, KDM1A, AK2, HSPA1A, CASK, ATP6V…
GOBP_SKELETAL_SYSTEM_DEVELOPMENT	0.000417719	0.0249098	0.498493	-0.417705	-1.49804	411	COL1A1, COL1A2, COL3A1, TRPS1, SEMA4D, FOSL2, CITED2, GJA1, NOTCH2, ATG9B, SFRP4, IGF1, ATP6AP1, PLS3, SPNS2, MIGA2, SP3, DEAF1, PITX1, PCSK5, PRRX1, BARX2, EDNRA, NIPBL, TIPARP, NFIA, DLG1, HOXD9, TRPV4, FBXW7, BMP7, TULP3, LNPK, TFAP2A, FBN1, MAPK3, PAPSS2, ECM1, FOXN3, GNA11, THBS3, TGFBR2, FGFR3, AKAP13, FOXP1, CHD7, GNAS, MAF, PRKRA, BBS2, BMI1, GATA3, BBX, IRX5, PRPSAP2, SULF2, ATG9A, SRC, …
GOBP_DEFENSE_RESPONSE_TO_GRAM_NEGATIVE_BACTERIUM	0.000421485	0.0249395	0.498493	0.719742	1.96621	49	DEFB4A, CXCL6, LYZ, RPS19, DEFB1, IGHM, RPL30, RARRES2, LTF, NOS2, PYCARD, DROSHA, HMGB2, GSDMD, RNASE7, CD4, LCE3A
GOBP_PROTEIN_FOLDING	0.000442657	0.0259908	0.498493	0.508473	1.64336	185	B2M, CD74, HSPA8, HSPE1, PPIA, CCT5, DNAJA1, TCP1, HSPH1, BAG1, HSP90AA1, TBCA, DNAJB6, HSP90AB1, HSPA5, HSPD1, DNAJC19, CCT3, PDIA4, WDR83OS, KHSRP, CRTAP, CCT4, CLPX, AHSA1, PDCD5, RANBP2, DNAJB1, CCT6A, TOR1A, TBCB, PPID, HSPA1A, PFDN2, TXNDC5, CCT2, FKBP4, SELENOF, GRPEL1, CDC37, PTGES3, HSPA9, RUVBL2, TRAP1, NUDC, PFDN5, CSNK2A1, NUDCD2, ALG12, PPIL1, DNAJC10, ERP29, CALR, DNAJC24, CCT8, CHO…
GOBP_NUCLEOSIDE_TRIPHOSPHATE_BIOSYNTHETIC_PROCESS	0.000447262	0.0260607	0.498493	0.613978	1.85249	107	TMSB4X, NDUFS5, ATP5F1C, NDUFB1, ATP5PF, NME2, NDUFAB1, ATP5ME, NDUFB7, ATP5MC3, NDUFA8, ATP5F1B, ATP5MF, STOML2, NDUFS7, NDUFA9, SDHC, ATP5PB, ATP5MG, ATP5PD, NDUFC2, ATP5PO, TGFB1, NDUFB10, VCP, NDUFA11, NME1, NDUFB6, NDUFS8, NDUFS1, VPS9D1, ATP5F1D, NDUFC1, SDHA, NDUFA1, NDUFA3, PARP1, ATP5F1E, ALDOA, NDUFA7, NDUFA10, IMPDH1, ENO1, NDUFA6, ATP5F1A, LIPA, ADK, NDUFS4, IMPDH2, ATPSCKMT, CAD, ATP…
GOBP_PEPTIDYL_TYROSINE_AUTOPHOSPHORYLATION	0.000469569	0.0268532	0.498493	-0.841238	-1.79553	15	VEGFA, DDR1, MAPK3, IGF1R, EGFR, CAV1
GOBP_REGULATION_OF_TRANSPORT	0.000471123	0.0268532	0.498493	0.339954	1.31057	1337	IFI27, B2M, SAA1, CEACAM1, HLA-DRB1, CD74, HSPA8, TMSB4X, APOD, PLA2G4E, CDH3, FXYD3, FABP5, CCL5, CYBA, ACTG1, TXN, PLSCR1, NDUFA4, CIB1, RAN, PARK7, PPIA, FERMT1, ANXA1, LRRC8A, SLC7A5, SLC25A5, LAMTOR1, ARF1, NOTCH1, ATP1A1, PRELID1, DNAJA1, SDC1, PML, IL4R, TRIM28, UBL5, RAP1B, CALM2, CXCL10, HSP90AA1, MSN, STOM, SERP1, RIPK1, PEA15, HMGCR, SURF4, ABCA12, GABRE, PRNP, XBP1, OAS2, ATP2A2, TOMM…
GOBP_NCRNA_METABOLIC_PROCESS	0.000471418	0.0268532	0.498493	0.402159	1.46553	565	RPS16, RPS27, RPS21, RPS19, RPS28, RPL27, RPL26, NCL, RPS25, EIF4A3, RPL10A, RPL7A, SRSF3, NOP56, RPS15, RPL35A, GTF3C6, RPS7, NOL11, RPS6, FBL, ELOB, ADAR, RPS14, RIPK1, STAT3, RPL11, RPS17, RPL35, RPS24, NIFK, POLR2L, TRMT112, FOSL1, KHSRP, RPS8, SMAD3, RRP36, GAR1, WBP11, ZC3H12A, LRRC47, TGFB1, NOP53, RPL7, EBNA1BP2, FARSB, ISG20, TSN, METTL2B, NCBP2, RRP7A, NOP58, NOP10, RTRAF, GTPBP4, DDX54…
GOBP_RIBOSOME_ASSEMBLY	0.000501868	0.028376	0.477271	0.689667	1.94148	58	RPS27, RPS19, RPS28, RPL38, RPSA, RPL23A, NPM1, C1QBP, RPS15, RPS14, RPL11, RPL6, RPS5, RPL24, NOP53, RRP7A, RPLP0, RPL5, EIF6, BOP1, ABT1, XRCC5, MRPS7, NOP2, PPAN, DDX3X, RRS1
GOBP_COLLAGEN_ACTIVATED_SIGNALING_PATHWAY	0.000515299	0.0289212	0.477271	-0.857036	-1.77392	13	COL1A1, COL4A1, DDR1, COL4A2, GP6
GOBP_CARTILAGE_DEVELOPMENT	0.000529915	0.0295244	0.477271	-0.49348	-1.61574	165	COL1A1, COL3A1, TRPS1, FOSL2, PITX1, PRRX1, BARX2, NFIA, TRPV4, BMP7, LNPK, MAPK3, ECM1, THBS3, TGFBR2, FGFR3, MAF, BBS2, GATA3, SULF2, CREB3L2, TRIP11, THRA, PBXIP1, BGN, ATP7A, MEF2D, SATB2, PTPN11, GPLD1
GOBP_REGULATION_OF_UNSATURATED_FATTY_ACID_BIOSYNTHETIC_PROCESS	0.000543908	0.0300844	0.477271	0.915206	1.85755	10	CD74, FABP5, ANXA1, PLA2G3
GOBP_T_CELL_ACTIVATION	0.000561209	0.030818	0.477271	0.408041	1.46894	486	B2M, CEACAM1, HLA-DRB1, CD74, HLA-A, HLA-DRA, HLA-E, CCL5, HLA-DPA1, HLA-DQB1, IRF1, NKG7, ANXA1, HLA-DRB5, PRELID1, IL4R, TNFRSF21, DAPL1, RPS6, HSPH1, MSN, STOML2, STAT3, PRNP, HSPD1, XBP1, LAPTM5, RPL22, CD47, HLA-DPB1, RPS3, HLA-DQA1, HLA-DMA, LGALS3, SDC4, SMAD3, ACTB, TRBC2, ZC3H12A, MYH9, NDFIP1, SOD1, TGFB1, SELENOK, TRBC1, CD44, PTPN2, RASGRP1, CD8A, SMARCE1, CORO1A, IL20RB, BTN3A1, RHOA…
GOBP_MITOCHONDRIAL_TRANSLATION	0.000580106	0.0316282	0.477271	0.562855	1.74407	128	C1QBP, MRPL36, MRPL57, MRPL4, MRPL47, AURKAIP1, MRPL13, MRPL50, LRPPRC, MRPS23, MRPL15, MRPL27, TSFM, MRPL17, MRPS18C, MRPL18, RCC1L, MRPL16, MRPL43, MRPS17, MRPL51, MRPS35, MRPL11, MRPL1, MRPS12, MRPL3, MRPS6, MRPL53, NDUFA7, MRPS34, MRPL30, TRMT10C, MRPL24, MRPL39, MRPL14, MRPS7, MRPS22, YARS2, MALSU1, MRPL32, MRPS26, TUFM, MRPL23, MTRF1L, MRPS30, MRPL42, PTCD3, WARS2, IARS2, RARS2, GFM1, MRPS1…
GOBP_NEGATIVE_REGULATION_OF_MONOCYTE_CHEMOTACTIC_PROTEIN_1_PRODUCTION	0.000586991	0.0317766	0.477271	0.974279	1.62575	4	APOD, GSTP1
GOBP_REGULATION_OF_INFLAMMATORY_RESPONSE	0.000596789	0.0320646	0.477271	0.453984	1.55922	296	FABP4, SAA1, HLA-DRB1, TMSB4X, RPS19, HLA-E, CCL5, PARK7, NKG7, ANXA1, GSTP1, KRT1, CTSC, RIPK1, SBNO2, STAT3, PSMA1, CXCL17, CD47, PSMA6, LDLR, NLRP2, PLA2G3, SMAD3, DNASE1L3, C3, NDFIP1, SOD1, TGFB1, PTPN2, IL20RB, WNT5A, VPS35, LGALS1, MYD88, GPS2, PTPRC, MDK, TNFAIP3, LPCAT3, ALOX5AP, APOE, SOCS3, IL1R1, FCGR2B, AHR, CELF1, NFKBIA, CAMK2N1, IRF3, PYCARD, CASP1, DROSHA, IL10RA, ADA, MKRN2, CAR…
GOBP_CHAPERONE_MEDIATED_PROTEIN_FOLDING	0.000600713	0.0320646	0.477271	0.633235	1.82326	68	CD74, HSPA8, HSPE1, CCT5, TCP1, HSPH1, BAG1, DNAJB6, HSPA5, CCT3, PDIA4, CRTAP, CCT4, PDCD5, DNAJB1, CCT6A, TOR1A, PPID, HSPA1A, PFDN2, CCT2, FKBP4, PTGES3, HSPA9, TRAP1, PFDN5, CSNK2A1
GOBP_RESPONSE_TO_MOLECULE_OF_BACTERIAL_ORIGIN	0.00062837	0.033308	0.477271	0.466253	1.59534	287	S100A7, B2M, SOD2, SLPI, IL36G, CXCL6, DIO2, SLC7A5, NOTCH1, GSTP1, RPL13A, CXCL10, SBNO2, THBD, LITAF, XBP1, ASS1, TAP2, CDK4, CLDN1, ADAM9, ZC3H12A, RPS6KB1, GBP2, ADM, RHOA, WNT5A, CXCL1, LTF, PRDX3, MYD88, RPS6KA3, TNIP2, CDC73, IL1A, TNFAIP3, CASP7, NFKB2, NOS2, FASLG, FCGR2B, AHR, CNP, NFKBIA, IRF3, PYCARD, CASP1, MAP2K3, ABCA1, PLSCR3, MALT1, MAPKAPK3, IL10RA, CARD16, CD14, NFKB1, AXL, IL3…
GOBP_T_CELL_CHEMOTAXIS	0.000643679	0.0338842	0.477271	0.790588	1.85233	23	S100A7, CCL5, CXCL10, OXSR1, CXCL16, WNT5A
GOBP_RIBOSOMAL_SMALL_SUBUNIT_ASSEMBLY	0.000668577	0.0349538	0.477271	0.842174	1.84443	16	RPS27, RPS19, RPS28, RPL38, RPSA, RPS15, RPS14, RPS5, RRP7A, ABT1, XRCC5, MRPS7
GOBP_PHOSPHATIDYLGLYCEROL_ACYL_CHAIN_REMODELING	0.000686917	0.0355441	0.477271	-0.912298	-1.72651	8	PLA2G4D, PLA2G4B, LPCAT4, LPGAT1
GOBP_KERATINOCYTE_DIFFERENTIATION	0.000689183	0.0355441	0.477271	0.546756	1.70624	138	S100A7, SPRR2F, KRT17, KRT14, SPRR2B, SPRR2G, KRT16, SPRR2E, SPRR2D, KLK5, KRT6B, AQP3, CDH3, KRT5, KRT7, ANXA1, CDSN, NME2, NOTCH1, KRT6C, EPHA2, EREG, TGM1, KRT6A, KRT1, CDKN1A, ABCA12
GOBP_POSITIVE_REGULATION_OF_RESPONSE_TO_EXTERNAL_STIMULUS	0.000715789	0.0365047	0.477271	0.39999	1.44729	499	FABP4, S100A7, KLK7, KLK5, CD74, HSPA8, TMSB4X, RPS19, HLA-E, IFI16, CCL5, CYBA, PARP9, PLSCR1, IRF1, PARK7, NKG7, C1QBP, EREG, CXCL10, HSP90AA1, PLAT, CTSC, RIPK1, PPP2CA, THBD, HSPD1, CXCL17, CD47, TMEM126A, LDLR, PLA2G3, PHB2, FOSL1, SMAD3, OAS3, C3, OAS1, SEC14L1, HLA-F, DDX60, RARRES2, TGFB1, NOP53, RNF31, RASGRP1, OXSR1, GBP2, WNT5A, HSPA1A, LTF, LGALS1, MYD88, RPS6KA3, GPS2, PQBP1, TNIP2, …
GOBP_MITOCHONDRIAL_ELECTRON_TRANSPORT_NADH_TO_UBIQUINONE	0.000717372	0.0365047	0.477271	0.722868	1.94933	42	NDUFS5, NDUFA4, NDUFB1, PARK7, NDUFAB1, NDUFB7, NDUFA8, NDUFS7, NDUFA9, NDUFC2, NDUFB10, NDUFB6, NDUFS8, NDUFS1, NDUFC1, NDUFA1, NDUFA3, NDUFA7, NDUFA10, NDUFA6, DNAJC15, NDUFS4, DLD
GOBP_HOMEOSTATIC_PROCESS	0.000749894	0.0379069	0.477271	0.332395	1.28077	1336	FABP4, IGKC, B2M, IGHG3, SOD2, MT2A, FMO2, TFF3, ID1, HLA-DRB1, CD74, CXCL6, ISG15, STAT1, AQP3, LYZ, CDH3, RPS19, FABP5, CCL5, CYBA, HEPHL1, PRDX1, ACTG1, TXN, ATP13A4, PARK7, MT1X, NPM1, DIO2, PIGR, ANXA1, LRRC8A, SCO2, SLC25A5, LAMTOR1, ARF1, NOTCH1, ITPR3, ATP1A1, ATP6V0B, PML, MUC4, IL4R, GSTP1, FTL, RPL13A, CALM2, PRDX5, CXCL10, RPS6, KRT1, GRINA, ADAR, RPS14, ATP5F1B, STOML2, STAT3, UBB, P…
GOBP_RESPONSE_TO_TOXIC_SUBSTANCE	0.000793088	0.039792	0.477271	0.505083	1.63475	186	SOD2, MT2A, DUOX2, CCL5, PRDX1, TXN, PARK7, MT1X, AKR1B10, TXNDC17, AKR1A1, SDC1, ESD, DHX15, MGST1, GSTP1, PRDX5, CDKN1A, SLC6A14, SELENOW, PTPN13, SELENOT, MDM2, ASS1, CLDN1, MT1E, SOD1, RPS6KB1, DUOX1, SLC30A1, KDM1A, SRSF9, SCFD1, PRDX3, SELENOF, BAX, NFE2L2, NXN, EPHX2, ALOX5AP, APOE, AHR, BAK1, CNP, PRXL2A, GPX4, CCL4, SELENOS, MGST3, MT1G, MT1M, FOS, CDK1, MAOB, TXNRD1, GPX3, NNT, SRD5A1, …
GOBP_SKELETAL_SYSTEM_MORPHOGENESIS	0.000797612	0.039792	0.477271	-0.484252	-1.59411	180	COL1A1, COL3A1, FOSL2, CITED2, ATG9B, SFRP4, PRRX1, BARX2, NIPBL, TIPARP, DLG1, HOXD9, TRPV4, BMP7, TULP3, TFAP2A, FOXN3, THBS3, TGFBR2, FGFR3, PRKRA, BMI1, IRX5, ATG9A, ANKRD11, INPPL1, ZFAND5, FMN1, TRIP11, THRA, MEF2D, GRHL2, SATB2, MDFI, SGPL1, SKI, HOXA4, CTNNB1, LTBP3, FUZ, HOXA7
GOBP_RESPONSE_TO_METAL_ION	0.000848758	0.0419221	0.477271	0.45996	1.55538	275	FABP4, B2M, SOD2, MT2A, AQP3, ANXA11, PLSCR1, PARK7, MT1X, ITPR3, SDC1, CALM2, LTA4H, PPP2CA, S100A16, PRNP, MDM2, ASS1, PPP2CB, CLDN1, ADAM9, SLC25A23, MT1E, SLC30A1, WNT5A, LONP1, ATP5F1D, NFE2L2, JUN, IL1A, ALOX5AP, MEF2A, PARP1, PCNA, ADCY7, TCIRG1, JUNB, SERPINF1, BECN1, GPI, EIF2S1, CD14, NDRG1, IQGAP1, PPP5C, MT1G, MT1M, FOS, CALR, CDK1, PPP1CA, TFF1, MAOB
GOBP_REGULATION_OF_ESTABLISHMENT_OF_PROTEIN_LOCALIZATION	0.000851294	0.0419221	0.477271	0.40838	1.45723	442	IFI27, SAA1, HLA-DRB1, HSPA8, APOD, CCL5, TXN, CIB1, RAN, PARK7, PPIA, FERMT1, LRRC8A, CCT5, DNAJA1, TCP1, TRIM28, UBL5, CTSD, HSP90AA1, STOM, SERP1, HMGCR, ABCA12, PRNP, TOMM7, MDM2, CCT3, SMAD3, ENY2, CCT4, INSIG1, NDFIP2, ADAM9, CDK16, ZC3H12A, PDCD5, NDFIP1, MYO1C, XPO1, TGFB1, AACS, SELENOK, MFF, RNF31, UNC13B, SFN, CCT6A, PPID, NSD2, DOC2B, SCFD1, RACK1, VPS35, HCLS1, CCT2, NDEL1, UBE2J2, I…
GOBP_POSITIVE_REGULATION_OF_T_CELL_MIGRATION	0.000859046	0.0420087	0.477271	0.740842	1.91916	34	S100A7, CCL5, CXCL10, CCL20, SELENOK, OXSR1, CORO1A, RHOA, WNT5A, PYCARD, AIF1, ADAM17
GOBP_ENZYME_LINKED_RECEPTOR_PROTEIN_SIGNALING_PATHWAY	0.000869503	0.0420087	0.477271	-0.35337	-1.32619	790	COL1A1, COL1A2, COL3A1, VEGFA, F3, IGFBP5, PDCD4, CAV2, DKK1, LGMN, CITED2, NOTCH2, TOB1, KCNQ1OT1, EPGN, SFRP4, ERBB3, ARID4A, ZBTB7A, IGF1, COL4A1, PTK6, VASN, ERBB2, GAB1, HPGD, ARID4B, KANK1, TXNIP, OGT, DDR1, PTPN3, RAF1, COL4A2, EPHA1, PTPRK, KALRN, HSPB1, PDCD6, CIDEA, HIPK2, NUMA1, LRP1, ILK, HIP1R, EFNB2, TIPARP, GIPC1, NFIA, MAP2K2, PPM1A, HTRA1, GRB7, TSC2, THBS1, BLNK, DCN, RABGEF1, A…
GOBP_NEGATIVE_REGULATION_OF_LEUKOCYTE_MEDIATED_IMMUNITY	0.000869564	0.0420087	0.477271	0.681322	1.91922	59	HLA-B, CEACAM1, BST2, HLA-A, HLA-E, SERPINB4, HLA-F, NDFIP1, TGFB1, IL20RB, PTPRC, FCGR2B, AHR, PPP3CB, DUSP22
GOBP_PURINE_CONTAINING_COMPOUND_METABOLIC_PROCESS	0.000900292	0.0431116	0.477271	0.41694	1.47468	406	FMO2, HSPA8, TMSB4X, NDUFS5, SAMHD1, PARP9, ATP5F1C, RAN, NDUFB1, ATP5PF, NAMPT, PGM2, NME2, NDUFAB1, EPHA2, ATP5ME, NDUFB7, ATP5MC3, NDUFA8, ATP5F1B, IDH1, ATP5MF, STOML2, NDUFS7, HMGCR, PGAM1, MDH2, FAR1, NDUFA9, SDHC, ATP5PB, ATP5MG, ATP5PD, CLPX, NDUFC2, ATP5PO, TGFB1, KYNU, NDUFB10, HINT1, VCP, SUCLA2, NDUFA11, NME1, KDM1A, AK2, HSPA1A, CASK, ATP6V1B2, RHOQ, NDUFB6, NDUFS8, NDUFS1, PAPSS1, V…
GOBP_MITOCHONDRIAL_ELECTRON_TRANSPORT_CYTOCHROME_C_TO_OXYGEN	0.000903689	0.0431116	0.477271	0.817618	1.81646	17	CYCS, NDUFA4, COX6C, COX7B, COX7C, COX7A2, COX6A1, COX4I1, COX7A2L, COX6B1, COX5B
GOBP_ARTERY_DEVELOPMENT	0.000945779	0.0448393	0.477271	-0.57349	-1.71504	88	COL3A1, VEGFA, CITED2, HPGD, MYLK, NOTCH3, PRRX1, EDNRA, LRP1, EFNB2, HECTD1, HES1, PRDM1, NF1, TGFBR2, CHD7, ZMIZ1, ENG, SNX17, SEC24B, PKD2, JAG1, TAB1, NRP1, SOX4, SRF, ACVRL1, DCTN5, LOX, ROBO1, APLNR, HOXA13, NDST1, BMPR2, WNT11
GOBP_GRANULOCYTE_CHEMOTAXIS	0.000986957	0.0465027	0.45506	0.560652	1.68055	103	S100A7, SAA1, CD74, CXCL6, CCL5, PPIA, ANXA1, C1QBP, CXCL10, CCL20, CXCL17, LGALS3, CKLF, RARRES2, CXCL1, MDK, CCL22, RAC2

## Sheet: Lower intermediate
Supplementary Table 5 Differentially expressed pathways comparing the study groups
pathway	pval	padj	log2err	ES	NES	size	leadingEdge
GOBP_DEFENSE_RESPONSE_TO_OTHER_ORGANISM	2.43216e-13	1.85647e-09	0.932595	0.425427	1.67768	942	S100A7, PI3, DEFB4A, IGHG1, KRT16, IFI27, IGHG3, SLPI, IGHG4, HLA-B, ANXA1, SERPINB4, CEACAM1, IGHG2, WFDC2, FAU, KLK5, STAT1, CD74, SPRR2A, HSPA8, KLK7, LYZ, IFITM3, C1QBP, RPL30, TMEM45B, CXCL10, APOBEC3A, LCN2, IFI16, RPS19, CCL5, HLA-A, IRF1, BST2, KRT6A, IRF9, GBP1, IL36G, GBP4, NKG7, IL4R, IFITM1, RPL39, MX1, IFI6, ROMO1, CLDN1, PRSS3, APOL1, ATAD3A, FOSL1, PHB2, RPL13A, IRAK1, ISG15, DDX21…
GOBP_RESPONSE_TO_BACTERIUM	1.07124e-12	4.08838e-09	0.91012	0.510683	1.97175	514	FABP4, S100A7, PI3, DEFB4A, IGHG1, IGHG3, SLPI, B2M, IGHG4, HLA-B, SOD2, IGHG2, WFDC2, FAU, KLK5, SPRR2A, KLK7, LYZ, HLA-DRB1, RPL30, CXCL10, LCN2, RPS19, HLA-A, KRT6A, GBP1, IL36G, GBP4, RPL39, ROMO1, CLDN1, DIO2, RPL13A, IRAK1, ISG15, LSM5, CASP4, DEFB1, NQO1, BCL10, SNX3, EPHA2, CXCL9, OAS3, SBNO2, CDK4, TAP2, PRDX3, GZMA, OAS1, CASP1, C15orf48, S100A9, MPEG1, HLA-E, GNLY, TRAC, IGHM, CEBPB, C…
GOBP_CYTOPLASMIC_TRANSLATION	1.61546e-12	4.11027e-09	0.91012	0.736143	2.50865	147	RPS28, RPL18A, FAU, RPS12, RPL37, RPS27, RPS20, RPL41, RPL34, RPS15A, RPL27A, RPL30, RPS21, RPS16, RPLP1, RPS29, RPL27, RPS19, EIF4A1, RPS3A, RPL23A, RPL36A, RPS25, RPL38, RPS14, RPL21, RPS5, RPL39, RPL36, UBA52, RPL26, YBX1, RPL22, RPLP2, RPL35A, EIF3L, RPL7A, RPS6, RPS27A, RPL15, RPL13A, RPL31, RPS18, RPL32, RPL11, RPS15, RPS23, RPL10A, RPL24, RPL19, RPS7, RPL35, RPS11, RPL22L1, RPL18, RPS2, RP…
GOBP_ANIMAL_ORGAN_MORPHOGENESIS	6.49805e-09	1.11965e-05	0.761461	-0.48123	-1.53743	805	COL1A1, COL1A2, COL3A1, IGFBP5, ESR1, PDCD4, DAAM1, FOSL2, VEGFA, METTL7A, AHDC1, FGFR3, TLE3, CAPN1, GATA3, MAFB, NDRG4, COL5A1, KDM5B, TUBA1A, ZMIZ1, CTSH, CPE, HIPK2, NOTCH2, SCRIB, MYO6, HRAS, MDM4, ESRP2, DCN, RARG, BARX2, FGFR2, SKI, ROGDI, MYLK, HES1, NECTIN1, AR, SLC40A1, TRIOBP, ABLIM1, PAFAH1B1, TPRN, BMP7, SFRP4, DDR1, MEIS2, HOXD10, GLG1, ARID5B, BMI1, TMED2, ILK, TGFBR3, LGR4, DGCR2,…
GOBP_GENERATION_OF_NEURONS	7.3343e-09	1.11965e-05	0.761461	-0.451381	-1.45525	1164	COL3A1, SPINK5, EDN3, SGK1, SEMA3F, SEMA4D, PALLD, VEGFA, NGRN, CRABP2, RUFY3, PHGDH, PLXNB1, GATA3, NDRG4, ACAP3, HDAC5, TUBA1A, WNK1, ZMIZ1, TRAK1, PTK6, ADGRG1, HIPK2, CAMSAP3, DDX6, NFIA, NOTCH2, SCRIB, NR2F6, MYO6, YWHAE, MINK1, NOTCH3, LMO4, CASZ1, EFNA5, ARF6, FGFR2, RAB8A, CUL4B, BAIAP2, PUM2, HES1, NECTIN1, CSNK1D, RERE, UHMK1, AUTS2, NPTN, GOLGA4, SZT2, TRIOBP, MAPK8IP3, PAFAH1B1, TPRN,…
GOBP_NEUROGENESIS	1.54771e-08	1.96895e-05	0.733762	-0.437925	-1.41324	1364	COL3A1, SPINK5, EDN3, SGK1, SEMA3F, SEMA4D, MAL, PALLD, VEGFA, NGRN, CRABP2, RUFY3, PHGDH, PLXNB1, GATA3, NDRG4, ACAP3, HDAC5, TUBA1A, WNK1, ZMIZ1, TRAK1, PTK6, CLU, ADGRG1, HIPK2, CAMSAP3, DDX6, NFIA, NOTCH2, HOOK3, SCRIB, NR2F6, MYO6, YWHAE, GPR157, MINK1, NOTCH3, LMO4, CASZ1, EFNA5, ARF6, FGFR2, SKI, ROGDI, RAB8A, CUL4B, BAIAP2, PUM2, HES1, NECTIN1, BNIP3, CSNK1D, RERE, UHMK1, AUTS2, NPTN, GOL…
GOBP_POSITIVE_REGULATION_OF_RNA_METABOLIC_PROCESS	1.93594e-08	2.11101e-05	0.733762	-0.428899	-1.38802	1569	COL1A1, NEAT1, XIST, ACTN4, ESR1, NFIC, FOSL2, VEGFA, PITX1, PABPC1, RXRA, ELL2, CITED4, RBM3, BRD4, IL18, NUPR1, GATA3, MAFB, PITHD1, SAMD4B, HDAC5, MTA2, DDX17, OGT, WNK1, ZMIZ1, PRDX6, NOD2, PLAGL1, HIPK2, NFIA, MED4, MAVS, SMARCA4, PIK3R1, SMARCA2, HRAS, RAI1, TET2, GTF2I, CNBP, KMT2C, GRHL1, NOTCH3, DCN, MTDH, MAF, LMO4, TNRC6B, CASZ1, RNF187, ZBTB7C, TAF15, RARG, BARX2, FGFR2, SKI, ZFP36L1,…
GOBP_INNATE_IMMUNE_RESPONSE	2.58441e-08	2.46585e-05	0.733762	0.403949	1.57893	759	PI3, DEFB4A, KRT16, IFI27, SLPI, HLA-B, ANXA1, SERPINB4, CEACAM1, WFDC2, FAU, STAT1, CD74, HSPA8, IFITM3, C1QBP, TMEM45B, CXCL10, APOBEC3A, LCN2, IFI16, RPS19, CCL5, HLA-A, IRF1, BST2, GBP1, IL36G, GBP4, NKG7, IFITM1, RPL39, MX1, IFI6, CLDN1, APOL1, ATAD3A, FOSL1, PHB2, RPL13A, IRAK1, ISG15, DDX21, CASP4, TYROBP, DEFB1, SAMHD1, NQO1, IFIT3, BCL10, C1QB, PLSCR1, OAS3, DTX3L, CALM1, OAS1, PARP14, C…
GOBP_RIBOSOME_BIOGENESIS	7.57024e-08	6.42041e-05	0.704976	0.517028	1.8676	312	RPS28, RPS12, GLUL, RPS27, C1QBP, RPS15A, RPS21, RPS16, RPL27, RPS19, RPS3A, RPL23A, RPS25, RPL38, RPS14, NOLC1, NOP56, RPS5, FBL, RPL26, DAPL1, RPL35A, NOP10, RPL7A, RPS6, RAN, DDX21, NOP16, RPL11, RPS15, RPS27L, RPS23, RPL10A, RPL24, RPS7, BOP1, RPL35, RPS11, UTP15, GTF2H5, RPLP0, RPS8, RPSA, NPM1, NHP2, RBIS, RPS24, RPL6, LSM6, METTL5, ISG20, RPF2, RPL5, DCAF13, RPS17, RPS9, UTP4, NAT10, TRMT1…
GOBP_PEPTIDE_BIOSYNTHETIC_PROCESS	1.55674e-07	0.000103845	0.690132	0.405912	1.55741	659	KRT17, RPS28, RPL18A, FAU, RPS12, RPL37, RPS27, C1QBP, RPS20, RPL41, RPL34, RPS15A, RPL27A, RPL30, RPS21, RPS16, RPLP1, RPS29, RPL27, RPS19, CCL5, EIF4A1, RPS3A, RPL23A, RPL36A, RPS25, RPL38, RPS14, NOLC1, RPL21, RPS5, RPL39, RPL36, UBA52, RPL26, YBX1, RPL22, RPLP2, DAPL1, BZW1, RPL35A, DIO2, EIF3L, RPL7A, RPS6, RPS27A, PRMT1, RPL15, RPL13A, RPL31, RPS18, RPL32, RPL11, RPS15, RPS27L, RPS23, RPL10…
GOBP_HUMORAL_IMMUNE_RESPONSE	1.57066e-07	0.000103845	0.690132	0.63334	2.16357	157	S100A7, PI3, DEFB4A, IGHG1, IGHG3, SLPI, IGHG4, IGHG2, WFDC2, FAU, KLK5, SPRR2A, KLK7, LYZ, HLA-DRB1, C1QBP, RPL30, HLA-DQB1, CXCL10, RPS19, HLA-A, KRT6A, TNFRSF21, RPL39, ROMO1, PRSS3, PHB2, DEFB1, C1QB, CXCL9, S100A9, HLA-E, GNLY, IGHM, C3, POU2AF1, C1R, C1S, NOTCH1, CD59
GOBP_RIBONUCLEOPROTEIN_COMPLEX_BIOGENESIS	1.63257e-07	0.000103845	0.690132	0.453638	1.70532	453	RPS28, RPS12, GLUL, RPS27, C1QBP, RPS15A, RPS21, RPS16, RPL27, RPS19, RPS3A, RPL23A, RPS25, RPL38, RPS14, NOLC1, NOP56, RPS5, FBL, SNRPG, RPL26, DAPL1, RPL35A, NOP10, EIF3L, RPL7A, RPS6, RPL13A, RAN, SNRPF, DDX21, NOP16, RPL11, SNRPE, RPS15, RPS27L, RPS23, RPL10A, RPL24, SNRPD1, RPS7, SNRPA1, RUVBL2, BOP1, RPL35, RPS11, UTP15, GTF2H5, RPLP0, RPS8, RPSA, NPM1, NHP2, RUVBL1, RBIS, RPS24, RPL6, LSM6…
GOBP_SKELETAL_SYSTEM_DEVELOPMENT	2.50103e-07	0.000146849	0.674963	-0.513065	-1.60448	420	COL1A1, COL1A2, COL3A1, FOSL2, SEMA4D, PITX1, FGFR3, GJA1, GNAS, PLXNB1, ATP6AP1, GATA3, NFIA, NOTCH2, RAI1, MAF, RARG, BARX2, FGFR2, SKI, TLE5, PUM2, PAFAH1B1, BMP7, SFRP4, HOXD10, GLG1, ARID5B, IGF1, BMI1, TGFBR1, MIGA2, TP53, MMP14, TP63, CITED2, FOXN3, GRHL2, TSKU, ENG, PBX1, TBX3, MEF2D, IRX5, PLEKHA1, CTNNB1, HOXD9, SOX9, COL5A2, DLG1, SLC38A10, HOXA13, LAMA5, DYM, ASH1L, KIAA1217, NIPBL, P…
GOBP_CELL_PROJECTION_ORGANIZATION	2.6954e-07	0.000146957	0.674963	-0.427815	-1.38159	1314	EDN3, SGK1, SEMA3F, WASF2, SEMA4D, PALLD, VEGFA, EPS8L2, EMP1, CRABP2, SH3BP1, RUFY3, PHGDH, TANC1, PLXNB1, GATA3, NDRG4, ACAP3, TUBA1A, TRAK1, PTK6, CAMSAP3, NOTCH2, VAV3, SCRIB, PIK3R1, HRAS, RDX, MINK1, NOTCH3, LMO4, EFNA5, ARF6, FGFR2, PROM2, RAB8A, CUL4B, MYLK, BAIAP2, PUM2, HES1, GDI2, NECTIN1, OCLN, CSNK1D, RERE, CAPZB, UHMK1, AUTS2, NPTN, GOLGA4, SZT2, TRIOBP, MAPK8IP3, ABLIM1, PAFAH1B1, …
GOBP_CELL_KILLING	3.97101e-07	0.000202072	0.674963	0.614666	2.08906	165	DEFB4A, IGHG1, B2M, HLA-B, SERPINB4, CEACAM1, LYZ, HLA-DRB1, RPL30, CTSC, HLA-DRA, RPS19, HLA-A, KRT6A, GBP1, NKG7, ROMO1, APOL1, TYROBP, TAP2, GZMA, HLA-E, GNLY, DNASE1L3, PRDX1, C3, F2RL1, ARL8B, CD59, CXCL6, MYD88, STAT5B, HMGN2, GBP2, PRF1, CADM1, CD2, RAET1G, HLA-F, CORO1A, HLA-C, GZMB, KLRD1, GZMH, LAG3
GOBP_DEVELOPMENTAL_GROWTH	7.76817e-07	0.00037059	0.659444	-0.481162	-1.51734	524	COL3A1, ESR1, EDN3, SEMA3F, FOSL2, SEMA4D, VEGFA, FGFR3, CRABP2, GNAS, RUFY3, GATA3, NDRG4, KDM5B, ZMIZ1, NOTCH2, RAI1, EFNA5, RARG, FGFR2, SKI, ZFP36L1, PUM2, AR, AUTS2, GOLGA4, PAFAH1B1, PRMT2, DDR1, LGMN, IST1, ARID5B, IGF1, ATN1, TMED2, TGFBR3, ITSN2, TGFBR1, SCNN1B, TP53, MEIS1, DNM2, TSC22D4, CITED2, ULK1, GRHL2, TSKU, SPG11, RTF1, VCL, PLEKHA1, CTNNB1, HSP90AA1, G6PD, SOX9, SOX2, PLEC, TNC…
GOBP_NEURON_DEVELOPMENT	8.56583e-07	0.000384606	0.659444	-0.444664	-1.42574	911	EDN3, SGK1, SEMA3F, SEMA4D, PALLD, VEGFA, CRABP2, RUFY3, PHGDH, PLXNB1, GATA3, NDRG4, ACAP3, TUBA1A, WNK1, ZMIZ1, TRAK1, PTK6, CAMSAP3, NOTCH2, SCRIB, NR2F6, MINK1, NOTCH3, LMO4, EFNA5, ARF6, FGFR2, RAB8A, CUL4B, BAIAP2, PUM2, HES1, NECTIN1, RERE, UHMK1, AUTS2, NPTN, GOLGA4, SZT2, TRIOBP, MAPK8IP3, PAFAH1B1, TPRN, BMP7, JAK2, DDR1, UGDH, CDK5R1, HOXD10, PARD3, IST1, EPB41L3, ERBB2, GAS7, ITSN2, R…
GOBP_ANTIMICROBIAL_HUMORAL_RESPONSE	9.09401e-07	0.000385637	0.659444	0.735018	2.31421	76	S100A7, PI3, DEFB4A, IGHG1, IGHG3, SLPI, IGHG4, IGHG2, WFDC2, FAU, KLK5, SPRR2A, KLK7, LYZ, RPL30, CXCL10, RPS19, HLA-A, KRT6A, RPL39, ROMO1, PRSS3, DEFB1, CXCL9, S100A9, HLA-E, GNLY, IGHM
GOBP_CELL_PART_MORPHOGENESIS	9.84172e-07	0.000395378	0.643552	-0.481292	-1.52061	550	EDN3, SGK1, SEMA3F, WASF2, SEMA4D, PALLD, VEGFA, CRABP2, RUFY3, PLXNB1, GATA3, TUBA1A, TRAK1, NOTCH2, MINK1, NOTCH3, LMO4, EFNA5, FGFR2, RAB8A, BAIAP2, NECTIN1, RERE, AUTS2, GOLGA4, SZT2, MYH14, PAFAH1B1, BMP7, DDR1, SNX1, CDK5R1, PARD3, IST1, EPB41L3, ERBB2, GAS7, ITSN2, ROCK1, CNP, MAP2K2, TMEM106B, DNM2, TSC22D4, ULK1, IGF1R, KIDINS220, STK25, TSKU, SPG11, ARHGEF28, VCL, ANKRD27, CTNNB1, HSP90…
GOBP_CELLULAR_COMPONENT_MORPHOGENESIS	1.34403e-06	0.000512949	0.643552	-0.467365	-1.48397	625	EDN3, SGK1, SEMA3F, WASF2, SEMA4D, PALLD, VEGFA, CRABP2, RUFY3, PLXNB1, GATA3, TUBA1A, TRAK1, NOTCH2, MINK1, NOTCH3, LMO4, EFNA5, FGFR2, RAB8A, BAIAP2, NECTIN1, RERE, AUTS2, GOLGA4, SZT2, MYH14, PAFAH1B1, BMP7, DDR1, SNX1, CDK5R1, PARD3, IST1, EPB41L3, ERBB2, NEBL, GAS7, ITSN2, ROCK1, CNP, MAP2K2, TMEM106B, DNM2, TSC22D4, ULK1, IGF1R, KIDINS220, STK25, TSKU, SPG11, ARHGEF28, VCL, ANKRD27, CTNNB1,…
GOBP_SKELETAL_SYSTEM_MORPHOGENESIS	1.93978e-06	0.000705064	0.627257	-0.58539	-1.734	184	COL1A1, COL3A1, FOSL2, FGFR3, RARG, BARX2, FGFR2, SKI, BMP7, SFRP4, HOXD10, GLG1, ARID5B, BMI1, TGFBR1, MMP14, CITED2, FOXN3, GRHL2, TSKU, MEF2D, IRX5, PLEKHA1, CTNNB1, HOXD9, SOX9, DLG1, LAMA5, NIPBL, PRRX1, NDST1, IFT80, ZMPSTE24, ANKRD11, ZFAND5, TFAP2A, SGPL1, HOXA5, PCGF2, MEGF8, ACP5, NAB1, SFRP1, MGP, THRA, TULP3, NAB2, PRKRA, ATG9A, TRIP11, HOXA9, SLC39A1, HYAL2, EXT2, DHRS3, MAPK14, RYK,…
GOBP_CELLULAR_CATABOLIC_PROCESS	3.25351e-06	0.00112882	0.627257	-0.417296	-1.34728	1348	PLA2G4D, NEAT1, XIST, ECHDC2, PABPC1, CRAT, MGLL, NAGK, AMACR, NUPR1, CAPN1, SORD, SAMD4B, OGT, ASAH1, PGD, WNK1, PRDX6, GOLGA2, CTSH, CLU, NOD2, CSAD, PKP3, PLA2G4F, HSPB8, ATP6V0C, SNX9, MAOB, TET2, ALDH5A1, DCN, HSPA1B, LNPEP, MTDH, TNRC6B, MAOA, TAF15, ULK3, OIP5-AS1, ZFP36L1, ABHD12, CASC3, RAB8A, NSFL1C, PKP1, ACSL1, PUM2, TOB1, PAFAH1B2, BNIP3, WDR41, UBXN6, TRIM38, LPIN3, TOM1, ACAT1, PLC…
GOBP_CONNECTIVE_TISSUE_DEVELOPMENT	3.54755e-06	0.00117732	0.627257	-0.545409	-1.64788	235	COL1A1, COL3A1, FOSL2, PITX1, FGFR3, GATA3, COL5A1, NFIA, HRAS, MAF, RARG, BARX2, PUM2, ACAT1, BMP7, GLG1, ARID5B, TGFBR1, DGAT2, NCOA1, TSKU, MEF2D, ARRDC3, CTNNB1, SOX9, CFLAR, RASAL2, WNT7B, PBXIP1, PRRX1, IFT80, ZMPSTE24, LNPK, NFIB, TAPT1, PPARD, HOXA5, MEX3C, ACTA2, SRF, PGRMC2, PTHLH, CD34, BMPR1A, ID4, WNT5A, MGP, SERPINB7, THRA, TRPS1, TBL1XR1, LOXL2, CD44, TRIP11, PDGFD, IL6R, RORC, BBS…
GOBP_PEPTIDE_METABOLIC_PROCESS	3.85774e-06	0.00122692	0.610527	0.370982	1.45207	770	KRT17, RPS28, RPL18A, FAU, RPS12, RPL37, RPS27, C1QBP, RPS20, RPL41, RPL34, RPS15A, RPL27A, RPL30, RPS21, RPS16, RPLP1, RPS29, RPL27, PRNP, RPS19, CCL5, EIF4A1, RPS3A, RPL23A, RPL36A, RPS25, RPL38, RPS14, NOLC1, RPL21, RPS5, RPL39, RPL36, UBA52, RPL26, YBX1, LTA4H, RPL22, RPLP2, DAPL1, BZW1, RPL35A, DIO2, EIF3L, RPL7A, RPS6, RPS27A, PRMT1, RPL15, RPL13A, RPL31, RPS18, RPL32, RPL11, RPS15, RPS27L,…
GOBP_RESPONSE_TO_ENDOGENOUS_STIMULUS	4.05213e-06	0.0012372	0.610527	-0.416739	-1.34506	1370	COL1A1, COL1A2, COL3A1, IGFBP5, ESR1, TXNIP, PDCD4, SGK1, FOSL2, VEGFA, FGFR3, GJA1, RXRA, ZBTB7A, GNAS, CITED4, NCOR1, FSTL1, ZNF703, DSG1, GATA3, KDM5B, PAQR7, HDAC5, DDX17, OGT, ZMIZ1, SCNN1A, CTSH, NOD2, HIPK2, VAMP2, NFIA, NOTCH2, SMARCA4, EMD, PIK3R1, MAOB, ITPR2, HRAS, RDX, USP8, DCN, HSPA1B, FAM83G, EFNA5, RARG, ARF6, FGFR2, SKI, ZFP36L1, CPNE3, RECQL5, RAB8A, ACSL1, BAIAP2, TOB1, DHCR24,…
GOBP_MUSCLE_TISSUE_DEVELOPMENT	4.39531e-06	0.00129036	0.610527	-0.518995	-1.60234	321	COL3A1, IGFBP5, FOSL2, VEGFA, PITX1, GJA1, NUPR1, NDRG4, DDX17, NOTCH2, EMD, BARX2, FGFR2, SKI, MYLK, MYH14, BMP7, BCL9L, ERBB3, HOXD10, IGF1, NEBL, TGFBR3, CAV2, TGFBR1, MEIS1, CXADR, CITED2, ENG, SPG11, SIRT2, TBX3, MEF2D, DDX5, CTNNB1, KDM6B, POGLUT1, G6PD, HOXD9, UQCC2, SOX9, PLEC, PPP1R13L, PDLIM5, DLG1, CFLAR, CBY1, EYA2, PRKAR1A, YY1, SAV1, AKAP13, FLNB, CSRP1, FRS2, HDAC3, GTF3C5, ZMPSTE2…
GOBP_DEFENSE_RESPONSE_TO_BACTERIUM	5.82283e-06	0.00164613	0.610527	0.548937	1.90086	199	PI3, DEFB4A, IGHG1, IGHG3, SLPI, IGHG4, IGHG2, WFDC2, FAU, KLK5, SPRR2A, KLK7, LYZ, RPL30, LCN2, RPS19, HLA-A, KRT6A, GBP1, GBP4, RPL39, ROMO1, ISG15, CASP4, DEFB1, EPHA2, OAS3, OAS1, CASP1, S100A9, MPEG1, HLA-E, GNLY, IGHM, CEBPB, F2RL1, SLC30A1, DHX15, AKIRIN2, CASP7, CXCL6, MYD88, IRF8, GBP2, RNF213, SHC1, CYBA, BCL3, RAB1A
GOBP_DEVELOPMENTAL_GROWTH_INVOLVED_IN_MORPHOGENESIS	6.22223e-06	0.00166517	0.610527	-0.55491	-1.66044	204	ESR1, EDN3, SEMA3F, SEMA4D, VEGFA, CRABP2, RUFY3, KDM5B, EFNA5, RARG, FGFR2, PUM2, AUTS2, GOLGA4, PAFAH1B1, DDR1, IST1, ITSN2, DNM2, TSC22D4, ULK1, SPG11, VCL, CTNNB1, HSP90AA1, SOX9, TNC, SHTN1, CPNE1, SEMA4C, GSK3B, BCL11A, WNT7B, LZTS2, USP9X, IFRD1, LAMB2, PLXNA3, FN1, MECP2, IQGAP1, MEGF8, GDI1, TIAM1, SEMA4A, SRF, CTTN, ADNP, SFRP1, ALCAM, COBL, ULK2, WNT5A, SLC9A6, EIF4G2, PTK7, SEMA5A, ED…
GOBP_ADAPTIVE_IMMUNE_RESPONSE	6.32649e-06	0.00166517	0.610527	0.431203	1.62208	438	IGHG1, IGHG3, B2M, IGHG4, HLA-B, ANXA1, CEACAM1, IGHG2, IGLC1, HLA-DRB5, IGKC, CD74, HLA-DRB1, C1QBP, TAP1, HLA-DQB1, CTSC, HLA-DRA, HLA-A, IRF1, JUNB, TNFRSF21, IL4R, HLA-DPB1, STAT3, TCIRG1, BCL10, C1QB, TAP2, HLA-DMB, HLA-E, TRAC, IGHM, C3, CTSS, TRBC2, HSPD1, ZC3H12A, HLA-DPA1, C1R, IRF7, CD8A, C1S, NOTCH1, AKIRIN2, LYN, TRIM27, MYD88, TRBC1, CD8B, ERAP2, C1QC, PLA2G4A, MLH1, FCER1A, PRF1, NF…
GOBP_CELL_MORPHOGENESIS	9.1072e-06	0.00231718	0.593325	-0.445468	-1.42278	789	SPARC, EDN3, SGK1, SEMA3F, WASF2, FOSL2, SEMA4D, PALLD, VEGFA, CRABP2, RUFY3, PLXNB1, GATA3, TUBA1A, TRAK1, CLU, NFIA, NOTCH2, SCRIB, RDX, MINK1, NOTCH3, LMO4, EFNA5, FGFR2, RAB8A, BAIAP2, HES1, NECTIN1, AR, PRPF40A, RERE, CAPZB, AUTS2, GOLGA4, SZT2, TRIOBP, MYH14, PAFAH1B1, TPRN, BMP7, CDC42SE1, ZRANB1, BRWD1, BCL9L, DDR1, PRKDC, SNX1, CDK5R1, PARD3, IST1, EPB41L3, ERBB2, ILK, GAS7, ITSN2, ARHGE…
GOBP_POSITIVE_REGULATION_OF_TRANSCRIPTION_BY_RNA_POLYMERASE_II	1.01441e-05	0.00249773	0.593325	-0.427218	-1.3744	1045	ACTN4, ESR1, NFIC, FOSL2, VEGFA, PITX1, RXRA, ELL2, BRD4, IL18, GATA3, MAFB, HDAC5, MTA2, DDX17, OGT, ZMIZ1, NOD2, PLAGL1, HIPK2, NFIA, MED4, MAVS, SMARCA4, PIK3R1, SMARCA2, HRAS, TET2, GTF2I, CNBP, KMT2C, GRHL1, NOTCH3, DCN, MAF, LMO4, CASZ1, ZBTB7C, RARG, BARX2, FGFR2, SKI, USF2, TSTD1, HES1, AR, BPTF, ZNF91, LPIN3, ARID4A, AUTS2, SLC40A1, ZBTB7B, TFAP2C, TRERF1, SREBF1, ZNF107, BMP7, BCL9L, JA…
GOBP_OXIDATIVE_PHOSPHORYLATION	1.23667e-05	0.00294984	0.593325	0.627355	2.09472	123	ATP5ME, CYCS, UQCR11, COX6A1, UQCRB, COX7A2, COX7B, ATP5MG, NDUFB7, UQCRQ, ATP5PF, ATP5PO, NDUFS5, UQCR10, NDUFB3, NDUFB1, NDUFAB1, NDUFB6, NDUFB2, SDHB, COX7C, CYC1, COX6C, UQCRH, ATP5F1E, PARK7, NDUFA11, SDHD, NDUFV3, UQCRFS1, ATP5MF, COX5B, NDUFS7, NDUFA1, NDUFA3, SDHC, COA6, NDUFC2, ATP5F1C, ATP5PB, NDUFA6, NDUFA13, NDUFS8, NDUFC1, ATP5F1A, STOML2, ATP5F1B, SDHAF2, COX6B1, VCP, NDUFAF1, GHITM…
GOBP_AMIDE_BIOSYNTHETIC_PROCESS	1.35026e-05	0.00312319	0.593325	0.364031	1.4191	773	KRT17, RPS28, RPL18A, FAU, RPS12, RPL37, RPS27, C1QBP, RPS20, RPL41, RPL34, RPS15A, RPL27A, RPL30, RPS21, RPS16, RPLP1, RPS29, RPL27, RPS19, CCL5, EIF4A1, RPS3A, RPL23A, RPL36A, RPS25, RPL38, RPS14, NOLC1, RPL21, RPS5, RPL39, RPL36, UBA52, RPL26, YBX1, RPL22, RPLP2, DAPL1, BZW1, RPL35A, DIO2, EIF3L, RPL7A, RPS6, RPS27A, PRMT1, RPL15, RPL13A, RPL31, RPS18, RPL32, RPL11, RPS15, RPS27L, RPS23, RPL10…
GOBP_POSITIVE_REGULATION_OF_IMMUNE_SYSTEM_PROCESS	1.4505e-05	0.00325636	0.593325	0.341497	1.32506	917	S100A7, IGHG1, IGHG3, B2M, IGHG4, HLA-B, ANXA1, CEACAM1, IGHG2, IGLC1, KLK5, HLA-DRB5, IGKC, CD74, HSPA8, KLK7, HLA-DRB1, C1QBP, HLA-DQB1, CXCL10, CTSC, HLA-DRA, PRNP, IFI16, RPS19, CCL5, HLA-A, IRF1, LGALS1, GBP1, TNFRSF21, IL4R, FOSL1, HLA-DPB1, PHB2, IRAK1, DDX21, TYROBP, BCL10, C1QB, ITGB2, PLSCR1, CALR, OAS3, DNAJA3, TAP2, PARK7, OAS1, CASP1, AQP3, HLA-DMB, DDX60, HLA-E, TRAC, IGHM, EFNB1, C…
GOBP_CELL_MORPHOGENESIS_INVOLVED_IN_NEURON_DIFFERENTIATION	1.61383e-05	0.00351953	0.57561	-0.476839	-1.49297	457	EDN3, SEMA3F, SEMA4D, PALLD, VEGFA, CRABP2, RUFY3, PLXNB1, GATA3, TRAK1, NOTCH2, SCRIB, MINK1, NOTCH3, LMO4, EFNA5, FGFR2, RAB8A, BAIAP2, HES1, NECTIN1, RERE, AUTS2, GOLGA4, SZT2, TRIOBP, PAFAH1B1, TPRN, BMP7, CDK5R1, PARD3, IST1, ERBB2, CNP, MAP2K2, TMEM106B, DNM2, ULK1, IGF1R, KIDINS220, STK25, TSKU, SPG11, ARHGEF28, VCL, ANKRD27, HSP90AA1, PAK2, SHTN1, PDLIM5, ARHGAP35, ABI1, TBCD, EPHB3, SEMA…
GOBP_VESICLE_MEDIATED_TRANSPORT	1.69117e-05	0.00358575	0.57561	-0.408019	-1.31708	1342	ENDOU, WASF2, TNFAIP2, TMEM79, VEGFA, RHOB, TRIP10, SH3BP1, TMED3, ATP6AP1, NDRG4, AP1B1, TRAK1, ARL4C, GOLGA2, CLU, NOD2, EEA1, SYTL1, VAMP2, HOOK3, VAV3, KIF1C, SCRIB, MYO6, SNX9, HRAS, RDX, TM9SF4, LGALS3, ARF6, P4HB, PROM2, RAB8A, PLIN3, HPS4, ARHGAP27, ALS2CL, RAB5B, GDI2, WDR41, CSNK1D, STX16, UBXN6, ARFGAP2, SYNGR1, TOM1, GOLGA4, MRC2, RAB2A, MAPK8IP3, HOOK2, GRK2, SH3GL1, EPN2, YIPF2, CDC…
GOBP_POSITIVE_REGULATION_OF_IMMUNE_RESPONSE	1.84662e-05	0.00380952	0.57561	0.381431	1.46297	632	IGHG1, IGHG3, B2M, IGHG4, HLA-B, ANXA1, CEACAM1, IGHG2, IGLC1, KLK5, HLA-DRB5, IGKC, CD74, HSPA8, KLK7, HLA-DRB1, C1QBP, HLA-DQB1, HLA-DRA, PRNP, IFI16, RPS19, CCL5, HLA-A, IRF1, GBP1, TNFRSF21, IL4R, FOSL1, HLA-DPB1, PHB2, IRAK1, TYROBP, BCL10, C1QB, ITGB2, PLSCR1, OAS3, TAP2, PARK7, OAS1, CASP1, HLA-DMB, DDX60, HLA-E, TRAC, IGHM, C3, CTSS, TRBC2, F2RL1, YES1, CD47, PTPN2, HSPD1, ZC3H12A, HLA-DP…
GOBP_REGULATION_OF_NEURON_PROJECTION_DEVELOPMENT	1.99665e-05	0.00384238	0.57561	-0.481304	-1.49856	383	SEMA3F, SEMA4D, VEGFA, CRABP2, RUFY3, PLXNB1, GATA3, NDRG4, ACAP3, TRAK1, PTK6, EFNA5, ARF6, BAIAP2, PUM2, HES1, NPTN, GOLGA4, PAFAH1B1, BMP7, DDR1, CDK5R1, IST1, MAP2K2, TMEM106B, ULK1, IGF1R, KIDINS220, STK25, TSKU, PTPRF, RETREG3, ANKRD27, PAK2, SHTN1, MDM2, PDLIM5, CFLAR, ARHGAP35, AKT1, SF3A2, EPHB3, SEMA4C, VIM, KANK1, STK24, GSK3B, BCL11A, MFSD2A, PQBP1, SHOC2, MARK2, RAP1A, PRRX1, DDX56, …
GOBP_BONE_MORPHOGENESIS	2.00892e-05	0.00384238	0.57561	-0.646031	-1.7787	85	COL1A1, COL3A1, FOSL2, FGFR3, RARG, FGFR2, SKI, SFRP4, GLG1, MMP14, CITED2, FOXN3, TSKU, MEF2D, SOX9, IFT80, ZMPSTE24, TFAP2A, MEGF8, ACP5, NAB1, NAB2, ATG9A, TRIP11
GOBP_PROTEIN_LOCALIZATION_TO_CELL_PERIPHERY	2.07801e-05	0.00384238	0.57561	-0.512106	-1.57329	299	MAL, ATP6AP1, OGT, WNK1, PKP3, VAMP2, ATP1B3, SCRIB, PIK3R1, HRAS, RDX, LGALS3, ARF6, EPB41, MAP7, RAB8A, ZDHHC5, AR, GOLGA4, EHD2, CSK, RAB40B, ZDHHC3, TMBIM1, EPB41L3, TMED2, ERBB2, ROCK1, RAB3D, RAB12, ARL6IP5, MMP14, LRP1, RAB40C, FLOT2, RER1, PPP2R5A, STX7, ARFRP1, ATP1B1, EGFR, DLG1, AKT1, NUMA1, LAMA5, GAS6, EIF4G1, FRMD8, VPS4A, SQSTM1, EMP2, AFDN, RAP1A, GRIPAP1, IFT80, PLS1, ITGB1BP1, L…
GOBP_REGULATION_OF_CELL_PROJECTION_ORGANIZATION	2.09143e-05	0.00384238	0.57561	-0.455485	-1.44027	592	SEMA3F, WASF2, SEMA4D, VEGFA, EPS8L2, CRABP2, RUFY3, PLXNB1, GATA3, NDRG4, ACAP3, TRAK1, PTK6, PIK3R1, HRAS, RDX, EFNA5, ARF6, PROM2, BAIAP2, PUM2, HES1, GDI2, OCLN, CAPZB, AUTS2, NPTN, GOLGA4, PAFAH1B1, BMP7, DDR1, CDK5R1, IST1, TGFBR1, ITGA2, MAP2K2, PLEKHM1, WASHC1, TMEM106B, ULK1, IGF1R, KIDINS220, STK25, TSKU, PODXL, PTPRF, RETREG3, SGSM3, ANKRD27, HSP90AA1, PAK2, SHTN1, MDM2, PDLIM5, CFLAR,…
GOBP_EPITHELIAL_CELL_DEVELOPMENT	2.11424e-05	0.00384238	0.57561	-0.561858	-1.67072	188	KRT2, ESR1, FOSL2, TMEM79, PALLD, VEGFA, NOTCH2, RDX, RARG, FASN, SFN, AR, ARID4A, ARHGEF26, ROCK1, TP63, ADD1, ARID4B, GRHL2, VCL, PODXL, EXPH5, SDC1, SOX9, PLEC, AKT1, HOXA13, FEM1B, CLOCK, YIPF6, VIM, GSK3B, WNT7B, ST14, SPINT2, ATRX, FLNB, JAG1, AFDN, FRS2, RAP1A, LAMB2, SIPA1L3, HOXA5, IQGAP1, VEZF1, SIDT2, EZR, ACTA2, CLIC4, F11R, WNT5A, TNFRSF1A, TJP1, RAB13, CEBPA, KDR, PRDM1, KLF5, EDNRA…
GOBP_NEGATIVE_REGULATION_OF_TRANSCRIPTION_BY_RNA_POLYMERASE_II	2.25611e-05	0.00400486	0.57561	-0.435994	-1.39181	810	ESR1, TXNIP, NFIC, SEMA4D, VEGFA, RXRA, ZBTB7A, NCOR1, GATA3, MAFB, HDAC5, MTA2, OGT, PLAGL1, HIPK2, NOTCH2, SMARCA4, NR2F6, LRRFIP1, SMARCA2, MDM4, CNBP, NOTCH3, MTDH, MAF, LMO4, RARG, BARX2, FGFR2, SKI, MXI1, SFN, TLE5, PER3, MAZ, HES1, DNAJB1, AR, SATB1, BPTF, ZNF91, ARID4A, ZBTB7B, TFAP2C, SREBF1, GTF2IRD1, SORBS3, MEIS2, TCF25, KLF8, ARID5B, BMI1, ATN1, ZNF3, ZNF431, CD36, CHD3, HEXIM1, TP53…
GOBP_IMMUNE_EFFECTOR_PROCESS	2.43772e-05	0.00413701	0.57561	0.399514	1.53277	541	IGHG1, IGHG3, B2M, IGHG4, HLA-B, ANXA1, SERPINB4, CEACAM1, IGHG2, IGLC1, KLK5, IGKC, CD74, KLK7, HLA-DRB1, C1QBP, CTSC, HLA-DRA, RPS19, HLA-A, BST2, LGALS1, JUNB, NKG7, IL4R, RPS6, PHB2, DDX21, STAT3, TYROBP, TCIRG1, BCL10, C1QB, ITGB2, SBNO2, TAP2, HLA-DMB, DDX60, HLA-E, DNASE1L3, IGHM, PRDX1, C3, RAC2, F2RL1, YES1, CD47, POU2AF1, MIF, HSPD1, ARL8B, ZC3H12A, C1R, IRF7, CD8A, FGL2, C1S, ST3GAL1, …
GOBP_HEART_DEVELOPMENT	2.43895e-05	0.00413701	0.57561	-0.464846	-1.46079	493	COL3A1, PDCD4, VEGFA, GJA1, GATA3, NDRG4, COL5A1, WNK1, AP1B1, ZMIZ1, CPE, NOTCH2, MDM4, LMO4, FGFR2, SKI, ZFP36L1, HES1, GRK2, BMP7, ERBB3, TCF25, PRKDC, IGF1, TMED2, ERBB2, NEBL, ILK, TGFBR3, ROCK1, TGFBR1, MAP2K2, HEXIM1, TP53, MEIS1, CXADR, CITED2, IGF1R, GRHL2, ENG, PPP3R1, TBX3, MEF2D, RB1CC1, CTNNB1, KDM6B, G6PD, SOX9, PLEC, MDM2, EGFR, PPP1R13L, PDLIM5, CBY1, KDM6A, HOXA13, PRKAR1A, CASP3…
GOBP_PROTEIN_DNA_COMPLEX_ORGANIZATION	2.54247e-05	0.00414573	0.57561	-0.440318	-1.40456	715	XIST, ESR1, ZBTB7A, BRD4, NCOR1, KDM5C, GATA3, KDM5B, HDAC5, MTA2, OGT, HIPK2, MED4, SMARCA4, SMARCA2, TET2, CHD9, KMT2C, HP1BP3, BAZ2A, BAZ2B, RERE, SATB1, BPTF, KANSL1, ARID4A, SMARCD2, MPHOSPH8, TFAP2C, RBL2, PRMT2, SETD5, JAK2, SUPT6H, HMGN5, BMI1, KCNQ1OT1, PWWP3A, ZNF462, CHD3, TP53, KMT2E, KANSL2, PHF2, NCOA1, PHC1, TP63, NUCKS1, NSD3, EYA3, ARID4B, MYSM1, SIRT2, JDP2, MED16, KMT2A, GLYR1,…
GOBP_LIPID_METABOLIC_PROCESS	2.55272e-05	0.00414573	0.57561	-0.421665	-1.3574	1119	ALOX12, PLA2G4D, ESR1, ECHDC2, HACD2, FGFR3, CRABP2, CYP4B1, ALDH3A1, CRAT, MGLL, ALDH3A2, HMGCS1, SDR9C7, AMACR, NCOR1, ALDH3B2, OGT, ASAH1, ASPG, GGT6, PRDX6, CLU, NOD2, OSBPL2, ELOVL1, PLA2G4F, SLC44A2, RDH12, PIK3R1, DCAF5, CHP1, FASN, ABHD12, SPTLC3, ACSL1, DEGS1, DGKA, PXMP4, DHCR24, PAFAH1B2, ETNK1, GPAA1, LPIN3, MTMR1, ACAT1, CBR1, PLCG1, SMG1, SREBF1, PAFAH1B1, PLA2G4B, TECR, HPGD, MVK, …
GOBP_REGULATION_OF_IMMUNE_RESPONSE	2.73233e-05	0.00434498	0.57561	0.352825	1.36335	780	IGHG1, IGHG3, B2M, IGHG4, HLA-B, ANXA1, SERPINB4, CEACAM1, IGHG2, IGLC1, KLK5, HLA-DRB5, IGKC, CD74, HSPA8, KLK7, HLA-DRB1, C1QBP, HLA-DQB1, HLA-DRA, PRNP, IFI16, RPS19, CCL5, HLA-A, IRF1, GBP1, JUNB, TNFRSF21, IL4R, PSMB4, FOSL1, HLA-DPB1, PHB2, IRAK1, ISG15, TYROBP, PIGR, SAMHD1, BCL10, C1QB, ITGB2, PLSCR1, OAS3, TAP2, PARK7, OAS1, PARP14, CASP1, HLA-DMB, DDX60, HLA-E, TRAC, IGHM, SPPL2B, C3, R…
GOBP_DEVELOPMENTAL_CELL_GROWTH	3.46686e-05	0.00540052	0.557332	-0.545903	-1.62866	194	EDN3, SEMA3F, SEMA4D, VEGFA, CRABP2, RUFY3, EFNA5, RARG, PUM2, AUTS2, GOLGA4, PAFAH1B1, PRMT2, DDR1, IST1, IGF1, ITSN2, MEIS1, DNM2, TSC22D4, ULK1, SPG11, VCL, CTNNB1, HSP90AA1, G6PD, SOX9, SHTN1, PDLIM5, CPNE1, SEMA4C, YY1, GSK3B, BCL11A, USP9X, IFRD1, LAMB2, PLXNA3, FN1, MECP2, IQGAP1, MEGF8, GDI1, TIAM1, FOXP1, SEMA4A, MEX3C, SRF, CTTN, ADNP, ALCAM, COBL, ULK2, WNT5A, SLC9A6, EIF4G2, SEMA5A, E…
GOBP_BONE_DEVELOPMENT	3.93863e-05	0.00601271	0.557332	-0.556206	-1.64661	181	COL1A1, COL3A1, FOSL2, SEMA4D, FGFR3, GJA1, GNAS, PLXNB1, ATP6AP1, NOTCH2, RARG, FGFR2, SKI, PAFAH1B1, SFRP4, GLG1, IGF1, MIGA2, TP53, MMP14, CITED2, FOXN3, TSKU, ENG, MEF2D, SOX9, SLC38A10, DYM, AKAP13, IFT80, ZMPSTE24, BBX, TFAP2A, TAPT1, FBN1, MEGF8, FOXP1, ACP5, NAB1, FAM20C, SPNS2, TULP3, NAB2, ATG9A, DDR2, KDR, TRIP11
GOBP_RIBOSOMAL_SMALL_SUBUNIT_BIOGENESIS	4.34143e-05	0.00649767	0.557332	0.652787	2.07431	100	RPS28, RPS12, RPS27, RPS15A, RPS21, RPS16, RPS19, RPS3A, RPS25, RPL38, RPS14, NOP56, RPS5, FBL, RPS6, RPS15, RPS27L, RPS23, RPS7, RPS11, UTP15, GTF2H5, RPS8, RPSA, NPM1, RPS24, LSM6, DCAF13, RPS17, RPS9, UTP4, NAT10, RPS13, BYSL, NOP58, NOM1, PNO1, WDR3, TSR3, RRP9, RPS19BP1, UTP11, ABT1, TSR1, DIMT1, MPHOSPH10, TSR2, HEATR1, RRP7A, C1orf131
GOBP_LIPID_CATABOLIC_PROCESS	4.7649e-05	0.00699432	0.557332	-0.51331	-1.56747	271	PLA2G4D, ECHDC2, CRAT, MGLL, AMACR, ASAH1, ASPG, PRDX6, PLA2G4F, ABHD12, PAFAH1B2, LPIN3, ACAT1, PLCG1, PAFAH1B1, PLA2G4B, HPGD, OXCT1, GM2A, ACAT2, SMPD1, ETFA, SIRT2, ACADVL, GDPD3, PLD1, AKT1, HADHA, FUCA1, ECH1, CYP4F12, ABCD3, ILVBL, MFSD2A, PAFAH2, SMPD2, ACOX3, MCEE, SMPDL3A, SMPD4, PPARD, SGPL1, ECHDC1, ABHD5, ABCD4, ACER1, LONP2, PCCB, PNPLA4, ECI2, PRKCD, CROT, DECR1, PLCH2, PLBD2, SNX1…
GOBP_REGULATION_OF_ANATOMICAL_STRUCTURE_MORPHOGENESIS	5.52095e-05	0.0079512	0.557332	-0.431967	-1.37815	734	SPINK5, SPARC, ESR1, SEMA3F, F3, DAAM1, SEMA4D, VEGFA, RHOB, CRABP2, GJA1, RUFY3, PLXNB1, GATA3, VAT1, WNK1, TRAK1, CTSH, HIPK2, RDX, GTF2I, DCN, MTDH, EFNA5, FGFR2, BAIAP2, PUM2, HES1, BNIP3, AR, PRPF40A, CAPZB, GOLGA4, MYH14, PLCG1, PAFAH1B1, EPN2, BMP7, CDC42SE1, ZRANB1, BRWD1, BCL9L, PGK1, PRKDC, CDK5R1, TMBIM1, IST1, KRT1, EPB41L3, ERBB2, EPHA1, ITSN2, ROCK1, LGR4, MAP2K2, WNT4, GPNMB, SP100…
GOBP_LEUKOCYTE_MEDIATED_IMMUNITY	6.04191e-05	0.00854035	0.557332	0.428694	1.56204	355	IGHG1, IGHG3, B2M, IGHG4, HLA-B, SERPINB4, CEACAM1, IGHG2, IGLC1, IGKC, CD74, HLA-DRB1, C1QBP, CTSC, HLA-DRA, HLA-A, BST2, NKG7, IL4R, DDX21, TYROBP, TCIRG1, BCL10, C1QB, ITGB2, TAP2, HLA-E, DNASE1L3, IGHM, PRDX1, C3, RAC2, F2RL1, HSPD1, ARL8B, C1R, IRF7, CD8A, C1S, SNAP23, LYN, CXCL6, MYD88, STAT5B, C1QC, MLH1, FCER1A, PRF1, CADM1, BCL3, CD2, DDX1, SERPING1, RAET1G, BTN3A2, HLA-F, CORO1A, IL2RB,…
GOBP_CARTILAGE_DEVELOPMENT	6.27531e-05	0.00866562	0.538434	-0.553409	-1.62034	166	COL1A1, COL3A1, FOSL2, PITX1, FGFR3, GATA3, NFIA, MAF, RARG, BARX2, BMP7, GLG1, TGFBR1, TSKU, MEF2D, CTNNB1, SOX9, WNT7B, PBXIP1, PRRX1, IFT80, ZMPSTE24, LNPK, NFIB, TAPT1, HOXA5, MEX3C, SRF, PTHLH, BMPR1A, WNT5A, MGP, THRA, TRPS1, LOXL2, CD44, TRIP11
GOBP_RESPONSE_TO_GROWTH_FACTOR	6.35759e-05	0.00866562	0.538434	-0.447086	-1.41469	596	COL1A1, COL1A2, COL3A1, PDCD4, VEGFA, FGFR3, ZBTB7A, FSTL1, ZNF703, GATA3, KDM5B, OGT, ZMIZ1, HIPK2, NFIA, NOTCH2, EMD, RDX, USP8, DCN, FAM83G, ARF6, FGFR2, SKI, ZFP36L1, CPNE3, BAIAP2, TOB1, HES1, CSNK1D, BPTF, ARID4A, NPTN, MXRA5, PLCG1, HPGD, EPN2, BMP7, SFRP4, BCL9L, LGMN, MEIS2, GLG1, ERBB2, KCNQ1OT1, ILK, TGFBR3, CAV2, ROCK1, TGFBR1, TP53, WNT4, XIAP, CDC34, CITED2, ARID4B, CSNK1E, IGF1R, K…
GOBP_POSITIVE_REGULATION_OF_CELL_PROJECTION_ORGANIZATION	6.84925e-05	0.00917198	0.538434	-0.49464	-1.52467	311	WASF2, SEMA4D, VEGFA, EPS8L2, CRABP2, RUFY3, PLXNB1, NDRG4, TRAK1, PTK6, PIK3R1, HRAS, EFNA5, PROM2, BAIAP2, PUM2, OCLN, AUTS2, NPTN, GOLGA4, PAFAH1B1, BMP7, DDR1, IST1, TGFBR1, ITGA2, MAP2K2, PLEKHM1, WASHC1, TMEM106B, IGF1R, KIDINS220, STK25, RETREG3, ANKRD27, HSP90AA1, SHTN1, CFLAR, ARHGAP35, SF3A2, STK24, GPM6A, FAM98A, GSK3B, RAC1, ACTR2, SHOC2, MARK2, RAP1A, DDX56, BRK1, DHX36, TAPT1, PLXNA…
GOBP_NEGATIVE_REGULATION_OF_GONADOTROPIN_SECRETION	7.12488e-05	0.00937659	0.538434	-0.980662	-1.55509	4	GJA1
GOBP_CHROMATIN_REMODELING	7.35921e-05	0.00941063	0.538434	-0.45446	-1.43099	511	XIST, ESR1, ZBTB7A, KDM5C, GATA3, KDM5B, HDAC5, MTA2, OGT, HIPK2, SMARCA4, SMARCA2, CHD9, KMT2C, HP1BP3, BAZ2A, BAZ2B, RERE, SATB1, BPTF, KANSL1, ARID4A, SMARCD2, MPHOSPH8, TFAP2C, PRMT2, SETD5, JAK2, SUPT6H, BMI1, KCNQ1OT1, CHD3, TP53, KANSL2, PHF2, NCOA1, PHC1, TP63, NSD3, EYA3, ARID4B, MYSM1, SIRT2, JDP2, KMT2A, GLYR1, KDM6B, RBBP4, SOX9, KDM2B, EHMT1, BTAF1, PRDM2, CHD4, KDM6A, EYA2, SRPK2, R…
GOBP_PEPTIDYL_SERINE_MODIFICATION	7.39733e-05	0.00941063	0.538434	-0.506824	-1.5415	261	SGK1, VEGFA, MKNK2, MAST4, CSNK2A1, WNK1, HIPK2, ULK3, RPS6KB2, CSNK1D, UHMK1, SMG1, GRK2, CAMK2D, PRKDC, CDK5R1, ROCK1, TGFBR1, ARAF, MAP2K2, GPD1L, PDK3, ULK1, CSNK1E, TNKS1BP1, AKAP9, HSP90AA1, POGLUT1, PAK2, EGFR, HIPK1, NCK2, CSNK1A1, AKT1, SRPK2, EIF4G1, POGLUT3, IKBKE, GSK3B, TAF1, TFRC, NSD1, PRKACA, MARK2, SRPK1, GGNBP2, MAPKAPK5, SH2D3A, MAST2, CREBL2, BRAF, CAMK1D, PRKCD, MAPK13, STK38…
GOBP_AXON_DEVELOPMENT	8.40247e-05	0.0105141	0.538434	-0.47364	-1.47513	394	EDN3, SEMA3F, SEMA4D, PALLD, VEGFA, CRABP2, RUFY3, PLXNB1, GATA3, TRAK1, NOTCH2, NOTCH3, LMO4, EFNA5, FGFR2, RAB8A, BAIAP2, PUM2, NECTIN1, AUTS2, GOLGA4, SZT2, MAPK8IP3, PAFAH1B1, BMP7, JAK2, DDR1, CDK5R1, PARD3, IST1, ERBB2, CNP, MAP2K2, TSPO, DNM2, ULK1, IGF1R, STK25, TSKU, SPG11, ARHGEF28, VCL, PTPRF, HSP90AA1, PAK2, TNC, SHTN1, ARHGAP35, CASP3, EPHB3, SEMA4C, STK24, GSK3B, RAC1, NFASC, UNC5B,…
GOBP_HEART_MORPHOGENESIS	0.000105902	0.0130379	0.538434	-0.525746	-1.57572	212	PDCD4, VEGFA, GATA3, NDRG4, COL5A1, ZMIZ1, CPE, NOTCH2, MDM4, FGFR2, HES1, BMP7, TMED2, ILK, TGFBR3, TGFBR1, TP53, CITED2, GRHL2, ENG, TBX3, CTNNB1, SOX9, MDM2, PPP1R13L, NIPBL, PARVA, SAV1, JAG1, EMP2, ZMPSTE24, ADAM15, ARID2, MEGF8, ADGRG6, CERT1, SRF, ISL1, BMPR1A, NPHP3, FLRT2, RBM20, WNT5A, MIB1, INSR, FZD1, EPHB4, EDNRA, SYNPO2L, RTN4, DVL1, DSP, DKK1, RNF207, DHRS3, SUFU, RYR1, YAP1, PLXND…
GOBP_CELLULAR_RESPIRATION	0.000118428	0.0143486	0.538434	0.511308	1.77996	210	SOD2, ATP5ME, CYCS, UQCR11, COX6A1, PRELID1, SCO2, UQCRB, COX7A2, COX7B, ATP5MG, NDUFB7, UQCRQ, ATP5PF, ATP5PO, MTLN, NDUFS5, UQCR10, NDUFB3, NDUFB1, NDUFAB1, NDUFB6, NDUFB2, SDHB, COX7C, CYC1, COX6C, UQCRH, ATP5F1E, PARK7, NDUFA11, SDHD, NDUFV3, UQCRFS1, ATP5MF, COX5B, NDUFS7, NDUFA1, ACLY, NDUFA3, SDHC, COA6, NDUFC2, ATP5F1C, ATP5PB, ADSL, IDH3A, NDUFA6, MDH2, OXA1L, NDUFA13, NDUFS8, NDUFC1, AT…
GOBP_CELL_JUNCTION_ORGANIZATION	0.000120621	0.014386	0.538434	-0.435677	-1.38013	605	SEMA3F, WASF2, SEMA4D, VEGFA, DST, RHOB, GJA1, ABHD17C, SH3BP1, ZNF703, TANC1, PLXNB1, DSG1, OGT, TUBA1A, PKP3, CAMSAP3, NFIA, PIK3R1, RDX, GRHL1, EFNA5, ARF6, PKP1, BAIAP2, NECTIN1, OCLN, NPTN, PAFAH1B1, MTSS1, SETD5, LGMN, CSK, CDK5R1, PARD3, EPB41L3, ERBB2, ROCK1, PATJ, TGFBR1, PLEKHA7, ITGA2, PPFIA3, WNT4, MMP14, SPARCL1, CXADR, ADD1, IGF1R, RER1, GRHL2, SPG11, VCL, PTPRF, CTNNB1, PAK2, PPFIB…
GOBP_NEGATIVE_REGULATION_OF_NUCLEOBASE_CONTAINING_COMPOUND_METABOLIC_PROCESS	0.000130499	0.0153246	0.518848	-0.396273	-1.27979	1307	H19, ESR1, TXNIP, NFIC, PDCD4, SEMA4D, VEGFA, PITX1, PABPC1, RXRA, ZBTB7A, TLE3, NCOR1, KDM5C, ZNF703, GATA3, MAFB, KDM5B, HDAC5, MTA2, OGT, HNRNPL, PLAGL1, HIPK2, PKP3, CAMSAP3, NOTCH2, SMARCA4, NR2F6, LRRFIP1, SMARCA2, MDM4, CNBP, NOTCH3, MTDH, MAF, LMO4, TAF15, RARG, BARX2, FGFR2, SKI, MXI1, SFN, BAZ2A, RECQL5, TLE5, NELFB, PKP1, PER3, MAZ, TOB1, HES1, DNAJB1, AR, RERE, SATB1, BPTF, ZNF91, ARI…
GOBP_ADAPTIVE_IMMUNE_RESPONSE_BASED_ON_SOMATIC_RECOMBINATION_OF_IMMUNE_RECEPTORS_BUILT_FROM_IMMUNOGLOBULIN_SUPERFAMILY_DOMAINS	0.000136882	0.0157205	0.518848	0.446178	1.60709	286	IGHG1, IGHG3, B2M, IGHG4, HLA-B, ANXA1, CEACAM1, IGHG2, IGLC1, IGKC, CD74, HLA-DRB1, C1QBP, CTSC, HLA-DRA, HLA-A, JUNB, IL4R, STAT3, TCIRG1, BCL10, C1QB, TAP2, HLA-E, IGHM, C3, HSPD1, ZC3H12A, C1R, IRF7, CD8A, C1S, NOTCH1, MYD88, C1QC, PLA2G4A, MLH1, FCER1A, PRF1, NFKB2, CADM1, BCL3, SERPING1, RAET1G, BTN3A2, HLA-F, IL2RB, HLA-C, ADA, RSAD2
GOBP_MULTICELLULAR_ORGANISM_GROWTH	0.000142539	0.0157205	0.518848	-0.584875	-1.65468	120	COL3A1, FOSL2, NOTCH2, RAI1, RARG, ZFP36L1, AR, LGMN, ARID5B, ATN1, TMED2, SCNN1B, TP53, GRHL2, PLEKHA1, PLEC, PPP1R13L, SPTBN2, NIPBL, RASAL2, MFSD2A, ATRX, HDAC3, PLS1, ZMPSTE24, RBBP6, SGPL1, HOXA5, EZR, CLIC4, STK40, ETNK2
GOBP_AEROBIC_RESPIRATION	0.000143517	0.0157205	0.518848	0.531542	1.80792	170	ATP5ME, CYCS, UQCR11, COX6A1, UQCRB, COX7A2, COX7B, ATP5MG, NDUFB7, UQCRQ, ATP5PF, ATP5PO, NDUFS5, UQCR10, NDUFB3, NDUFB1, NDUFAB1, NDUFB6, NDUFB2, SDHB, COX7C, CYC1, COX6C, UQCRH, ATP5F1E, PARK7, NDUFA11, SDHD, NDUFV3, UQCRFS1, ATP5MF, COX5B, NDUFS7, NDUFA1, ACLY, NDUFA3, SDHC, COA6, NDUFC2, ATP5F1C, ATP5PB, ADSL, IDH3A, NDUFA6, MDH2, OXA1L, NDUFA13, NDUFS8, NDUFC1, ATP5F1A, STOML2, ATP5F1B, SDH…
GOBP_SYNAPSE_ASSEMBLY	0.000144035	0.0157205	0.518848	-0.559991	-1.61968	144	SEMA4D, PLXNB1, OGT, EFNA5, ARF6, NECTIN1, NPTN, SETD5, CTNNB1, PDLIM5, SDK2, CHD4, SPTBN2, EPHB3, GNPAT, EIF4G1, GPM6A, DBNL, LRRC4, MYCBP2, MECP2, ZDHHC2, SEMA4A, DLG5, FARP1, SRGAP2, EEF2K, FLRT2, ADNP, WNT5A, FZD1, FBXO45, CDH1, CLSTN1, DVL1, DKK1, STAU2, PLXND1
GOBP_THYMUS_DEVELOPMENT	0.000144168	0.0157205	0.518848	-0.708535	-1.7608	43	GATA3, MAFB, LMO4, HES1, TGFBR1, MAP2K2, FOXN1, CITED2, PRDX2, PBX1, CTNNB1, EPHB3, ZMPSTE24, MAD1L1, BRAF, SRF
GOBP_EMBRYONIC_MORPHOGENESIS	0.000158036	0.01699	0.518848	-0.454903	-1.42925	495	PITX1, AHDC1, CRABP2, GJA1, GATA3, MAFB, NDRG4, COL5A1, WNK1, HIPK2, NOTCH2, SCRIB, MYO6, LMO4, RARG, FGFR2, SKI, ZFP36L1, HES1, AR, TRIOBP, TPRN, BMP7, UGDH, HOXD10, BMI1, TMED2, FBXW4, ROCK1, TGFBR1, ITGA2, TP53, WNT4, MMP14, NCOA1, TP63, CITED2, GRHL2, ENG, PBX1, TBX3, RTF1, ARFRP1, IRX5, GRHL3, CTNNB1, KDM6B, POGLUT1, HOXD9, SOX9, SOX2, KDM2B, HIPK1, COL5A2, DLG1, ARHGAP35, SPINT1, RIC8A, HOX…
GOBP_CELLULAR_LIPID_CATABOLIC_PROCESS	0.000169624	0.0179825	0.518848	-0.528914	-1.57443	191	PLA2G4D, ECHDC2, CRAT, MGLL, AMACR, ASAH1, PRDX6, PLA2G4F, ABHD12, LPIN3, ACAT1, PLCG1, PLA2G4B, GM2A, ACAT2, SMPD1, ETFA, SIRT2, ACADVL, GDPD3, PLD1, AKT1, HADHA, FUCA1, ECH1, CYP4F12, ABCD3, ILVBL, MFSD2A, SMPD2, ACOX3, MCEE, SMPDL3A, SMPD4, PPARD, SGPL1, ECHDC1, ABHD5, ABCD4, ACER1, LONP2, PCCB, PNPLA4, ECI2, PRKCD, CROT, DECR1, PLBD2, ACADS, ACAA1, TYSND1, PPT1, LPIN1, AKT2, ETFB, GDE1, PLA2G…
GOBP_REGULATION_OF_AXONOGENESIS	0.000178672	0.0186822	0.518848	-0.573916	-1.64655	134	SEMA3F, SEMA4D, VEGFA, CRABP2, RUFY3, PLXNB1, TRAK1, EFNA5, GOLGA4, PAFAH1B1, IST1, MAP2K2, ULK1, STK25, PAK2, SHTN1, ARHGAP35, EPHB3, SEMA4C, GSK3B, MARK2, IFRD1, PLXNA3, FN1, MEGF8, GDI1, TIAM1, SEMA4A, BRAF, SRF, ADNP, ULK2, WNT5A, EIF4G2, SIPA1L1, SEMA5A, THY1, CDH1, SEMA6C, MACF1, RTN4, SEMA6D, CXCL12, PLXND1, STK11, RYK, PLXNA1, TWF2, SEMA3E, RGMA, RTN4R, ROBO1, ANAPC2, SEMA3B, DIP2B, SYNGA…
GOBP_FATTY_ACID_DERIVATIVE_BIOSYNTHETIC_PROCESS	0.000186103	0.0189412	0.518848	-0.719185	-1.76265	40	ALOX12, HACD2, GGT6, ELOVL1, ACSL1, ACAT1, TECR, ALOX15B, PAM, HMGCL, ACACA, ELOVL6, FAR1, ELOVL7, PPT1
GOBP_PATTERN_SPECIFICATION_PROCESS	0.000188117	0.0189412	0.518848	-0.48104	-1.49335	346	SEMA3F, MAFB, NDRG4, AP1B1, ADGRG1, HIPK2, NOTCH2, RARG, FGFR2, SKI, ASPH, HES1, AR, BPTF, BMP7, MEIS2, PRKDC, HOXD10, BMI1, ATP6AP2, TMED2, SSBP3, TGFBR1, TP53, MEIS1, BHLHE40, TP63, CITED2, ENG, PBX1, TBX3, HES4, GRHL3, KMT2A, CTNNB1, POGLUT1, HOXD9, KDM2B, HIPK1, ABI1, CTNNBIP1, LAMA5, YY1, OFD1, WNT7B, PRKACA, SOSTDC1, FRS2, HOXA5, PCGF2, MEGF8, NBL1, SRF, ISL1, PBX3, RFNG, RNF111, PSKH1, LFN…
GOBP_PROTON_MOTIVE_FORCE_DRIVEN_ATP_SYNTHESIS	0.000188593	0.0189412	0.518848	0.681021	2.03416	64	ATP5ME, ATP5MG, NDUFB7, ATP5PF, ATP5PO, NDUFS5, NDUFB3, NDUFB1, NDUFAB1, NDUFB6, NDUFB2, SDHB, ATP5F1E, NDUFA11, SDHD, NDUFV3, ATP5MF, NDUFS7, NDUFA1, NDUFA3, SDHC, NDUFC2, ATP5F1C, ATP5PB, NDUFA6, NDUFA13, NDUFS8, NDUFC1, ATP5F1A, STOML2, ATP5F1B, ATP5MC1
GOBP_MONOCARBOXYLIC_ACID_METABOLIC_PROCESS	0.00019348	0.0191312	0.518848	-0.448074	-1.4102	509	ALOX12, PLA2G4D, ECHDC2, HACD2, CRABP2, CYP4B1, CRAT, MGLL, ALDH3A2, ZBTB7A, AMACR, NCOR1, NUPR1, PHGDH, SORD, IDH2, OGT, ASAH1, PGD, OSBPL2, ELOVL1, PLA2G4F, ALDH5A1, HK1, DCAF5, FASN, ABHD12, ACSL1, DEGS1, LPIN3, ACAT1, CBR1, TPI1, SREBF1, PLA2G4B, TECR, HPGD, ALOX15B, IER3, ADH7, PGK1, IGF1, CYP3A5, GATD1, CD36, TP53, ACSS1, GATM, ACAT2, PDK3, ETFA, SIRT2, ACADSB, HAGH, SCD, CYP2C19, SOX9, ACA…
GOBP_EMBRYO_DEVELOPMENT	0.00019561	0.0191312	0.518848	-0.413658	-1.32723	930	COL1A1, COL3A1, SEMA3F, VEGFA, PITX1, AHDC1, CRABP2, GJA1, PHGDH, GATA3, MAFB, NDRG4, COL5A1, WNK1, ZMIZ1, HIPK2, CAMSAP3, NOTCH2, SCRIB, MYO6, LMO4, RARG, FGFR2, SKI, ZFP36L1, HES1, AR, BPTF, TRIOBP, LPAR6, PLCG1, PAFAH1B1, TPRN, BMP7, MEIS2, UGDH, SUPT6H, PRKDC, CDK5R1, HOXD10, IGF1, BMI1, ATP6AP2, TMED2, FBXW4, SSBP3, ROCK1, TGFBR1, ITGA2, TP53, WNT4, MMP14, MEIS1, NCOA1, TP63, CITED2, GRHL2, …
GOBP_CARDIAC_CHAMBER_DEVELOPMENT	0.000198004	0.0191312	0.518848	-0.558143	-1.60194	137	GATA3, CPE, NOTCH2, MDM4, LMO4, FGFR2, HES1, BMP7, TGFBR3, TGFBR1, TP53, CITED2, IGF1R, GRHL2, ENG, TBX3, MDM2, PPP1R13L, HOXA13, PARVA, SAV1, JAG1, FRS2, NDST1, ZMPSTE24, ADGRG6, SRF, ISL1, TMEM65, BMPR1A, NPHP3, LUZP1, WNT5A, SNX17, PTK7, FZD1, TRIP11, PRDM1, ANK2, EDNRA, NPRL3, DSP, DHRS3, SUFU, PLXND1, SMAD6, MED1, RBM15, NAGLU, SOX4, HIF1A, TPM1, EGLN1, ROBO1, GSK3A, FOXF1
GOBP_APPENDAGE_MORPHOGENESIS	0.000210394	0.0197845	0.518848	-0.566123	-1.61654	128	COL3A1, PITX1, CRABP2, NFIA, NOTCH2, RARG, FGFR2, SKI, ASPH, BMP7, HOXD10, FBXW4, TP63, GRHL2, PBX1, TBX3, CTNNB1, HOXD9, SOX9, HOXA13, NIPBL, ATRX, PRRX1, LNPK, TFAP2A, MEGF8, ZNF358, BMPR1A, WNT5A, ECE1, TULP3, HOXA10, MBNL1, HOXA9
GOBP_SMOOTH_MUSCLE_TISSUE_DEVELOPMENT	0.000211803	0.0197845	0.518848	-0.813214	-1.79338	20	COL3A1, FOSL2, MYLK, ENG, SOX9, DLG1, ZFAND5, EFEMP2, SRF
GOBP_ATP_SYNTHESIS_COUPLED_ELECTRON_TRANSPORT	0.000212541	0.0197845	0.518848	0.657955	2.05151	82	CYCS, UQCR11, COX6A1, UQCRB, COX7A2, COX7B, NDUFB7, UQCRQ, NDUFS5, UQCR10, NDUFB3, NDUFB1, NDUFAB1, NDUFB6, NDUFB2, SDHB, COX7C, CYC1, COX6C, UQCRH, PARK7, SDHD, NDUFV3, UQCRFS1, COX5B, NDUFS7, NDUFA1, NDUFA3, SDHC, COA6, NDUFC2, NDUFA6, NDUFS8, NDUFC1, SDHAF2, COX6B1, NDUFAF1, GHITM, DNAJC15, NDUFA4
GOBP_POSITIVE_REGULATION_OF_MORPHOGENESIS_OF_AN_EPITHELIUM	0.000215777	0.0198437	0.518848	-0.761565	-1.79613	31	VEGFA, GJA1, GATA3, AR, LGR4, WNT4, CTNNB1, SOX9
GOBP_MALE_SEX_DIFFERENTIATION	0.000229397	0.0204624	0.518848	-0.564486	-1.61186	128	ESR1, NUPR1, GATA3, ADGRG1, DHCR24, AR, ARID4A, TFAP2C, ARID5B, ATN1, LGR4, TGFBR1, WNT4, MMP14, NCOA1, CITED2, ARID4B, SAFB2, TBX3, PLEKHA1, CTNNB1, SDC1, SOX9, HOXA13, ATRX, CSDE1, SGPL1, ADAM15, AGO4, BIK, BMPR1A, SFRP1, WNT5A, HOXA10, RAB13, INSR, CTNNA1, SCAPER, HOXA9
GOBP_CARDIAC_SEPTUM_DEVELOPMENT	0.000230263	0.0204624	0.518848	-0.604726	-1.67488	91	GATA3, NOTCH2, MDM4, LMO4, FGFR2, HES1, BMP7, TGFBR3, TGFBR1, TP53, CITED2, ENG, TBX3, MDM2, HOXA13, PARVA, SAV1, JAG1, FRS2, NDST1, ISL1, BMPR1A, NPHP3, LUZP1, WNT5A, SNX17, PTK7, FZD1, TRIP11, PRDM1, ANK2, NPRL3, DHRS3, SUFU, PLXND1, SMAD6, RBM15, SOX4
GOBP_RESPIRATORY_ELECTRON_TRANSPORT_CHAIN	0.000233064	0.0204624	0.518848	0.618941	1.99062	102	SOD2, CYCS, UQCR11, COX6A1, SCO2, UQCRB, COX7A2, COX7B, NDUFB7, UQCRQ, NDUFS5, UQCR10, NDUFB3, NDUFB1, NDUFAB1, NDUFB6, NDUFB2, SDHB, COX7C, CYC1, COX6C, UQCRH, PARK7, SDHD, NDUFV3, UQCRFS1, COX5B, NDUFS7, NDUFA1, NDUFA3, SDHC, COA6, NDUFC2, NDUFA6, NDUFS8, NDUFC1, SDHAF2, COX6B1, NDUFAF1, GHITM, DNAJC15, NDUFA4
GOBP_ENDOCHONDRAL_BONE_MORPHOGENESIS	0.000234933	0.0204624	0.518848	-0.681562	-1.73995	51	COL1A1, COL3A1, FOSL2, FGFR3, RARG, MMP14, TSKU, MEF2D, SOX9, IFT80, ZMPSTE24
GOBP_POSITIVE_REGULATION_OF_PROSTAGLANDIN_BIOSYNTHETIC_PROCESS	0.000236161	0.0204624	0.518848	0.973473	1.82545	6	ANXA1, CD74, IL1B, PLA2G3
GOBP_DEFENSE_RESPONSE_TO_SYMBIONT	0.000238589	0.0204624	0.518848	0.452296	1.6316	280	IFI27, STAT1, HSPA8, IFITM3, C1QBP, CXCL10, APOBEC3A, IFI16, IRF1, BST2, IRF9, GBP1, IFITM1, MX1, IFI6, ATAD3A, PHB2, ISG15, DDX21, SAMHD1, IFIT3, CXCL9, PLSCR1, OAS3, DTX3L, OAS1, CASP1, NDUFAF4, DDX60, ISG20, APOBEC3G, IFNGR2, IFIT1, F2RL1, ZC3H12A, IRF7, FGL2, TOMM70, PARP9, DHX15, TSPAN6, UFD1, SEC14L1, EIF2AK2, MX2, TRIM27, MYD88, POLR3K, NT5C3A, UBE2N, DNAJC3, ADAR, GBP2, RNF26, PRF1, ATG5,…
GOBP_RAS_PROTEIN_SIGNAL_TRANSDUCTION	0.000249575	0.0211667	0.498493	-0.478585	-1.47813	313	COL1A2, COL3A1, WASF2, RAPGEFL1, EPS8L2, RHOB, SH3BP1, OGT, NET1, ADGRG1, NOTCH2, HRAS, RDX, USP8, ARF6, DHCR24, AUTS2, RGL2, LPAR6, CDC42SE1, RIT1, KSR1, IGF1, ROCK1, TP53, RAB12, DOCK5, ARHGEF28, PSD4, SGSM3, CYTH3, ARRB1, SHTN1, PLD1, ARHGAP35, PHACTR4, PLEKHG5, LPAR2, KANK1, ARHGDIA, RABGEF1, RAC1, SOS2, RALGPS2, CYTH2, AKAP13, SQSTM1, RALBP1, DBNL, SHOC2, RHOV, RAP1A, ARHGAP5, BRK1, MAPKAPK5…
GOBP_PROTEIN_LOCALIZATION_TO_PLASMA_MEMBRANE	0.000255704	0.021302	0.498493	-0.503513	-1.52711	253	ATP6AP1, WNK1, PKP3, VAMP2, ATP1B3, SCRIB, PIK3R1, RDX, LGALS3, ARF6, MAP7, RAB8A, ZDHHC5, AR, GOLGA4, EHD2, CSK, RAB40B, ZDHHC3, TMBIM1, EPB41L3, TMED2, ROCK1, RAB3D, RAB12, ARL6IP5, MMP14, LRP1, RAB40C, FLOT2, RER1, PPP2R5A, STX7, ARFRP1, ATP1B1, EGFR, DLG1, AKT1, LAMA5, GAS6, FRMD8, VPS4A, SQSTM1, EMP2, AFDN, RAP1A, GRIPAP1, PLS1, ITGB1BP1, PIK3R2, TSPAN14, ZDHHC2, EZR, STX3, TTC7A, AMN, PACS1…
GOBP_PEPTIDE_ANTIGEN_ASSEMBLY_WITH_MHC_PROTEIN_COMPLEX	0.000257361	0.021302	0.498493	0.842072	1.96003	18	B2M, HLA-DRB5, HLA-DRB1, HLA-DQB1, HLA-DRA, HLA-DPB1, CALR, HLA-DMB, HLA-DPA1, TAPBP, HLA-DOA, HLA-DMA
GOBP_POSITIVE_REGULATION_OF_DEVELOPMENTAL_PROCESS	0.000259543	0.021302	0.498493	-0.402705	-1.2965	1071	KRT2, COL1A1, KRT10, EDN3, F3, SEMA4D, TMEM79, VEGFA, RHOB, CRABP2, GJA1, RXRA, IL18, RUFY3, ZNF703, PLXNB1, GATA3, PITHD1, KDM5B, FAM210B, OGT, WNK1, ZMIZ1, TRAK1, CTSH, HIPK2, NOTCH2, SMARCA4, SMARCA2, DCN, HSPA1B, MTDH, EFNA5, LGALS3, ZBTB7C, FGFR2, SFN, ZFP36L1, BAIAP2, PUM2, SUCO, HES1, BNIP3, CSNK1D, AR, ARID4A, NPTN, SMARCD2, GOLGA4, ZBTB7B, PLCG1, PIEZO1, PAFAH1B1, BMP7, SFRP4, ALOX15B, B…
GOBP_NEURON_PROJECTION_EXTENSION	0.000274562	0.0219687	0.498493	-0.547905	-1.58812	148	EDN3, SEMA3F, SEMA4D, VEGFA, RUFY3, AUTS2, GOLGA4, PAFAH1B1, DDR1, ITSN2, DNM2, TSC22D4, ULK1, SPG11, VCL, CTNNB1, HSP90AA1, SHTN1, CPNE1, SEMA4C, GSK3B, BCL11A, USP9X, IFRD1, LAMB2, PLXNA3, FN1, MECP2, IQGAP1, MEGF8, GDI1, TIAM1, SEMA4A, SRF, CTTN, ADNP, ALCAM, ULK2, WNT5A, SLC9A6, EIF4G2, SEMA5A, EDNRA, CDH1, SEMA6C, MACF1, RTN4, DVL1, SEMA6D, CXCL12, STK11, RYK, POSTN, PLXNA1, TWF2, SEMA3E, IM…
GOBP_FATTY_ACID_DERIVATIVE_METABOLIC_PROCESS	0.000277162	0.0219687	0.498493	-0.657992	-1.73339	63	ALOX12, HACD2, ALDH3A2, GGT6, ELOVL1, ACSL1, ACAT1, TECR, HPGD, ALOX15B, OXCT1, PAM, DGAT2, HMGCL, CYP4F12, ACACA, ELOVL6, FAR1, ELOVL7, PPT1, THEM5
GOBP_RRNA_METABOLIC_PROCESS	0.000278359	0.0219687	0.498493	0.459107	1.63329	249	RPS28, RPS27, RPS21, RPS16, RPL27, RPS19, RPS25, RPS14, NOLC1, NOP56, FBL, RPL26, RPL35A, NOP10, RPL7A, RPS6, DDX21, RPL11, RPS15, RPL10A, RPS7, BOP1, RPL35, UTP15, GTF2H5, RPS8, NHP2, RPS24, LSM6, METTL5, NCL, ISG20, RPF2, RPL5, DCAF13, RPS17, UTP4, NAT10, TRMT112, BYSL, BRIX1, DKC1, NSUN5, GTF3C2, GTPBP4, LAS1L, NOP58, PES1, ERI1, NOL8, RPL7, POLR1B, PELP1, WDR3, RPL14, MAK16, TSR3, EIF4A3, RRP…
GOBP_AXON_EXTENSION	0.000279177	0.0219687	0.498493	-0.584215	-1.63932	105	EDN3, SEMA3F, SEMA4D, VEGFA, RUFY3, AUTS2, GOLGA4, PAFAH1B1, DNM2, ULK1, SPG11, VCL, HSP90AA1, SHTN1, SEMA4C, GSK3B, USP9X, IFRD1, LAMB2, PLXNA3, FN1, MEGF8, GDI1, SEMA4A, SRF, CTTN, ADNP, ALCAM, ULK2, WNT5A, SLC9A6, EIF4G2, SEMA5A, EDNRA, CDH1, SEMA6C, MACF1, RTN4, DVL1, SEMA6D, CXCL12
GOBP_LYMPHOCYTE_MEDIATED_IMMUNITY	0.000289513	0.0225495	0.498493	0.457307	1.63667	273	IGHG1, IGHG3, B2M, IGHG4, HLA-B, SERPINB4, CEACAM1, IGHG2, IGLC1, IGKC, CD74, HLA-DRB1, C1QBP, CTSC, HLA-DRA, HLA-A, NKG7, IL4R, TCIRG1, BCL10, C1QB, TAP2, HLA-E, IGHM, PRDX1, C3, HSPD1, ARL8B, C1R, IRF7, CD8A, C1S, MYD88, STAT5B, C1QC, MLH1, FCER1A, PRF1, CADM1, BCL3, CD2, SERPING1, RAET1G, BTN3A2, HLA-F, CORO1A, IL2RB, HLA-C, GZMB, RSAD2
GOBP_ORGANIC_ACID_CATABOLIC_PROCESS	0.000301133	0.0232177	0.498493	-0.514431	-1.54236	210	ECHDC2, CRAT, NAGK, AMACR, SORD, PGD, CSAD, ALDH5A1, LPIN3, ACAT1, TST, MPST, DDAH2, ACAT2, ETFA, HMGCL, ACADSB, ACADVL, ACAD8, SHMT1, AKT1, HADHA, ECH1, CYP4F12, ABCD3, GSTZ1, DBT, ILVBL, MFSD2A, ACOX3, MCEE, RIDA, AMT, PPARD, ECHDC1, ABCD4, DLST, LONP2, PCCB, DCXR, ECI2, CROT, GNPDA2, BCKDHA, AASDHPPT, DECR1, AFMID, SLC25A44, CARNMT1, ACADS, GOT2, ACAA1, TYSND1, BLMH, ALDH4A1, CRYL1, ALDH6A1, L…
GOBP_REGULATION_OF_EPITHELIAL_CELL_APOPTOTIC_PROCESS	0.000317006	0.0241971	0.498493	-0.623363	-1.70208	80	H19, SERPINB13, ESR1, PDCD4, NUPR1, GATA3, ZFP36L1, PLCG1, SFRP4, JAK2, PIAS4, IGF1R, CFLAR, GAS6, TIA1, SAV1, ANGPTL4, EIF2S1, MAPK7, CARM1, BRAF, SRSF6, PAK4, ZFP36, CAPN10
GOBP_PHOSPHORYLATION	0.000321585	0.0243036	0.498493	-0.390818	-1.26155	1345	EDN3, PDCD4, SGK1, SEMA4D, VEGFA, MKNK2, FGFR3, NAGK, MAST4, IL18, CSNK2A1, WNK1, RIOK3, PTK6, CLU, NOD2, HIPK2, MAVS, PIK3R1, SNX9, HRAS, MINK1, LMO4, HK1, EFNA5, CHP1, ULK3, NUAK2, FGFR2, SFN, PROM2, MYLK, RPS6KB2, DGKA, HES1, ETNK1, OCLN, CSNK1D, AR, UHMK1, NPTN, RAD50, MAPK10, SMG1, GRK2, RBL2, MVK, BMP7, ERBB3, KSR1, JAK2, DDR1, CCNI, GK5, CAMK2D, TOLLIP, PGK1, CSK, PRKDC, CDK5R1, PARD3, CDC…
GOBP_ORGANIC_ACID_METABOLIC_PROCESS	0.000331787	0.0248287	0.498493	-0.417456	-1.33318	773	ALOX12, PLA2G4D, ECHDC2, HACD2, CRABP2, CYP4B1, CRAT, MGLL, ALDH3A2, ZBTB7A, NAGK, AMACR, NCOR1, NUPR1, PHGDH, SORD, IDH2, OGT, ASAH1, ASPG, GGT6, PGD, CSAD, OSBPL2, ELOVL1, PLA2G4F, ALDH5A1, D2HGDH, HK1, DCAF5, FASN, ABHD12, ACSL1, DEGS1, LPIN3, ACAT1, CBR1, TPI1, SREBF1, PLA2G4B, TECR, HPGD, ALOX15B, IER3, ADH7, PGK1, UGDH, IGF1, CYP3A5, GATD1, CD36, TP53, ACSS1, TST, ABCC1, MPST, DDAH2, CYP4F2…
GOBP_CELLULAR_LIPID_METABOLIC_PROCESS	0.00035355	0.0262005	0.498493	-0.413461	-1.32154	820	ALOX12, PLA2G4D, ECHDC2, HACD2, CRABP2, CYP4B1, CRAT, MGLL, ALDH3A2, HMGCS1, SDR9C7, AMACR, NCOR1, ALDH3B2, ASAH1, PRDX6, ELOVL1, PLA2G4F, SLC44A2, RDH12, PIK3R1, DCAF5, CHP1, FASN, ABHD12, SPTLC3, ACSL1, DEGS1, DGKA, PXMP4, ETNK1, GPAA1, LPIN3, MTMR1, ACAT1, CBR1, PLCG1, SMG1, SREBF1, PAFAH1B1, PLA2G4B, TECR, HPGD, MVK, ALOX15B, GK5, ADH7, GM2A, CYP3A5, CD36, DGAT2, ACSS1, SGMS1, LRP1, ABO, IMPA…
GOBP_POSITIVE_REGULATION_OF_SODIUM_ION_TRANSPORT	0.000362275	0.0265889	0.498493	-0.751686	-1.74636	28	ACTN4, ATP1B3, PRSS8, CHP1, GPD1L, ATP1B1, CHP2, AKT1, MLLT6
GOBP_NEGATIVE_REGULATION_OF_RNA_BIOSYNTHETIC_PROCESS	0.000369788	0.0267018	0.498493	-0.401846	-1.29326	1109	ESR1, TXNIP, NFIC, PDCD4, SEMA4D, VEGFA, PITX1, RXRA, ZBTB7A, TLE3, NCOR1, KDM5C, ZNF703, GATA3, MAFB, KDM5B, HDAC5, MTA2, OGT, HNRNPL, PLAGL1, HIPK2, NOTCH2, SMARCA4, NR2F6, LRRFIP1, SMARCA2, MDM4, CNBP, NOTCH3, MTDH, MAF, LMO4, RARG, BARX2, FGFR2, SKI, MXI1, SFN, BAZ2A, RECQL5, TLE5, NELFB, PER3, MAZ, TOB1, HES1, DNAJB1, AR, RERE, SATB1, BPTF, ZNF91, ARID4A, MPHOSPH8, ZBTB7B, TFAP2C, TRERF1, SR…
GOBP_APPENDAGE_DEVELOPMENT	0.000374733	0.0267018	0.498493	-0.532925	-1.5525	159	COL3A1, PITX1, CRABP2, NFIA, NOTCH2, RARG, FGFR2, SKI, ASPH, BMP7, HOXD10, FBXW4, FOXN1, TP63, PIAS4, GRHL2, PBX1, TBX3, CTNNB1, HOXD9, SOX9, HOXA13, NIPBL, ATRX, PRRX1, IFT80, LNPK, TFAP2A, MEGF8, ZNF358, KREMEN1, BMPR1A, ITGA6, WNT5A, ECE1, TULP3, HOXA10, MBNL1, HOXA9, KAT2B, SLC39A1, IQCE, DKK1
GOBP_POSITIVE_REGULATION_OF_SODIUM_ION_TRANSMEMBRANE_TRANSPORT	0.000377483	0.0267018	0.498493	-0.809146	-1.73098	18	ACTN4, ATP1B3, CHP1, ATP1B1, CHP2
GOBP_GROWTH	0.000377806	0.0267018	0.498493	-0.420241	-1.34127	752	COL3A1, IGFBP5, ESR1, EDN3, SGK1, SEMA3F, FOSL2, SEMA4D, VEGFA, FGFR3, CRABP2, GJA1, GNAS, RUFY3, GATA3, NDRG4, CSNK2A1, KDM5B, NET1, ZMIZ1, PTK6, NOTCH2, SMARCA4, BNIPL, SMARCA2, RAI1, HSPA1B, EFNA5, RARG, FGFR2, SKI, SFN, ZFP36L1, TLE5, PUM2, AR, AUTS2, GOLGA4, PAFAH1B1, ALOX15B, PRMT2, DDR1, CAMK2D, LGMN, IST1, ARID5B, IGF1, ATN1, TMED2, ERBB2, TGFBR3, ITSN2, TGFBR1, SCNN1B, TP53, MMP14, MEIS1…
GOBP_REGULATION_OF_CATABOLIC_PROCESS	0.00038512	0.0267636	0.498493	-0.409281	-1.31221	919	NEAT1, XIST, PABPC1, ZBTB7A, NCOR1, NUPR1, CAPN1, TMEM259, PITHD1, CSNK2A1, SAMD4B, OGT, WNK1, GOLGA2, CLU, NOD2, HIPK2, PKP3, HSPB8, ATP6V0C, SNX9, RDX, MDM4, USP8, DCN, HSPA1B, MTDH, TNRC6B, TAF15, ULK3, ZFP36L1, CASC3, RAB8A, CUL4B, PKP1, PUM2, TOB1, PAFAH1B2, BNIP3, WDR41, CSNK1D, TRIM38, TOM1, SREBF1, BNIP3L, RNF217, HPGD, IER3, TIMP3, PLEKHN1, CDK5R1, IGF1, PSMC5, KCNQ1OT1, ROCK1, ARAF, CHM…
GOBP_CELLULAR_RESPONSE_TO_NUTRIENT	0.000385693	0.0267636	0.498493	-0.712865	-1.75766	41	COL1A1, RXRA, OGT, USF2, NCOA1, RXRB, TNC, MDM2, PLD1, CSNK1A1, GAS6, SRF, SFRP1, CDKN2B, PDK2, KAT2B, BMT2, KANK2, MED1, SNAI2, POSTN
GOBP_POSITIVE_REGULATION_OF_RESPONSE_TO_EXTERNAL_STIMULUS	0.000422625	0.0290621	0.498493	0.364821	1.39592	519	FABP4, S100A7, KLK5, CD74, HSPA8, KLK7, C1QBP, CXCL10, CTSC, IFI16, RPS19, CCL5, IRF1, LGALS1, NKG7, LDLR, TMSB4X, DDT, FOSL1, PHB2, IRAK1, PLAT, CASP4, TYROBP, BCL10, PLSCR1, CALR, OAS3, PARK7, OAS1, CASP1, S100A9, DDX60, HLA-E, CEBPB, C3, RAC2, CTSS, F2RL1, CD47, MIF, HSPD1, IRF7, TOMM70, ALOX5AP, PARP9, SFPQ, XRCC6, TSPAN6, THBD, RIPK1, EREG, AKIRIN2, UFD1, SEC14L1, EIF2AK2, LYN, TMEM126A, PTK…
GOBP_REGULATION_OF_SYNAPSE_ASSEMBLY	0.000438283	0.0298697	0.498493	-0.604701	-1.66304	83	SEMA4D, OGT, EFNA5, ARF6, NECTIN1, SETD5, CTNNB1, PDLIM5, CHD4, EPHB3, EIF4G1, MYCBP2, SEMA4A, DLG5, FARP1, EEF2K, FLRT2, ADNP, WNT5A, FZD1, CLSTN1, DKK1, STAU2
GOBP_CELL_JUNCTION_ASSEMBLY	0.000456148	0.0308122	0.498493	-0.465688	-1.44754	355	SEMA4D, VEGFA, DST, GJA1, SH3BP1, ZNF703, PLXNB1, DSG1, OGT, PKP3, CAMSAP3, EFNA5, ARF6, PKP1, NECTIN1, OCLN, NPTN, SETD5, PARD3, EPB41L3, ROCK1, PATJ, ITGA2, WNT4, MMP14, GRHL2, VCL, CTNNB1, PAK2, PLEC, HIPK1, PDLIM5, DLG1, WHAMM, SDK2, CHD4, SPTBN2, TBCD, COL16A1, EPHB3, GNPAT, EIF4G1, SLK, GPM6A, CD9, LIMCH1, RAC1, MYO9A, PRKACA, DBNL, AFDN, RAP1A, LRRC4, CTNND1, ITGB1BP1, STRN, MYCBP2, FN1, M…
GOBP_HEAD_DEVELOPMENT	0.000478295	0.0319057	0.498493	-0.428709	-1.35765	606	COL1A1, COL3A1, PITX1, PHGDH, MAFB, TUBA1A, ZMIZ1, ADGRG1, HOOK3, SCRIB, YWHAE, MAOB, MINK1, NOTCH3, RARG, FGFR2, SKI, ASPH, ROGDI, HES1, BNIP3, DNAJB1, CSNK1D, RERE, BPTF, SZT2, SUN2, PAFAH1B1, BMP7, MEIS2, PRKDC, CDK5R1, ARID5B, BMI1, ATP6AP2, SSBP3, SUN1, CNP, MAP2K2, TP53, WNT4, MMP14, MEIS1, NCOA1, CDK5RAP3, CSNK1E, IGF1R, GRHL2, TSKU, VPS51, SIRT2, PBX1, TBX3, PLEKHA1, CTNNB1, KDM6B, G6PD, …
GOBP_ROSTROCAUDAL_NEURAL_TUBE_PATTERNING	0.000480696	0.0319057	0.498493	-0.922562	-1.71549	9	HES1, BMI1, ATP6AP2, SSBP3, KDM2B
GOBP_EPITHELIAL_TUBE_MORPHOGENESIS	0.000489267	0.0321946	0.477271	-0.480441	-1.47496	284	ESR1, VEGFA, RHOB, GATA3, NDRG4, KDM5B, CTSH, NOTCH2, SCRIB, ESRP2, LMO4, RARG, FGFR2, SKI, HES1, AR, BMP7, MTSS1, DDR1, TMED2, ILK, LGR4, WNT4, MMP14, CITED2, GRHL2, ENG, PPP3R1, PBX1, TBX3, PODXL, GRHL3, CTNNB1, SOX9, TNC, KDM2B, DLG1, ARHGAP35, SPINT1, CTNNBIP1, PHACTR4, LAMA5, CASP3, SEMA4C, LZTS2, ST14, PRKACA, SPINT2, SOSTDC1, HS2ST1, HOXA5, CSNK2B, MEGF8, FOXP1, DLG5, EFNB2, SRF, CLIC4, NP…
GOBP_CELL_CELL_SIGNALING_BY_WNT	0.00049677	0.032409	0.477271	-0.456054	-1.41967	391	COL1A1, DAAM1, TLE3, ZNF703, GATA3, CSNK2A1, WNK1, CPE, SMARCA4, EMD, ATP6V0C, USP8, RARG, FGFR2, SKI, TLE5, CSNK1D, LRRFIP2, SFRP4, TNKS2, ZRANB1, BCL9L, ATP6AP2, FBXW4, ILK, LGR4, WNT4, LRP1, XIAP, PIAS4, CSNK1E, TSKU, RTF1, GRHL3, CTNNB1, SDC1, GID8, TLE4, SOX9, SOX2, EGFR, CBY1, PYGO2, CSNK1A1, TLE1, CTNNBIP1, APCDD1, IGFBP2, NDRG2, KANK1, GSK3B, FRMD8, WNT7B, RAC1, LZTS2, CCNYL1, AMOTL1, SOS…
GOBP_POSITIVE_REGULATION_OF_AXONOGENESIS	0.000517311	0.033463	0.477271	-0.631817	-1.69641	70	SEMA4D, VEGFA, CRABP2, RUFY3, PLXNB1, TRAK1, EFNA5, GOLGA4, PAFAH1B1, IST1, MAP2K2, STK25, SHTN1, PLXNA3, FN1, MEGF8, GDI1, TIAM1, BRAF, SRF, ADNP, EIF4G2, SEMA5A, MACF1, CXCL12, PLXND1, STK11, PLXNA1, TWF2
GOBP_ANTIGEN_PROCESSING_AND_PRESENTATION_OF_PEPTIDE_ANTIGEN	0.000532787	0.0341745	0.477271	0.659667	1.97038	64	B2M, HLA-B, HLA-DRB5, CD74, HLA-DRB1, TAP1, HLA-DQB1, HLA-DRA, HLA-A, HLA-DPB1, CALR, TAP2, HLA-DMB, HLA-E, CTSS, HLA-DPA1, TAPBP, ERAP2, RAET1G, HLA-F, HLA-DOA, HLA-C, HLA-DMA, PIKFYVE
GOBP_ENERGY_DERIVATION_BY_OXIDATION_OF_ORGANIC_COMPOUNDS	0.000577088	0.0367076	0.477271	0.434735	1.56292	285	SOD2, ATP5ME, CYCS, UQCR11, COX6A1, PRELID1, SCO2, UQCRB, COX7A2, COX7B, ATP5MG, NDUFB7, UQCRQ, ATP5PF, ATP5PO, MTLN, NDUFS5, PHLDA2, UQCR10, NDUFB3, NDUFB1, NDUFAB1, NDUFB6, NDUFB2, SDHB, COX7C, CYC1, COX6C, UQCRH, ATP5F1E, PARK7, NDUFA11, SDHD, NDUFV3, UQCRFS1, ATP5MF, COX5B, NDUFS7, NDUFA1, ACLY, NDUFA3, SDHC, COA6, NDUFC2, PPP1CA, ATP5F1C, ATP5PB, ADSL, IDH3A, NDUFA6, MDH2, ADGRF1, OXA1L, NDU…
GOBP_CARTILAGE_DEVELOPMENT_INVOLVED_IN_ENDOCHONDRAL_BONE_MORPHOGENESIS	0.000607987	0.0381046	0.477271	-0.73827	-1.71519	28	COL1A1, FOSL2, RARG, TSKU, SOX9, IFT80, ZMPSTE24
GOBP_ENZYME_LINKED_RECEPTOR_PROTEIN_SIGNALING_PATHWAY	0.000609034	0.0381046	0.477271	-0.414594	-1.32443	798	COL1A1, COL1A2, COL3A1, IGFBP5, TXNIP, PDCD4, F3, VEGFA, FGFR3, ZBTB7A, FSTL1, ZNF703, GATA3, NDRG4, OGT, EFS, ZMIZ1, PTK6, HIPK2, NFIA, NOTCH2, PIK3R1, HRAS, DCN, LNPEP, FAM83G, EFNA5, FGFR2, SKI, CPNE3, BAIAP2, TOB1, HES1, AR, ARID4A, NPTN, ZBTB7B, PLCG1, SREBF1, HPGD, EPN2, BMP7, SFRP4, MTSS1, BCL9L, ERBB3, JAK2, DDR1, LGMN, CDK5R1, GLG1, ARID5B, IGF1, ERBB2, EPHA1, KCNQ1OT1, ILK, TGFBR3, CAV2…
GOBP_RESPONSE_TO_CYTOKINE	0.000666758	0.0412464	0.477271	0.333798	1.29032	776	FABP4, IFI27, MT2A, ANXA1, CEACAM1, STAT1, CD74, IFITM3, SLC25A5, CXCL10, RPS16, IFI16, CCL5, IRF1, BST2, GBP1, IL36G, GBP4, TNFRSF21, IL4R, IFITM1, MX1, PFKP, KRT8, PPP2CB, DUOX1, CLDN1, TMSB4X, FOSL1, RPL13A, IRAK1, ISG15, STAT3, TXNDC17, CASP4, SAMHD1, MRPL15, TCIRG1, CXCL9, PLSCR1, SRM, XAF1, OAS3, SBNO2, CDK4, CALM1, OAS1, PARP14, CASP1, DUOX2, CXCL16, NCL, MT1X, CREB1, SPPL2B, VRK2, IFNGR2,…
GOBP_REGULATION_OF_IMMUNE_EFFECTOR_PROCESS	0.000677931	0.0412464	0.477271	0.409728	1.47995	329	B2M, HLA-B, ANXA1, SERPINB4, CEACAM1, KLK5, CD74, KLK7, HLA-DRB1, C1QBP, HLA-DRA, RPS19, HLA-A, BST2, JUNB, IL4R, PHB2, DDX21, TYROBP, BCL10, ITGB2, TAP2, HLA-DMB, DDX60, HLA-E, DNASE1L3, C3, RAC2, F2RL1, CD47, MIF, HSPD1, ZC3H12A, FGL2, CD59, LYN, CXCL6, LITAF, MYD88, STAT5B, MLH1, CADM1, ATG5, DDX1, SERPING1, RAET1G, HLA-F, GRN, HLA-C, RSAD2, KLRD1, MZB1, PANX1, APPL2, LAG3, TGFB1, EXOSC3, CUED…
GOBP_DEFENSE_RESPONSE_TO_GRAM_NEGATIVE_BACTERIUM	0.000679924	0.0412464	0.477271	0.744985	2.13883	48	DEFB4A, LYZ, RPL30, RPS19, ROMO1, DEFB1, MPEG1, IGHM, F2RL1, CXCL6
GOBP_REGULATION_OF_LEUKOCYTE_MEDIATED_CYTOTOXICITY	0.000680866	0.0412464	0.477271	0.6338	1.97588	84	B2M, HLA-B, SERPINB4, CEACAM1, HLA-DRB1, HLA-DRA, HLA-A, TYROBP, TAP2, HLA-E, DNASE1L3, F2RL1, CXCL6, STAT5B, CADM1, RAET1G, HLA-F, HLA-C, KLRD1, LAG3
GOBP_HORMONE_MEDIATED_SIGNALING_PATHWAY	0.000697212	0.0419041	0.477271	-0.538869	-1.55597	146	ESR1, RXRA, ZBTB7A, NCOR1, PAQR7, DDX17, ZMIZ1, SMARCA4, RARG, ACSL1, AR, TRERF1, RBFOX2, PRMT2, JAK2, NCOA1, TP63, PLPP1, SAFB2, DDX5, CNOT2, RXRB, NR1H2, CLOCK, LANCL2, CYP7B1, NCOR2, CALCOCO1, UFL1, NR1D2, PPARD, CSNK2B, PMEPA1, FOXP1, CARM1, ISL1, PGRMC2, SFRP1, RNF14, CNOT1, THRA, GTF2H1, KDM4C, PIAS2
GOBP_RESPONSE_TO_HORMONE	0.000709208	0.042292	0.477271	-0.417622	-1.32958	689	COL1A1, COL3A1, IGFBP5, ESR1, TXNIP, PDCD4, SGK1, FOSL2, RXRA, ZBTB7A, CITED4, NCOR1, DSG1, GATA3, PAQR7, HDAC5, DDX17, OGT, ZMIZ1, SCNN1A, CTSH, VAMP2, SMARCA4, PIK3R1, MAOB, HRAS, RDX, USP8, HSPA1B, EFNA5, RARG, ZFP36L1, RAB8A, ACSL1, BAIAP2, DHCR24, HES1, AR, LPIN3, ACAT1, ZBTB7B, TRERF1, SREBF1, BMP7, SFRP4, RBFOX2, PRMT2, JAK2, TIMP3, CSK, PRKDC, TGFBR3, CAV2, ROCK1, SCNN1B, ITGA2, MMP14, NC…
GOBP_CARDIAC_VENTRICLE_DEVELOPMENT	0.000722909	0.0427749	0.477271	-0.575859	-1.61044	101	GATA3, CPE, MDM4, LMO4, FGFR2, HES1, TGFBR3, TGFBR1, CITED2, GRHL2, ENG, TBX3, MDM2, PPP1R13L, HOXA13, SAV1, JAG1, FRS2, ZMPSTE24, ISL1, TMEM65, BMPR1A, LUZP1, WNT5A, PTK7, FZD1, TRIP11, PRDM1, EDNRA, NPRL3, DSP, SUFU, SMAD6, MED1, RBM15, NAGLU, SOX4, HIF1A, TPM1, EGLN1, ROBO1, GSK3A, FOXF1
GOBP_REGULATION_OF_CELL_KILLING	0.000737604	0.0429926	0.477271	0.617617	1.96034	96	B2M, HLA-B, SERPINB4, CEACAM1, HLA-DRB1, HLA-DRA, HLA-A, TYROBP, TAP2, HLA-E, DNASE1L3, F2RL1, CD59, CXCL6, STAT5B, PRF1, CADM1, RAET1G, HLA-F, HLA-C, KLRD1, LAG3
GOBP_MESONEPHRIC_TUBULE_MORPHOGENESIS	0.000748293	0.0429926	0.477271	-0.637596	-1.64555	54	VEGFA, GATA3, HES1, ILK, LGR4, WNT4, PBX1, CTNNB1, SOX9, DLG1, CTNNBIP1, LAMA5, LZTS2, HS2ST1
GOBP_REGULATION_OF_EXTENT_OF_CELL_GROWTH	0.000751936	0.0429926	0.477271	-0.586343	-1.62396	91	SEMA3F, SEMA4D, VEGFA, CRABP2, RUFY3, EFNA5, PUM2, GOLGA4, PAFAH1B1, IST1, DNM2, ULK1, SHTN1, SEMA4C, GSK3B, IFRD1, PLXNA3, FN1, MEGF8, GDI1, SEMA4A, SRF, CTTN, ADNP, ULK2, WNT5A, EIF4G2, SEMA5A, CDH1, SEMA6C, MACF1, RTN4, SEMA6D, CXCL12
GOBP_POSITIVE_REGULATION_OF_UNSATURATED_FATTY_ACID_BIOSYNTHETIC_PROCESS	0.000760253	0.0429926	0.477271	0.957289	1.94318	8	ANXA1, CD74, IL1B, PLA2G3
GOBP_REGULATION_OF_DEFENSE_RESPONSE	0.000762888	0.0429926	0.477271	0.348909	1.33874	662	FABP4, HLA-B, ANXA1, SERPINB4, CEACAM1, KLK5, STAT1, HSPA8, KLK7, HLA-DRB1, C1QBP, SAA1, CTSC, IFI16, RPS19, CCL5, HLA-A, IRF1, LGALS1, NKG7, LDLR, PSMA6, PSMB4, TMSB4X, DDT, FOSL1, PHB2, IRAK1, ISG15, STAT3, CASP4, TYROBP, SAMHD1, BCL10, PLSCR1, OAS3, DTX3L, SBNO2, PARK7, OAS1, PARP14, CASP1, S100A9, DDX60, HLA-E, DNASE1L3, APOBEC3G, CEBPB, C3, CTSS, F2RL1, YES1, CD47, PTPN2, HSPD1, ZC3H12A, IRF…
GOBP_MIRNA_METABOLIC_PROCESS	0.000764004	0.0429926	0.477271	-0.584554	-1.62965	96	NEAT1, XIST, ESR1, NCOR1, GATA3, DDX17, SMARCA4, HRAS, OIP5-AS1, AR, SREBF1, KCNQ1OT1, TP53, FOXO3, SND1, DIS3L2, TUT7, DDX5, SREBF2, SOX9, EGFR, NR1H2, YY1, DICER1, NCOR2, NFIB, PPARD, RC3H1, AGO4, BCDIN3D, SRF, BMPR1A, REST, POU2F1, KLF5, TENT4B, ZNF512B, ZSWIM8, GNL3, PPARA, XPO5, TEAD1, SMAD6
GOBP_REGULATION_OF_SODIUM_ION_TRANSMEMBRANE_TRANSPORT	0.000766016	0.0429926	0.477271	-0.673001	-1.69674	48	ACTN4, WNK1, ATP1B3, CHP1, CAMK2D, UTRN, GPD1L, ATP1B1, CHP2, DLG1
GOBP_EPITHELIAL_CELL_APOPTOTIC_PROCESS	0.000789191	0.04397	0.477271	-0.56763	-1.59571	108	H19, SERPINB13, ESR1, PDCD4, NUPR1, GATA3, ARF6, ZFP36L1, PLCG1, SFRP4, JAK2, PIAS4, IGF1R, HIPK1, CFLAR, GAS6, CASP3, TIA1, SAV1, ANGPTL4, DNMT3A, EIF2S1, MAPK7, MAP3K5, CARM1, BRAF, SRSF6, PAK4, ZFP36, CAPN10, USP53
GOBP_FATTY_ACID_CATABOLIC_PROCESS	0.000808617	0.0447259	0.477271	-0.571179	-1.59404	97	ECHDC2, CRAT, AMACR, LPIN3, ACAT1, ACAT2, ETFA, ACADVL, AKT1, HADHA, ECH1, CYP4F12, ABCD3, ILVBL, MFSD2A, ACOX3, MCEE, PPARD, ECHDC1, ABCD4, LONP2, PCCB, ECI2, CROT, DECR1, ACADS, ACAA1, TYSND1, LPIN1, AKT2, ETFB, ACOX1, ACOT8, PPARA, HACL1, CPT1B, BDH2, ECI1, CPT2, MCAT, ACAD11, DECR2, ACAD10
GOBP_LEUKOCYTE_MEDIATED_CYTOTOXICITY	0.000866666	0.0475918	0.477271	0.564014	1.8755	120	IGHG1, B2M, HLA-B, SERPINB4, CEACAM1, HLA-DRB1, CTSC, HLA-DRA, HLA-A, NKG7, TYROBP, TAP2, HLA-E, DNASE1L3, PRDX1, F2RL1, ARL8B, CXCL6, MYD88, STAT5B, PRF1, CADM1, CD2, RAET1G, HLA-F, CORO1A, HLA-C, GZMB, KLRD1, LAG3
GOBP_RESPONSE_TO_VIRUS	0.000898901	0.0490094	0.477271	0.398149	1.47149	367	IFI27, STAT1, HSPA8, IFITM3, C1QBP, RPS15A, CXCL10, APOBEC3A, IFI16, CCL5, IRF1, BST2, IRF9, GBP1, IFITM1, MX1, IFI6, ATAD3A, FOSL1, PHB2, ISG15, DDX21, SAMHD1, IFIT3, CXCL9, PLSCR1, CALR, OAS3, TPT1, DTX3L, OAS1, CASP1, NDUFAF4, DUOX2, DDX60, NPC2, ISG20, APOBEC3G, IFNGR2, IFIT1, F2RL1, POU2AF1, ZC3H12A, IRF7, FGL2, BANF1, TOMM70, PARP9, NFKB1, DHX15, TSPAN6, ARF1, UFD1, SEC14L1, EIF2AK2, MX2, T…

## Sheet: Basal
Supplementary Table 5 Differentially expressed pathways comparing the study groups
pathway	pval	padj	log2err	ES	NES	size	leadingEdge
GOBP_CYTOPLASMIC_TRANSLATION	3.108e-18	2.37265e-14	1.10534	0.789752	2.59675	147	RPS28, RPL30, FAU, RPS15A, RPL41, RPL37, RPS12, RPS27, RPL34, RPL18A, RPL26, RPS25, RPS19, RPL23A, RPL35A, RPS20, RPL39, RPL27, RPL27A, RPS16, RPLP1, RPS3A, RPS29, RPLP2, RPL36A, RPL38, RPL21, RPS27A, RPL36, RPS21, RPS14, RPL37A, RPS10, RPS23, RPL17, RPL32, RPL15, RPS18, RPL24, RPS5, RPL10A, RPL7A, UBA52, RPL31, RPL11, EIF3L, RPL35, RPL14, RPL13A, RPS7, RPS9, RPL18, RPS15, RPL26L1, RPLP0, RPS8, R…
GOBP_ADAPTIVE_IMMUNE_RESPONSE	1.47187e-13	5.61811e-10	0.943632	0.536679	2.02332	444	IGHG1, IGKC, IGHG3, IGHG4, IGLC2, IGHG2, ANXA1, IGLC1, B2M, HLA-B, CD74, HLA-DRB1, TNFRSF21, IGHM, HLA-DQB1, C1QBP, HLA-DRB5, TAP1, HLA-DRA, HLA-F, IRF1, CEACAM1, TRBC1, HLA-A, C1S, C1QB, HLA-DMA, TRBC2, HLA-DQA1, HLA-DPA1, HLA-E, JUNB, CTSS, EXOSC3, MYD88, C1QA, IL4R, HLA-DMB, HLA-DPB1, TRAC, TAP2, PYCARD, ADA, C3, CTNNBL1, CD8A, C1R, RNF19B, JAK1, BTN3A1, PTPRC, TYK2, SERPING1, THOC1, HPRT1, FZ…
GOBP_RESPONSE_TO_BACTERIUM	5.19641e-13	1.07942e-09	0.921426	0.505636	1.91379	511	S100A7, FABP4, IGHG1, PI3, IGHG3, IGHG4, IGHG2, CXCL10, B2M, HLA-B, SLPI, SPRR2A, RPL30, FAU, HLA-DRB1, SOD2, IGHM, DEFB4A, RPS19, RPL39, S100A9, WFDC2, GBP1, KLK5, LYZ, SLC7A5, GZMA, NQO1, HLA-A, CXCL9, LCN2, RPL13A, GJB2, CASP1, GBP4, LITAF, ROMO1, HLA-E, KLK7, CEBPB, OCIAD2, CDK4, MIF, RNASE1, MYD88, CARD16, NLRC5, DHX15, TRAC, TAP2, LSM5, PYCARD, HADHB, ASS1, C3, SBNO2, CASP8, KRT6A, ZNFX1, B…
GOBP_RIBOSOME_BIOGENESIS	5.65586e-13	1.07942e-09	0.921426	0.600329	2.14352	310	RPS28, RPS15A, RPS12, RPS27, RPL26, NPM1, RPS25, RPS19, RPL23A, RPL35A, RPL27, C1QBP, RPS16, RPS3A, RPL38, FBL, RPS21, RPS14, GLUL, RPS23, RPL24, RPS5, RPL10A, RPL7A, RPL11, RPL35, RPL14, RRP7A, RPS7, NOP10, RPS9, DDX27, RPS15, RPL26L1, RPLP0, RPS8, RPS6, NOP16, TSR1, RPL5, NOP56, RAN, RPS11, BRIX1, DAPL1, RBIS, METTL5, RRP15, RPSA, UTP18, TRMT112, PNO1, EXOSC3, GTPBP4, RPS13, WDR3, RRS1, RPL6, Z…
GOBP_DEFENSE_RESPONSE_TO_OTHER_ORGANISM	2.97485e-12	4.542e-09	0.898671	0.415116	1.67961	929	S100A7, IGHG1, PI3, IGHG3, IGHG4, KRT16, IGHG2, ANXA1, IFI27, CXCL10, HLA-B, SLPI, SPRR2A, CD74, STAT1, RPL30, FAU, IFITM3, IGHM, DEFB4A, SERPINB4, RPS19, HSPA8, RPL39, S100A9, WFDC2, IFITM1, C1QBP, BST2, GBP1, KLK5, LYZ, NKG7, HLA-F, IRF1, NQO1, CCL5, TMEM45B, CEACAM1, PRSS3, IFI16, HLA-A, PARP14, CXCL9, C1S, LCN2, APOBEC3G, C1QB, FOSL1, RPL13A, PARP9, COTL1, CASP1, GBP4, ROMO1, HLA-DPA1, HLA-E,…
GOBP_RIBONUCLEOPROTEIN_COMPLEX_BIOGENESIS	5.68811e-11	7.23718e-08	0.851339	0.51654	1.94657	452	RPS28, RPS15A, RPS12, RPS27, RPL26, NPM1, RPS25, RPS19, RPL23A, RPL35A, RPL27, C1QBP, RPS16, RPS3A, RPL38, FBL, RPS21, RPS14, SNRPE, GLUL, RPS23, RPL24, RPS5, RPL10A, SNRPF, RPL7A, RPL11, EIF3L, RPL35, RPL14, RRP7A, RPL13A, RPS7, NOP10, RPS9, RUVBL1, DDX27, RPS15, RPL26L1, SF3B5, RPLP0, RPS8, RPS6, NOP16, TSR1, SNRPG, RPL5, NOP56, RAN, RPS11, BRIX1, DAPL1, RBIS, METTL5, RRP15, RPSA, UTP18, TRMT11…
GOBP_HUMORAL_IMMUNE_RESPONSE	3.30692e-10	3.60644e-07	0.814036	0.680758	2.24757	157	S100A7, IGHG1, PI3, IGHG3, IGHG4, IGHG2, CXCL10, SLPI, SPRR2A, RPL30, FAU, HLA-DRB1, TNFRSF21, IGHM, DEFB4A, RPS19, HLA-DQB1, RPL39, S100A9, WFDC2, C1QBP, KLK5, LYZ, PRSS3, HLA-A, CXCL9, C1S, C1QB, ROMO1, HLA-E, KLK7, C1QA, C3, KRT6A, C1R, CXCL11, PTPRC, SERPING1
GOBP_CELL_MORPHOGENESIS	4.29032e-10	4.09404e-07	0.814036	-0.48724	-1.55379	807	EDN3, CRABP2, SGK1, NBL1, HES1, SEMA3F, NOTCH3, FOSL2, PALLD, ERBB2, NECTIN1, CDH1, TUBA1A, WNT5A, MFSD2A, APP, DDR1, ZNF385A, GOLGA4, BAIAP2, PPP3CA, LRATD1, CDC42SE1, F11R, CTNNB1, TRAK1, MAPK14, NFIA, SRC, SEMA4A, CTTN, RUFY3, AR, BAP1, WASF2, BMP7, LMO4, IGF1R, NOTCH2, CDC42EP4, TOP2B, EPHB6, DAB2IP, PRKDC, DVL3, SPARC, PHIP, CAPZB, USP33, SEMA4C, TRIOBP, PLXNB1, NTRK2, RAB25, CD44, FLNB, GRH…
GOBP_LEUKOCYTE_MEDIATED_IMMUNITY	8.55637e-10	6.73432e-07	0.801216	0.517875	1.87632	355	IGHG1, IGKC, IGHG3, IGHG4, IGLC2, IGHG2, IGLC1, B2M, HLA-B, CD74, HLA-DRB1, IGHM, SERPINB4, C1QBP, BST2, HLA-DRA, NKG7, HLA-F, CEACAM1, HLA-A, C1S, C1QB, HLA-E, CORO1A, EXOSC3, MYD88, C1QA, DDX1, IL4R, TAP2, RAC2, C3, CD8A, C1R, ADORA2B, RNF19B, PTPRC, SERPING1, THOC1, HPRT1, ITGB2, FZD5, CTSC, TUBB, SLC15A4, HSPD1, MLH1, FCER1G, IRF7, SLAMF7, CCR2, PRDX1, TFRC, HLA-C, C1RL, CBL, SNX6, SLA2, TYRO…
GOBP_POSITIVE_REGULATION_OF_RNA_METABOLIC_PROCESS	9.31573e-10	6.73432e-07	0.788187	-0.43624	-1.40591	1575	ACTN4, NFIC, XIST, SSBP3, HES1, NOTCH3, FOSL2, WNT4, RXRA, ERBB2, PITX1, PIK3R1, OGT, CDH1, ZBTB7C, NFKBIA, RBM3, PIK3R2, JUND, RAI1, WNT5A, TSTD1, ALYREF, SREBF1, MAF, APP, PABPC1, NUPR1, MAFB, TFAP2C, FZD1, COL1A1, NFIX, SIRT2, HDAC5, PPP3CA, TOB1, ZBTB7B, CITED4, CSDE1, NUCKS1, ELL2, CTNNB1, MAPK14, MEIS2, NFIA, NEAT1, PSMC5, AR, RNF187, ZSWIM8, SNRNP70, SMARCD2, HRAS, CARM1, BMP7, LMO4, GRHL1…
GOBP_LYMPHOCYTE_MEDIATED_IMMUNITY	9.70363e-10	6.73432e-07	0.788187	0.562177	1.97231	271	IGHG1, IGKC, IGHG3, IGHG4, IGLC2, IGHG2, IGLC1, B2M, HLA-B, CD74, HLA-DRB1, IGHM, SERPINB4, C1QBP, HLA-DRA, NKG7, HLA-F, CEACAM1, HLA-A, C1S, C1QB, HLA-E, CORO1A, EXOSC3, MYD88, C1QA, IL4R, TAP2, C3, CD8A, C1R, RNF19B, PTPRC, SERPING1, THOC1, HPRT1, FZD5, CTSC, TUBB, SLC15A4, HSPD1, MLH1, FCER1G, IRF7, SLAMF7, CCR2, PRDX1, TFRC, HLA-C, C1RL, SLA2, CRK, TUBB4B, SMAD7, GZMB, CFI, CD81, IL1R1, NSD2,…
GOBP_NEUROGENESIS	1.31375e-09	8.35763e-07	0.788187	-0.445283	-1.43281	1401	EDN3, CRABP2, SGK1, SPINK5, NDRG4, NBL1, CCND1, PHGDH, HES1, GAS6, SEMA3F, NGRN, NOTCH3, PALLD, WNT4, ERBB2, NECTIN1, ERBB3, CDH1, TUBA1A, WNT5A, MFSD2A, CD9, ADGRG1, APP, DDR1, DDX6, FZD1, GOLGA4, BAIAP2, SIRT2, HDAC5, PPP3CA, BHLHE40, YWHAE, TNC, TSPO, CTNNB1, TRAK1, NFIA, SUN2, SEMA4A, CTTN, RUFY3, ACAP3, SORL1, CARM1, RGS14, BMP7, LMO4, IGF1R, ARF6, NOTCH2, CSNK1D, S1PR5, HES2, TOP2B, ADCYAP1…
GOBP_CELL_PROJECTION_ORGANIZATION	1.64831e-09	9.67939e-07	0.788187	-0.448119	-1.44234	1345	EDN3, CRABP2, SGK1, VAV3, NDRG4, NBL1, PHGDH, HES1, SEMA3F, NOTCH3, PALLD, ERBB2, NECTIN1, PIK3R1, CDH1, EMP2, LIMK2, TUBA1A, WNT5A, MFSD2A, APP, DDR1, PROM2, FZD1, GOLGA4, BAIAP2, PPP3CA, TNC, MTSS1, TSPO, CTNNB1, TRAK1, SRC, SEMA4A, CTTN, RUFY3, CAPG, ACAP3, WASF2, HRAS, CARM1, LAMA5, BMP7, LMO4, IGF1R, ARF6, DEF8, NOTCH2, CSNK1D, CDC42EP4, TOP2B, ADCYAP1, EPHB6, DAB2IP, DVL3, CAPZB, USP33, SEM…
GOBP_CELLULAR_COMPONENT_MORPHOGENESIS	2.01883e-09	9.68736e-07	0.774939	-0.497936	-1.57884	644	EDN3, CRABP2, SGK1, NBL1, SEMA3F, NOTCH3, PALLD, ERBB2, NECTIN1, CDH1, TUBA1A, WNT5A, MFSD2A, CD9, APP, DDR1, GOLGA4, BAIAP2, PPP3CA, NEBL, CTNNB1, TRAK1, SRC, SEMA4A, CTTN, RUFY3, WASF2, BMP7, LMO4, IGF1R, NOTCH2, TOP2B, EPHB6, CSRP1, DAB2IP, DVL3, TMOD3, USP33, SEMA4C, PLXNB1, NTRK2, CD44, EFNA5, BOC, MYH14, BCL11A, UBB, CYFIP1, MAP4K4, SEMA6D, PAFAH1B1, SNX1, PTN, ISL2, EFNA1, MINK1, NEO1, AUT…
GOBP_CELLULAR_CATABOLIC_PROCESS	2.03237e-09	9.68736e-07	0.774939	-0.443382	-1.42701	1368	NAGK, XIST, HSPA1B, MAOB, MAOA, PKP1, PGD, PLA2G4F, ASAH1, CRAT, OGT, PIK3R2, EPHX1, CAPNS1, MFSD2A, SREBF1, APP, PABPC1, NUPR1, IKBKE, CAPN1, TIMP3, ULK3, SIRT2, MPST, TOB1, CSDE1, ATP6V1B2, ALDH5A1, TSPO, MAPK14, CHMP4B, SRC, NEAT1, CTTN, ZSWIM8, PKP3, SNRNP70, HGSNAT, SORL1, SORD, TIMP2, LSM4, WDR41, MGLL, VPS37C, PIK3C2B, RBM10, UBXN6, VPS28, ACADSB, NOD2, SMG5, RAB1B, GM2A, LRP1, USP33, ALDH…
GOBP_ADAPTIVE_IMMUNE_RESPONSE_BASED_ON_SOMATIC_RECOMBINATION_OF_IMMUNE_RECEPTORS_BUILT_FROM_IMMUNOGLOBULIN_SUPERFAMILY_DOMAINS	2.14059e-09	9.68736e-07	0.774939	0.550717	1.96294	285	IGHG1, IGKC, IGHG3, IGHG4, IGLC2, IGHG2, ANXA1, IGLC1, B2M, HLA-B, CD74, HLA-DRB1, IGHM, C1QBP, HLA-DRA, HLA-F, CEACAM1, HLA-A, C1S, C1QB, HLA-E, JUNB, EXOSC3, MYD88, C1QA, IL4R, TAP2, ADA, C3, CD8A, C1R, JAK1, PTPRC, TYK2, SERPING1, THOC1, HPRT1, FZD5, CTSC, SLC15A4, HSPD1, MLH1, ENTPD7, FCER1G, IRF7, CCR2, TFRC, CCL19, HLA-C
GOBP_CELL_KILLING	2.15726e-09	9.68736e-07	0.774939	0.64559	2.1364	161	IGHG1, B2M, HLA-B, RPL30, HLA-DRB1, DEFB4A, SERPINB4, RPS19, GBP1, HLA-DRA, LYZ, NKG7, HLA-F, GZMA, CEACAM1, HLA-A, ROMO1, HLA-E, CORO1A, MYD88, APOL1, TAP2, C3, KRT6A, RNF19B, PTPRC, GBP5, HPRT1, CTSC, TUBB, SLAMF7, GZMH, HMGN2, PRDX1, HLA-C, CFH, S100A12, TYROBP, BCL2L1, CRK, TUBB4B, GZMB, MAPK8, LTF, TUSC2
GOBP_PEPTIDE_BIOSYNTHETIC_PROCESS	2.32253e-09	9.85009e-07	0.774939	0.426309	1.64067	664	KRT17, RPS28, RPL30, FAU, RPS15A, RPL41, RPL37, RPS12, RPS27, RPL34, RPL18A, RPL26, NPM1, RPS25, RPS19, RPL23A, RPL35A, RPS20, RPL39, RPL27, C1QBP, RPL27A, RPS16, RPLP1, RPS3A, RPS29, RPLP2, RPL36A, RPL38, RPL21, RPS27A, RPL36, RPS21, RPS14, RPL37A, CCL5, RPS10, EIF1, RPS23, RPL17, RPL32, RPL15, RPS18, RPL24, RPS5, RPL10A, RPL7A, UBA52, RPL31, RPL11, EIF3L, RPL35, PUM3, RPL14, RPL13A, RPS7, RPS9,…
GOBP_CELL_PART_MORPHOGENESIS	2.73341e-09	1.09826e-06	0.774939	-0.507718	-1.60094	567	EDN3, CRABP2, SGK1, NBL1, SEMA3F, NOTCH3, PALLD, ERBB2, NECTIN1, CDH1, TUBA1A, WNT5A, MFSD2A, APP, DDR1, GOLGA4, BAIAP2, PPP3CA, CTNNB1, TRAK1, SRC, SEMA4A, CTTN, RUFY3, WASF2, BMP7, LMO4, IGF1R, NOTCH2, TOP2B, EPHB6, DAB2IP, DVL3, USP33, SEMA4C, PLXNB1, NTRK2, CD44, EFNA5, BOC, MYH14, BCL11A, UBB, CYFIP1, MAP4K4, SEMA6D, PAFAH1B1, SNX1, PTN, ISL2, EFNA1, MINK1, NEO1, AUTS2, UNC5B, RREB1, EEF2K, …
GOBP_RESPONSE_TO_ENDOGENOUS_STIMULUS	3.63453e-09	1.36801e-06	0.774939	-0.438548	-1.41155	1404	GJA1, PDCD4, SGK1, DSG1, GNAS, NBL1, CCND1, HES1, GAS6, HSPA1B, ZNF703, TGFBR3, TXNIP, MAOB, COL1A2, FOSL2, WNT4, RXRA, ERBB2, PIK3R1, OGT, CDH1, IGFBP5, PIK3R2, GLG1, FGFR3, ITPR2, WNT5A, CD9, SREBF1, APP, EMD, EIF4EBP2, GIPC1, FZD1, COL1A1, LTBP2, TIMP3, BAIAP2, SIRT2, HDAC5, PPP3CA, TOB1, ZBTB7B, CITED4, NUCKS1, PAQR7, CAV2, TNC, MAPK13, TSPO, CTNNB1, MAPK14, MEIS2, NFIA, SRC, AR, MXRA5, DHCR2…
GOBP_GENERATION_OF_NEURONS	3.76319e-09	1.36801e-06	0.761461	-0.451324	-1.45117	1202	EDN3, CRABP2, SGK1, SPINK5, NDRG4, NBL1, CCND1, PHGDH, HES1, GAS6, SEMA3F, NGRN, NOTCH3, PALLD, WNT4, ERBB2, NECTIN1, CDH1, TUBA1A, WNT5A, MFSD2A, ADGRG1, APP, DDR1, DDX6, FZD1, GOLGA4, BAIAP2, HDAC5, PPP3CA, YWHAE, TNC, TSPO, CTNNB1, TRAK1, NFIA, SEMA4A, CTTN, RUFY3, ACAP3, CARM1, BMP7, LMO4, IGF1R, ARF6, NOTCH2, CSNK1D, S1PR5, TOP2B, ADCYAP1, EPHB6, DAB2IP, RTN3, PBX1, DVL3, HOXD10, USP33, SEMA…
GOBP_ANTIMICROBIAL_HUMORAL_RESPONSE	5.34831e-09	1.85586e-06	0.761461	0.801089	2.42812	71	S100A7, IGHG1, PI3, IGHG3, IGHG4, IGHG2, CXCL10, SLPI, SPRR2A, RPL30, FAU, IGHM, DEFB4A, RPS19, RPL39, S100A9, WFDC2, KLK5, LYZ, PRSS3, HLA-A, CXCL9, ROMO1, HLA-E, KLK7
GOBP_PEPTIDE_METABOLIC_PROCESS	2.67985e-08	8.89478e-06	0.733762	0.389103	1.54003	777	KRT17, RPS28, RPL30, FAU, RPS15A, RPL41, RPL37, RPS12, RPS27, RPL34, RPL18A, RPL26, NPM1, RPS25, RPS19, RPL23A, RPL35A, RPS20, RPL39, RPL27, C1QBP, RPL27A, RPS16, RPLP1, RPS3A, RPS29, RPLP2, RPL36A, RPL38, RPL21, RPS27A, RPL36, RPS21, RPS14, RPL37A, CCL5, RPS10, EIF1, RPS23, RPL17, RPL32, RPL15, RPS18, RPL24, RPS5, RPL10A, RPL7A, UBA52, RPL31, RPL11, EIF3L, RPL35, PUM3, RPL14, RPL13A, RPS7, RPS9,…
GOBP_VESICLE_MEDIATED_TRANSPORT	3.00314e-08	9.55249e-06	0.719513	-0.438076	-1.41004	1360	VAV3, NDRG4, RHOV, GAS6, RAB3D, BCAP31, TMEM79, LGALS3, ATP6AP2, RAB5B, EMP2, WNT5A, MFSD2A, CD9, CLSTN1, APP, PROM2, GOLGA4, PPP3CA, ARL4C, ARF3, SYTL1, ATP6V1B2, CDC42SE1, ARFGAP2, CAV2, ALS2CL, TMED3, CTNNB1, TRAK1, CHMP4B, SRC, CTTN, MFGE8, SORL1, WASF2, HRAS, SGSM2, IGF1R, WDR41, ARF6, VPS37C, CSNK1D, UBXN6, VPS28, RTN3, SORT1, NOD2, NSG1, STX4, HSPG2, RAB1B, EPN2, AP1B1, TRAPPC1, LRP1, USP3…
GOBP_AMIDE_BIOSYNTHETIC_PROCESS	3.33232e-08	1.01756e-05	0.719513	0.390857	1.54118	784	KRT17, RPS28, RPL30, FAU, RPS15A, RPL41, RPL37, RPS12, RPS27, RPL34, RPL18A, RPL26, NPM1, RPS25, RPS19, RPL23A, RPL35A, RPS20, RPL39, RPL27, C1QBP, RPL27A, RPS16, RPLP1, RPS3A, RPS29, RPLP2, RPL36A, RPL38, RPL21, RPS27A, RPL36, RPS21, RPS14, RPL37A, CCL5, RPS10, EIF1, RPS23, RPL17, RPL32, RPL15, RPS18, RPL24, RPS5, RPL10A, RPL7A, UBA52, RPL31, RPL11, EIF3L, RPL35, PUM3, RPL14, RPL13A, RPS7, RPS9,…
GOBP_DEVELOPMENTAL_GROWTH	3.77325e-08	1.10789e-05	0.719513	-0.501799	-1.58091	545	EDN3, CRABP2, NDRG4, GNAS, TGFBR3, SEMA3F, FOSL2, CDH1, FGFR3, RAI1, WNT5A, MFSD2A, CD9, APP, DDR1, GOLGA4, PPP3CA, TNC, CTNNB1, MAPK14, SRC, SEMA4A, CTTN, RUFY3, AR, FOXP1, NOTCH2, ATRX, KDM5B, VGLL4, RARG, SEMA4C, SOX9, MEIS1, GRHL2, HDGFL2, EFNA5, BCL11A, CYFIP1, ERCC1, SEMA6D, ZFP36L1, SLC6A4, PAFAH1B1, ESR1, PTN, SKI, SPTBN2, EZR, AUTS2, PAK6, MECP2, SPRY1, G6PD, ATN1, RBBP6, CITED2, PRKAR1A…
GOBP_ANIMAL_ORGAN_MORPHOGENESIS	5.31806e-08	1.50363e-05	0.719513	-0.467417	-1.49173	824	PDCD4, NDRG4, NBL1, HES1, TGFBR3, COL1A2, CPE, FOSL2, WNT4, CTNNBIP1, NECTIN1, IGFBP5, METTL7A, GLG1, FGFR3, EMP2, TUBA1A, PRKX, WNT5A, MFSD2A, DDR1, MAFB, FZD1, CAPN1, COL1A1, PPP3CA, TNC, FOXN3, CTNNB1, MAPK14, MEIS2, SRC, COL9A1, AR, AHDC1, HRAS, LAMA5, BMP7, NOTCH2, DAAM1, PBX1, LGR4, DVL3, KDM5B, HOXD10, RARG, TRIOBP, BARX2, RBM20, SOX9, NTRK2, MEIS1, GRHL2, MYLK, IRX5, VANGL2, STIM1, SLC6A4…
GOBP_INTRACELLULAR_TRANSPORT	5.61606e-08	1.53118e-05	0.719513	-0.427051	-1.37639	1471	ACTN4, NDRG4, GAS6, TXNIP, BCAP31, ERBB2, FLOT2, PIK3R1, RAB5B, CDH1, NFKBIA, PIK3R2, EMP2, TUBA1A, REEP5, DST, ALYREF, SFN, BICDL2, SREBF1, APP, EMD, GIPC1, LTBP2, PPP3CA, ARL4C, ARF3, SYTL1, YWHAE, ALS2CL, TMED3, TSPO, TRAK1, MAPK14, CHMP4B, SRC, SUN2, CTTN, RUFY3, OAZ2, BAP1, HGSNAT, SORL1, HRAS, SGSM2, RGS14, ARF6, VPS37C, CSNK1D, ERP29, UBXN6, VPS28, SORT1, NSG1, STX4, SMG5, RAB1B, CHP2, AP1…
GOBP_RRNA_METABOLIC_PROCESS	6.87288e-08	1.80923e-05	0.704976	0.539104	1.88287	249	RPS28, RPS27, RPL26, RPS25, RPS19, RPL35A, RPL27, RPS16, FBL, RPS21, RPS14, RPL10A, RPL7A, RPL11, RPL35, RPL14, RRP7A, RPS7, NOP10, DDX27, RPS15, RPS8, RPS6, TSR1, RPL5, NOP56, BRIX1, METTL5, RRP15, UTP18, TRMT112, EXOSC3, GTPBP4, WDR3, RRS1, RPS24, RPP38, SNU13, NCL, DDX18, DCAF13, GTF2H5, FTSJ3, LSM6, EIF4A3, POLR1B, HEATR1, WBP11, NOL11, LYAR, GEMIN4, TFB2M, UTP4, LAS1L, WDR36, NSUN5, NOLC1, I…
GOBP_NEURON_DEVELOPMENT	1.13901e-07	2.83162e-05	0.704976	-0.452478	-1.44865	935	EDN3, CRABP2, SGK1, NDRG4, NBL1, PHGDH, HES1, SEMA3F, NOTCH3, PALLD, ERBB2, NECTIN1, CDH1, TUBA1A, WNT5A, MFSD2A, APP, DDR1, FZD1, GOLGA4, BAIAP2, PPP3CA, TNC, TSPO, CTNNB1, TRAK1, SEMA4A, CTTN, RUFY3, ACAP3, CARM1, BMP7, LMO4, IGF1R, ARF6, NOTCH2, TOP2B, ADCYAP1, EPHB6, DAB2IP, PBX1, DVL3, HOXD10, USP33, SEMA4C, TRIOBP, PLXNB1, NTRK2, WNK1, PTK6, HS6ST1, EFNA5, BOC, KAT2B, BCL11A, UBB, CYFIP1, M…
GOBP_IMMUNE_EFFECTOR_PROCESS	1.14986e-07	2.83162e-05	0.704976	0.428474	1.63139	545	IGHG1, IGKC, IGHG3, IGHG4, IGLC2, IGHG2, ANXA1, IGLC1, B2M, HLA-B, CD74, HLA-DRB1, IGHM, SERPINB4, RPS19, C1QBP, BST2, KLK5, HLA-DRA, NKG7, HLA-F, SLC7A5, CEACAM1, HLA-A, C1S, C1QB, MDK, LITAF, RPS6, LAPTM5, HLA-E, JUNB, KLK7, CORO1A, MIF, EXOSC3, MYD88, C1QA, DDX1, IL4R, HLA-DMB, TAP2, PYCARD, RAC2, ADA, C3, SBNO2, NMI, CD8A, C1R, ADORA2B, RNF19B, DDX60, JAK1, PTPRC, SERPING1, THOC1, HPRT1, ITGB…
GOBP_REGULATION_OF_ANATOMICAL_STRUCTURE_MORPHOGENESIS	1.44876e-07	3.45619e-05	0.690132	-0.466871	-1.48606	751	CRABP2, GJA1, KRT1, SPINK5, HES1, SEMA3F, WNT4, ERBB2, TMBIM1, CDH1, EMP2, WNT5A, MFSD2A, FZD1, GOLGA4, BAIAP2, PPP3CA, CDC42SE1, F11R, CTNNB1, TRAK1, SRC, SEMA4A, RUFY3, AR, BMP7, FOXP1, CDC42EP4, DAB2IP, DAAM1, PRKDC, LGR4, DVL3, SPARC, HSPG2, PHIP, CAPZB, EPN2, GTF2I, RALBP1, SEMA4C, PLXNB1, SOX9, F3, NTRK2, PINK1, WNK1, CD44, EFNA5, MYH14, BCL11A, BCL9L, CYFIP1, VANGL2, SEMA6D, STIM1, PAFAH1B…
GOBP_CELL_MORPHOGENESIS_INVOLVED_IN_NEURON_DIFFERENTIATION	1.58292e-07	3.50972e-05	0.690132	-0.500676	-1.56811	475	EDN3, CRABP2, HES1, SEMA3F, NOTCH3, PALLD, ERBB2, NECTIN1, CDH1, WNT5A, MFSD2A, APP, GOLGA4, BAIAP2, PPP3CA, TRAK1, SEMA4A, CTTN, RUFY3, BMP7, LMO4, IGF1R, NOTCH2, TOP2B, EPHB6, USP33, SEMA4C, TRIOBP, PLXNB1, NTRK2, EFNA5, BOC, CYFIP1, SEMA6D, PAFAH1B1, PTN, ISL2, EFNA1, MINK1, NEO1, AUTS2, UNC5B, EEF2K, LYPLA2, KIDINS220, NFIB, SMO, LAMB2, TIAM1, ROBO1, EFNB2, SHTN1, ARHGAP35, SDC2, RGMA, PSEN1,…
GOBP_POSITIVE_REGULATION_OF_IMMUNE_RESPONSE	1.58437e-07	3.50972e-05	0.690132	0.399164	1.52402	640	IGHG1, IGKC, IGHG3, IGHG4, IGHG2, ANXA1, IGLC1, B2M, HLA-B, CD74, HLA-DRB1, TNFRSF21, IGHM, RPS19, HLA-DQB1, HSPA8, C1QBP, GBP1, KLK5, HLA-DRB5, HLA-DRA, HLA-F, IRF1, CCL5, CEACAM1, TRBC1, IFI16, HLA-A, C1S, C1QB, FOSL1, HLA-DMA, PARP9, CASP1, PRNP, TRBC2, LAPTM5, HLA-DQA1, HLA-DPA1, HLA-E, KLK7, CTSS, PLSCR1, TMEM126A, EXOSC3, STOML2, MYD88, C1QA, CMTM3, IL4R, HLA-DMB, NLRC5, HLA-DPB1, TRAC, TAP…
GOBP_DEFENSE_RESPONSE_TO_BACTERIUM	1.60912e-07	3.50972e-05	0.690132	0.58173	1.9927	194	IGHG1, PI3, IGHG3, IGHG4, IGHG2, SLPI, SPRR2A, RPL30, FAU, IGHM, DEFB4A, RPS19, RPL39, S100A9, WFDC2, GBP1, KLK5, LYZ, HLA-A, LCN2, CASP1, GBP4, ROMO1, HLA-E, KLK7, CEBPB, RNASE1, MYD88, DHX15, PYCARD, KRT6A, ZNFX1, CASP4
GOBP_RIBOSOMAL_SMALL_SUBUNIT_BIOGENESIS	1.77577e-07	3.76562e-05	0.690132	0.702744	2.25483	100	RPS28, RPS15A, RPS12, RPS27, NPM1, RPS25, RPS19, RPS16, RPS3A, RPL38, FBL, RPS21, RPS14, RPS23, RPS5, RRP7A, RPS7, RPS9, RPS15, RPS8, RPS6, TSR1, NOP56, RPS11, RPSA, UTP18, PNO1, RPS13, WDR3, RRS1, RPS24, SNU13, DCAF13, GTF2H5, LSM6, HEATR1, RPS27L, NOL11, UTP4, DNTTIP2, WDR36, UTP11, WDR75, NOL7, NOL6, RPS17, NOP58, C1orf131
GOBP_DEVELOPMENTAL_GROWTH_INVOLVED_IN_MORPHOGENESIS	2.0259e-07	4.17992e-05	0.690132	-0.578395	-1.7191	211	EDN3, CRABP2, SEMA3F, CDH1, WNT5A, APP, DDR1, GOLGA4, TNC, CTNNB1, SEMA4A, CTTN, RUFY3, KDM5B, RARG, SEMA4C, SOX9, EFNA5, BCL11A, CYFIP1, SEMA6D, PAFAH1B1, ESR1, AUTS2, PAK6, MECP2, SPRY1, LAMB2, TIAM1, SHTN1, RGMA, ULK1, CPNE1, RTN4, IQGAP1, YAP1, MAP1B, WNT7B, SEMA4D, RYK, MED1, SFRP2, MUL1, PUM2, ULK2, PLXNA3, EDN1, MACF1, FGFR2, POSTN, SEMA3E, TGFBR2, CXCL12, EIF2AK4, DVL1, SFRP1, RIMS2, PLXN…
GOBP_REGULATION_OF_CATABOLIC_PROCESS	3.01668e-07	6.06036e-05	0.674963	-0.447771	-1.43402	926	XIST, HSPA1B, BCAP31, PKP1, OGT, CDH1, PIK3R2, WNT5A, CAPNS1, MFSD2A, SREBF1, APP, PABPC1, NUPR1, GIPC1, IKBKE, CAPN1, TIMP3, ULK3, SIRT2, TOB1, CSDE1, ATP6V1B2, ODC1, TSPO, MAPK14, CHMP4B, NEAT1, CTTN, TMEM259, PSMC5, OAZ2, ZSWIM8, PKP3, SNRNP70, SORL1, TMEM168, TIMP2, WDR41, CSNK1D, RBM10, ZBTB7A, VPS28, DAB2IP, NOD2, LRP1, USP33, VGLL4, GOLGA2, HSPB8, SOX9, PINK1, WNK1, NCOR1, RNF217, ATP6V0C,…
GOBP_CELL_JUNCTION_ORGANIZATION	3.63157e-07	7.10857e-05	0.674963	-0.474572	-1.5047	633	GJA1, DSG1, ZNF703, SEMA3F, PKP1, WNT4, ERBB2, NECTIN1, PIK3R1, OGT, CDH1, TUBA1A, DST, WNT5A, CD9, CLSTN1, APP, FZD1, BAIAP2, TNC, MTSS1, F11R, CTNNB1, MAPK14, NFIA, SRC, SEMA4A, CTTN, CXADR, PKP3, WASF2, LAMA5, IGF1R, ARF6, GRHL1, DAB2IP, COL17A1, SORT1, PLXNB1, TJP2, NTRK2, APPL1, GRHL2, EFNA5, CYFIP1, MAP4K4, UNC13B, PAFAH1B1, MMP14, COL16A1, PTPRF, SPTBN2, EFNA1, PDCD6IP, CHCHD10, PPFIBP2, E…
GOBP_REGULATION_OF_CELL_PROJECTION_ORGANIZATION	4.17488e-07	7.96776e-05	0.674963	-0.4807	-1.51997	599	CRABP2, NDRG4, HES1, SEMA3F, PIK3R1, CDH1, LIMK2, WNT5A, MFSD2A, DDR1, PROM2, FZD1, GOLGA4, BAIAP2, PPP3CA, TRAK1, SRC, SEMA4A, RUFY3, ACAP3, WASF2, HRAS, CARM1, BMP7, IGF1R, ARF6, DEF8, CDC42EP4, DAB2IP, DVL3, CAPZB, SEMA4C, PLXNB1, NTRK2, CD44, TBC1D10A, PTK6, EFNA5, KAT2B, BCL11A, EPS8L2, CYFIP1, CDK10, SEMA6D, PAFAH1B1, PTN, PTPRF, EFNA1, NEO1, EZR, AUTS2, RREB1, SYNE2, EEF2K, WASHC1, NCS1, T…
GOBP_POSITIVE_REGULATION_OF_TRANSCRIPTION_BY_RNA_POLYMERASE_II	5.3428e-07	9.85527e-05	0.659444	-0.436045	-1.39851	1050	ACTN4, NFIC, SSBP3, HES1, NOTCH3, FOSL2, RXRA, PITX1, PIK3R1, OGT, ZBTB7C, NFKBIA, PIK3R2, JUND, WNT5A, TSTD1, SREBF1, MAF, APP, MAFB, TFAP2C, NFIX, SIRT2, HDAC5, PPP3CA, ZBTB7B, NUCKS1, ELL2, CTNNB1, MAPK14, MEIS2, NFIA, AR, HRAS, BMP7, LMO4, GRHL1, ADCYAP1, DAB2IP, ATRX, PBX1, PRKDC, DVL3, NOD2, PHIP, CHP2, HOXD10, USF2, GTF2I, RARG, KDM6B, BARX2, TEAD3, SOX9, MEIS1, AP3D1, GRHL2, SSBP2, KAT2B,…
GOBP_PEPTIDE_ANTIGEN_ASSEMBLY_WITH_MHC_CLASS_II_PROTEIN_COMPLEX	5.42208e-07	9.85527e-05	0.659444	0.944499	2.21606	14	B2M, HLA-DRB1, HLA-DQB1, HLA-DRB5, HLA-DRA, HLA-DMA, HLA-DQA1, HLA-DPA1, HLA-DMB, HLA-DPB1
GOBP_POSITIVE_REGULATION_OF_IMMUNE_SYSTEM_PROCESS	6.28827e-07	0.000111639	0.659444	0.357496	1.44523	928	S100A7, IGHG1, IGKC, IGHG3, IGHG4, IGHG2, ANXA1, IGLC1, CXCL10, B2M, HLA-B, CD74, HLA-DRB1, TNFRSF21, IGHM, RPS19, HLA-DQB1, HSPA8, C1QBP, GBP1, KLK5, HLA-DRB5, HLA-DRA, HLA-F, IRF1, SLC7A5, CCL5, HSPH1, CEACAM1, TRBC1, IFI16, HLA-A, C1S, C1QB, FOSL1, HLA-DMA, SLC7A1, PARP9, CASP1, PRNP, MDK, TRBC2, ID2, LAPTM5, HLA-DQA1, HLA-DPA1, HLA-E, KLK7, CTSS, CORO1A, PLSCR1, TMEM126A, SMARCD1, MIF, AQP3, …
GOBP_CELL_CELL_SIGNALING_BY_WNT	7.36594e-07	0.000127799	0.659444	-0.508704	-1.57939	398	CCND1, ZNF703, CPE, WNT4, CTNNBIP1, ATP6AP2, WNT5A, APP, EMD, FZD1, COL1A1, NXN, CTNNB1, MAPK14, SRC, CSNK1D, DAB2IP, DAAM1, LGR4, DVL3, LRP1, VGLL4, RARG, SOX9, WNK1, GNAQ, TLE5, ATP6V0C, BCL9L, VANGL2, ILK, SDC1, SKI, CD24, WNK2, CSNK2A1, PBXIP1, PPM1B, RAB5A, STRN, KREMEN1, GID8, EGFR, TNKS2, RTF1, TIAM1, TSC2, PSEN1, DKK2, PYGO2, CTNND1, ISL1, ARHGEF19, KANK1, AMOTL1, APCDD1, TAX1BP3, ZEB2, T…
GOBP_MUSCLE_TISSUE_DEVELOPMENT	8.74488e-07	0.000148352	0.659444	-0.523904	-1.60599	332	GJA1, NDRG4, TGFBR3, FOSL2, PITX1, ERBB3, IGFBP5, WNT5A, NUPR1, EMD, SIRT2, PPP3CA, CAV2, NEBL, CTNNB1, MAPK14, CXADR, BMP7, FOXP1, NOTCH2, CSRP1, HOXD10, SVIL, VGLL4, KDM6B, BARX2, SOX9, MEIS1, FLNB, MYLK, MYH14, BCL9L, SKI, DDX5, ENG, G6PD, CITED2, PRKAR1A, SMO, SMAD5, EP300, PPP1R13L, BMPR1A, EFNB2, DSP, NIBAN2, TBX3, ISL1, SELENON, NR1D2, IRX3, EYA2, HOMER1, BTG2, DLG1, YAP1, SOX15, FOS, PPAR…
GOBP_REGULATION_OF_CELLULAR_CATABOLIC_PROCESS	1.04967e-06	0.000174199	0.643552	-0.474304	-1.50003	597	XIST, PKP1, PIK3R2, CAPNS1, MFSD2A, SREBF1, APP, PABPC1, NUPR1, IKBKE, CAPN1, TIMP3, ULK3, SIRT2, TOB1, CSDE1, ATP6V1B2, TSPO, MAPK14, CHMP4B, NEAT1, CTTN, ZSWIM8, PKP3, SNRNP70, SORL1, TIMP2, WDR41, RBM10, NOD2, USP33, GOLGA2, HSPB8, PINK1, WNK1, ATP6V0C, KAT2B, PLEKHN1, ZFP36L1, FASTK, AKT2, TP53INP1, TAF15, CPTP, ARNT, RBM47, WASHC1, PRKACA, ATP13A2, ZC3HAV1, CASC3, IDH1, EP300, POLDIP2, PARL,…
GOBP_REGULATION_OF_AXONOGENESIS	1.47534e-06	0.000239633	0.643552	-0.612146	-1.76657	137	CRABP2, SEMA3F, CDH1, WNT5A, GOLGA4, TRAK1, SEMA4A, RUFY3, SEMA4C, PLXNB1, NTRK2, EFNA5, CYFIP1, SEMA6D, PAFAH1B1, EFNA1, TIAM1, ROBO1, SHTN1, ARHGAP35, RGMA, PSEN1, ULK1, STK25, RTN4, MAP1B, LRP4, SEMA4D, RYK, PAK1, ULK2, PLXNA3, MACF1, SEMA3E, CXCL12, KIF13B, PLXNA1, IST1, FN1, SMURF1, ANAPC2, MAP2K2, CDKL5, IFRD1, PAK2, SLIT2, NIN, NRDC, HDAC6, SRF, SEMA5A, MARK2, MEGF8, VEGFA, XK, ARHGAP4
GOBP_REGULATION_OF_IMMUNE_RESPONSE	1.53316e-06	0.000243836	0.643552	0.369463	1.42901	790	IGHG1, IGKC, IGHG3, IGHG4, IGHG2, ANXA1, IGLC1, B2M, HLA-B, CD74, HLA-DRB1, TNFRSF21, IGHM, SERPINB4, RPS19, HLA-DQB1, HSPA8, C1QBP, GBP1, KLK5, HLA-DRB5, HLA-DRA, HLA-F, IRF1, CCL5, CEACAM1, TRBC1, IFI16, HLA-A, PARP14, C1S, C1QB, FOSL1, HLA-DMA, PARP9, CASP1, PRNP, TRBC2, LAPTM5, HLA-DQA1, HLA-DPA1, HLA-E, JUNB, KLK7, CTSS, PLSCR1, TMEM126A, EXOSC3, STOML2, MYD88, C1QA, CMTM3, IL4R, HLA-DMB, SM…
GOBP_PROCESS_UTILIZING_AUTOPHAGIC_MECHANISM	1.75393e-06	0.000273255	0.643552	-0.478747	-1.50799	542	OGT, PIK3R2, CAPNS1, SREBF1, NUPR1, CAPN1, ULK3, SIRT2, ATP6V1B2, TSPO, CHMP4B, SRC, CTTN, SNRNP70, WDR41, VPS37C, PIK3C2B, UBXN6, VPS28, NOD2, RAB1B, USP33, GOLGA2, HSPB8, MVB12A, CREG1, RAB12, PINK1, WNK1, LRBA, ATP6V0C, CLU, VPS39, PDCD6IP, TP53INP1, CPTP, HUWE1, WASHC1, PRKACA, ATP13A2, RAB5A, VPS36, CHMP1A, DDRGK1, VPS51, ATG4D, EP300, POLDIP2, PARL, TSC2, DCN, ILRUN, ATP2A2, FOXO3, TRIM13, …
GOBP_REGULATION_OF_CELL_DIFFERENTIATION	1.84195e-06	0.000281229	0.643552	-0.41903	-1.34782	1298	EDN3, CRABP2, GJA1, PDCD4, SPINK5, NBL1, CCND1, HES1, GAS6, HSPA1B, ZNF703, SEMA3F, NOTCH3, FOSL2, WNT4, CTNNBIP1, ERBB2, FLOT2, LGALS3, PIK3R1, CDH1, ZBTB7C, NFKBIA, IGFBP5, JUND, GLG1, EMP2, PRKX, CD46, WNT5A, SFN, MAF, APP, MAFB, DDX6, ZNF385A, COL1A1, GOLGA4, BAIAP2, SIRT2, HDAC5, PPP3CA, BHLHE40, TOB1, ZBTB7B, TSPO, F11R, CTNNB1, TRAK1, MAPK14, MEIS2, SEMA4A, RUFY3, JDP2, AR, SORL1, SMARCD2,…
GOBP_INNATE_IMMUNE_RESPONSE	1.91046e-06	0.000285969	0.627257	0.372133	1.46586	749	PI3, KRT16, ANXA1, IFI27, CXCL10, HLA-B, SLPI, CD74, STAT1, FAU, IFITM3, IGHM, DEFB4A, SERPINB4, RPS19, HSPA8, RPL39, S100A9, WFDC2, IFITM1, C1QBP, BST2, GBP1, NKG7, HLA-F, IRF1, NQO1, CCL5, TMEM45B, CEACAM1, IFI16, HLA-A, PARP14, C1S, LCN2, APOBEC3G, C1QB, FOSL1, RPL13A, PARP9, CASP1, GBP4, HLA-DPA1, HLA-E, CTSS, MX1, CORO1A, PLSCR1, TMEM126A, MIF, MYD88, SAMD9, C1QA, ZYX, DDX1, APOL1, NLRC5, AT…
GOBP_HEART_DEVELOPMENT	1.96274e-06	0.000288146	0.627257	-0.484835	-1.52237	497	GJA1, PDCD4, NDRG4, HES1, TGFBR3, CPE, ERBB2, ERBB3, EMP2, WNT5A, FZD1, NEBL, CTNNB1, MAPK14, CXADR, BMP7, LMO4, IGF1R, FOXP1, NOTCH2, PRKDC, AP1B1, VGLL4, KDM6B, RBM20, SOX9, MEIS1, WNK1, GRHL2, MBD3, KAT2B, VANGL2, PPP3R1, NCOA6, ZFP36L1, JAG1, ILK, SKI, EFNA1, MDM4, NDST1, MECP2, ENG, SPRY1, G6PD, CITED2, PRKAR1A, EGFR, ADAMTS1, SMO, SMAD5, EP300, TSC2, COL5A1, ROBO1, EPHB4, PPP1R13L, BMPR1A, …
GOBP_ENZYME_LINKED_RECEPTOR_PROTEIN_SIGNALING_PATHWAY	2.25219e-06	0.000324401	0.627257	-0.446582	-1.4255	830	PDCD4, NDRG4, NBL1, HES1, GAS6, ZNF703, TGFBR3, TXNIP, COL1A2, WNT4, ERBB2, PIK3R1, OGT, ERBB3, IGFBP5, PIK3R2, GLG1, FGFR3, WNT5A, SREBF1, DDR1, EIF4EBP2, GIPC1, FZD1, COL1A1, LTBP2, BAIAP2, TOB1, ZBTB7B, NUCKS1, CAV2, MTSS1, CTNNB1, MAPK14, NFIA, SRC, AR, SORL1, HRAS, RGS14, BMP7, IGF1R, NOTCH2, EFS, ZBTB7A, EPHB6, DAB2IP, SORT1, FAM83G, PHIP, EPN2, LRP1, NUMA1, SOX9, MVB12A, F3, NTRK2, APPL1, …
GOBP_CELL_FATE_SPECIFICATION	2.41045e-06	0.000340767	0.627257	-0.689004	-1.8493	75	WNT5A, CTNNB1, NFIA, AR, LMO4, HOXD10, SOX9, MBD3, MTA1, ISL2, NFIB, SMO, BMPR1A, MTA2, PSEN1, TBX3, ISL1, EHMT2, HDAC2, EYA2, FOXA1, RBBP7, CHD4, SUFU, GATAD2A, ESRP1, GATAD2B, RBPJ, SFRP2, CHD3, FZD7, TENM4, SOX2, TBX6, MTA3, APC, RBBP4
GOBP_ANTIGEN_PROCESSING_AND_PRESENTATION_OF_ENDOGENOUS_ANTIGEN	2.90103e-06	0.000402663	0.627257	0.858548	2.28795	30	B2M, HLA-B, CD74, HLA-DRB1, TAP1, HLA-DRA, HLA-F, HLA-A, HLA-E, TAP2, ERAP2, HLA-C
GOBP_REGULATION_OF_NEURON_PROJECTION_DEVELOPMENT	3.21407e-06	0.000438147	0.627257	-0.497849	-1.54519	388	CRABP2, NDRG4, HES1, SEMA3F, CDH1, WNT5A, MFSD2A, DDR1, FZD1, GOLGA4, BAIAP2, PPP3CA, TRAK1, SEMA4A, RUFY3, ACAP3, CARM1, BMP7, IGF1R, ARF6, DAB2IP, SEMA4C, PLXNB1, NTRK2, PTK6, EFNA5, KAT2B, BCL11A, CYFIP1, SEMA6D, PAFAH1B1, PTN, PTPRF, EFNA1, NEO1, EEF2K, NCS1, KREMEN1, KIDINS220, EP300, TIAM1, ROBO1, EFNB2, SHTN1, ARHGAP35, MBOAT1, SDC2, SCARB2, RGMA, BAG5, PSEN1, ITGA6, ULK1, KANK1, HDAC2, RE…
GOBP_NEGATIVE_REGULATION_OF_TRANSCRIPTION_BY_RNA_POLYMERASE_II	3.96118e-06	0.00053052	0.610527	-0.443552	-1.41564	820	NFIC, CCND1, HES1, TXNIP, NOTCH3, CTNNBIP1, RXRA, OGT, JUND, SFN, SREBF1, MAF, ZBTB4, MAFB, TFAP2C, DNAJB1, NFIX, SIRT2, HDAC5, BHLHE40, ZBTB7B, CTNNB1, MEIS2, JDP2, TRIM29, AR, LMO4, FOXP1, NOTCH2, RBM10, HES2, ZBTB7A, DAB2IP, LRRFIP1, KLF3, RARG, BARX2, SOX9, TLE5, NCOR1, DMAP1, PER3, MBD3, KAT2B, ATF7IP, BCL11A, NR2F6, CBX5, ZNF219, CNBP, ESR1, BPTF, MTA1, N4BP2L2, SKI, EFNA1, MDM4, NR1H2, EZR…
GOBP_RIBOSOMAL_LARGE_SUBUNIT_BIOGENESIS	4.32531e-06	0.000569301	0.610527	0.718084	2.1982	74	RPL26, NPM1, RPL23A, RPL35A, RPL38, RPL24, RPL10A, RPL7A, RPL11, RPL35, RPL14, RPL26L1, RPLP0, NOP16, RPL5, BRIX1, RRP15, GTPBP4, RRS1, RPL6, SNU13, DDX18, FTSJ3, FASTKD2, NIP7, LAS1L, DDX28, BOP1, NHP2, NIFK, SDAD1, NOC2L, ZNF622, NOP2, C1orf109, PPAN, MRM2, TRAF7, RPL7, TMA16, NSA2, PAK1IP1, RPF2, WDR12, GTF3A, MRTO4, MAK16
GOBP_REGULATION_OF_DEVELOPMENTAL_GROWTH	4.77885e-06	0.000618335	0.610527	-0.534903	-1.61165	252	CRABP2, TGFBR3, SEMA3F, FOSL2, CDH1, FGFR3, RAI1, WNT5A, MFSD2A, APP, GOLGA4, MAPK14, SEMA4A, CTTN, RUFY3, AR, FOXP1, VGLL4, SEMA4C, EFNA5, BCL11A, CYFIP1, SEMA6D, SLC6A4, PAFAH1B1, EZR, MECP2, G6PD, CITED2, SMO, BMPR1A, SHTN1, RGMA, ULK1, WWC3, RTN4, YAP1, MAP1B, SOX15, BASP1, INSR, SEMA4D, RYK, PPARA, RPS6KB1, RBPJ, GPAT4, MUL1, PUM2, ULK2, PLXNA3, ATRN, EDN1, MACF1, MYCBP2, FGFR2, SEMA3E, PEX5…
GOBP_MACROAUTOPHAGY	5.73523e-06	0.000729712	0.610527	-0.510914	-1.56012	314	OGT, CAPNS1, NUPR1, CAPN1, ULK3, ATP6V1B2, CHMP4B, SRC, VPS37C, PIK3C2B, UBXN6, VPS28, NOD2, RAB1B, HSPB8, MVB12A, PINK1, LRBA, ATP6V0C, VPS39, PDCD6IP, TP53INP1, HUWE1, PRKACA, ATP13A2, RAB5A, VPS36, CHMP1A, DDRGK1, ATG4D, POLDIP2, TSC2, DCN, ILRUN, ATP2A2, TRIM13, WAC, WDR45B, RETREG2, CTSD, PSEN1, ULK1, EHMT2, SESN1, VAMP7, BECN1, EXOC4, LAMP2, TOM1, RETREG3, QSOX1, VPS13D, AUP1, NRBP2, SEC22B…
GOBP_NEGATIVE_REGULATION_OF_RNA_BIOSYNTHETIC_PROCESS	5.99758e-06	0.000750582	0.610527	-0.420378	-1.34918	1122	PDCD4, NFIC, CCND1, HES1, GAS6, ZNF703, TXNIP, NOTCH3, WNT4, CTNNBIP1, RXRA, PITX1, OGT, JUND, WNT5A, SFN, SREBF1, MAF, HNRNPL, ZBTB4, MAFB, TFAP2C, FZD1, DNAJB1, NFIX, SIRT2, HDAC5, BHLHE40, TOB1, ZBTB7B, FOXN3, CTNNB1, MEIS2, PSMC5, JDP2, TRIM29, AR, BAP1, BMP7, LMO4, FOXP1, NOTCH2, RBM10, HES2, ZBTB7A, DAB2IP, LGR4, KDM5B, LRRFIP1, KLF3, VGLL4, RARG, BARX2, NELFB, SOX9, CREG1, TLE5, NCOR1, DMA…
GOBP_HEAD_DEVELOPMENT	6.281e-06	0.000773373	0.610527	-0.457553	-1.44939	614	SSBP3, PHGDH, HES1, MAOB, NOTCH3, WNT4, PITX1, ATP6AP2, CDH1, LIMK2, TUBA1A, WNT5A, MFSD2A, ADGRG1, APP, MAFB, FZD1, DNAJB1, COL1A1, TACC2, SIRT2, YWHAE, CTNNB1, MEIS2, SRC, SUN2, ANAPC7, BMP7, IGF1R, FOXP1, CSNK1D, TOP2B, DAB2IP, RTN3, ATRX, PBX1, PRKDC, HSPG2, RARG, KDM6B, SEMA4C, SOX9, NTRK2, MEIS1, GRHL2, HOOK3, UBB, SEMA6D, NCOA6, SLC6A4, BAG6, PAFAH1B1, MMP14, BPTF, CCDC85C, SKI, SPTBN2, MI…
GOBP_EPITHELIAL_TUBE_MORPHOGENESIS	8.11424e-06	0.00098324	0.593325	-0.517825	-1.57467	292	NDRG4, HES1, WNT4, CTNNBIP1, PRKX, WNT5A, BRD2, DDR1, FZD1, TNC, MTSS1, CTNNB1, SRC, AR, LAMA5, BMP7, LMO4, FOXP1, NOTCH2, PBX1, LGR4, DVL3, KDM5B, RARG, SEMA4C, SOX9, GRHL2, VANGL2, PPP3R1, ILK, MMP14, ESR1, SKI, PRKACA, ENG, SPRY1, CITED2, ESRP2, SPINT2, SMO, TSC2, EFNB2, ARHGAP35, RHOB, RGMA, PSEN1, TBX3, IRX3, MAGED1, FOXA1, DLG1, HOXB7, SUFU, YAP1, DAG1, PHACTR4, HOXD11, MED1, RBPJ, SDC4, SF…
GOBP_HEART_MORPHOGENESIS	8.94987e-06	0.00106755	0.593325	-0.54634	-1.62338	214	PDCD4, NDRG4, HES1, TGFBR3, CPE, EMP2, WNT5A, FZD1, CTNNB1, BMP7, NOTCH2, RBM20, SOX9, GRHL2, VANGL2, JAG1, ILK, EFNA1, MDM4, ENG, SPRY1, CITED2, ADAMTS1, SMO, COL5A1, ROBO1, EPHB4, PPP1R13L, BMPR1A, PARVA, DSP, PSEN1, TBX3, ISL1, MDM2, RTN4, ADAM15, SUFU, YAP1, DAG1, INSR, MED1, CDC42, RBPJ, FLRT2, SFRP2, ZMIZ1, SOS1, EGLN1, TEAD2, EDN1, SOX4, FGFR2, TAB1, ZFPM1, TGFBR2, DVL1, MIB1, TBX6, SLIT3,…
GOBP_POSITIVE_REGULATION_OF_CATABOLIC_PROCESS	1.02349e-05	0.00120205	0.593325	-0.476808	-1.49814	496	XIST, HSPA1B, BCAP31, WNT5A, APP, PABPC1, NUPR1, SIRT2, TOB1, CSDE1, NEAT1, TMEM259, PSMC5, OAZ2, ZSWIM8, SORL1, CSNK1D, VPS28, DAB2IP, NOD2, LRP1, VGLL4, HSPB8, SOX9, PINK1, RNF217, KAT2B, IER3, CLU, PLEKHN1, ZFP36L1, SH3RF2, BAG6, AKT2, TP53INP1, ARNT, EZR, CSNK2A1, CEBPA, RNF144B, ZC3HAV1, COP1, DDRGK1, SGSM3, TSC2, DCN, FOXO3, TRIM13, WAC, PUM1, STUB1, SVIP, ROCK1, TMEM59, RGMA, PSEN1, ULK1, …
GOBP_B_CELL_MEDIATED_IMMUNITY	1.05172e-05	0.00120344	0.593325	0.617318	2.00775	135	IGHG1, IGKC, IGHG3, IGHG4, IGLC2, IGHG2, IGLC1, CD74, IGHM, C1QBP, C1S, C1QB, HLA-E, EXOSC3, MYD88, C1QA, IL4R, C3, C1R, PTPRC, SERPING1, THOC1, SLC15A4, HSPD1, MLH1, FCER1G, IRF7
GOBP_RESPONSE_TO_HORMONE	1.0562e-05	0.00120344	0.593325	-0.446686	-1.42023	703	PDCD4, SGK1, DSG1, CCND1, HES1, HSPA1B, TGFBR3, TXNIP, MAOB, FOSL2, RXRA, PIK3R1, OGT, IGFBP5, PIK3R2, SREBF1, EIF4EBP2, COL1A1, TIMP3, BAIAP2, HDAC5, PPP3CA, ZBTB7B, CITED4, NUCKS1, PAQR7, CAV2, TNC, TSPO, MAPK14, SRC, AR, DHCR24, SORL1, HRAS, CARM1, BMP7, IGF1R, TIMP2, PGRMC2, FOXP1, ZBTB7A, PRKDC, SORT1, PHIP, RARG, GAS2L1, APPL1, PTGDS, NCOR1, VAMP2, SCNN1A, EFNA5, KAT2B, AKR1C1, CYFIP1, NCOA…
GOBP_GROWTH	1.08125e-05	0.00121386	0.593325	-0.442159	-1.40762	775	EDN3, CRABP2, GJA1, SGK1, NDRG4, GNAS, BNIPL, HSPA1B, TGFBR3, SEMA3F, FOSL2, ERBB2, CDH1, IGFBP5, FGFR3, RAI1, WNT5A, MFSD2A, SFN, CD9, CLSTN1, APP, DDR1, TKT, GOLGA4, IP6K2, PPP3CA, TNC, CTNNB1, MAPK14, SRC, SEMA4A, CTTN, NET1, RUFY3, AR, BAP1, FOXP1, NOTCH2, ATRX, KDM5B, VGLL4, RARG, SEMA4C, SOX9, MEIS1, TLE5, PTK6, GRHL2, HDGFL2, EFNA5, BCL11A, CYFIP1, ERCC1, SEMA6D, ZFP36L1, SLC6A4, PAFAH1B1,…
GOBP_AXON_DEVELOPMENT	1.12587e-05	0.0012306	0.593325	-0.483842	-1.50367	409	EDN3, CRABP2, SEMA3F, NOTCH3, PALLD, ERBB2, NECTIN1, CDH1, WNT5A, APP, DDR1, GOLGA4, BAIAP2, TNC, TSPO, TRAK1, SEMA4A, CTTN, RUFY3, BMP7, LMO4, IGF1R, NOTCH2, TOP2B, EPHB6, USP33, SEMA4C, PLXNB1, NTRK2, EFNA5, BOC, CYFIP1, SEMA6D, PAFAH1B1, PTN, ISL2, PTPRF, EFNA1, NEO1, AUTS2, UNC5B, LYPLA2, KREMEN1, NFIB, SMO, LAMB2, TIAM1, ROBO1, EFNB2, SHTN1, ARHGAP35, RGMA, PSEN1, NIBAN2, ULK1, ISL1, TAOK2, …
GOBP_CENTRAL_NERVOUS_SYSTEM_DEVELOPMENT	1.13318e-05	0.0012306	0.593325	-0.436597	-1.39229	807	SPINK5, SSBP3, PHGDH, HES1, SEMA3F, MAOB, NOTCH3, WNT4, ERBB2, PITX1, ATP6AP2, CDH1, TUBA1A, WNT5A, MFSD2A, ADGRG1, APP, MAFB, FZD1, DNAJB1, TACC2, SIRT2, MPST, YWHAE, ALDH5A1, CTNNB1, MEIS2, SRC, SUN2, ANAPC7, CAPG, BMP7, LMO4, IGF1R, FOXP1, CSNK1D, TOP2B, DAB2IP, RTN3, ATRX, PBX1, PRKDC, HSPG2, HOXD10, MSI2, LRP1, KDM6B, SEMA4C, SOX9, NTRK2, MEIS1, GRHL2, HOOK3, UBB, SPTBN1, CLU, SEMA6D, NCOA6,…
GOBP_DEVELOPMENTAL_CELL_GROWTH	1.14452e-05	0.0012306	0.593325	-0.562206	-1.6655	199	EDN3, CRABP2, SEMA3F, CDH1, WNT5A, APP, DDR1, GOLGA4, CTNNB1, SEMA4A, CTTN, RUFY3, FOXP1, RARG, SEMA4C, SOX9, MEIS1, EFNA5, BCL11A, CYFIP1, SEMA6D, PAFAH1B1, AUTS2, PAK6, MECP2, G6PD, LAMB2, TIAM1, SHTN1, RGMA, ULK1, CPNE1, RTN4, IQGAP1, MAP1B, SEMA4D, RYK, PPARA, PRMT2, MUL1, PUM2, ULK2, PLXNA3, EDN1, MACF1, POSTN, MAP2K4, SEMA3E, TGFBR2, CXCL12, EIF2AK4, DVL1, RIMS2, PLXNA1, IST1, FN1, SMURF1, …
GOBP_ENDOMEMBRANE_SYSTEM_ORGANIZATION	1.22418e-05	0.00129797	0.593325	-0.470083	-1.48037	514	AHNAK, DEGS1, ATP6AP2, RAB5B, EMP2, REEP5, CD9, EMD, MAFB, GOLGA8A, ZNF385A, BAIAP2, SIRT2, CAV2, REEP4, MTSS1, TMED3, CHMP4B, DMKN, AR, VPS37C, CSNK1D, VPS28, RTN3, STX4, RAB1B, AP1B1, LNPK, GOLGA2, MVB12A, WNK1, AP3D1, NPLOC4, ATP6V0C, ATP6AP1, HOOK3, ESYT2, AKAP9, SPTBN1, CLU, MTSS2, BAG6, PAFAH1B1, AKT2, NUP93, PDCD6IP, OSBPL2, SYNGR2, HUWE1, TMEM43, HOOK2, VPS36, CHMP1A, VPS51, VAPA, YWHAZ, …
GOBP_EMBRYONIC_MORPHOGENESIS	1.53029e-05	0.00158866	0.57561	-0.468807	-1.47638	512	CRABP2, GJA1, NDRG4, HES1, WNT4, PITX1, WNT5A, BRD2, MAFB, FZD1, CTNNB1, AR, COL12A1, AHDC1, LAMA5, BMP7, LMO4, NOTCH2, PBX1, COL7A1, DVL3, HOXD10, RARG, KDM6B, SEMA4C, TRIOBP, LNPK, SOX9, WNK1, GJB5, GRHL2, IRX5, VANGL2, ZFP36L1, MMP14, SKI, EFNA1, NDST1, UGDH, PRKACA, ZNF358, ENG, CITED2, PRKAR1A, SPINT2, SMO, RTF1, TSC2, COL5A1, BMPR1A, ARHGAP35, ROCK1, RGMA, PSEN1, TBX3, EXOC4, IRX3, HDAC2, E…
GOBP_ANTIGEN_PROCESSING_AND_PRESENTATION_OF_PEPTIDE_ANTIGEN_VIA_MHC_CLASS_IB	1.54482e-05	0.00158866	0.57561	0.893722	2.11537	16	B2M, HLA-B, HLA-F, HLA-A, HLA-E, TAP2, HLA-C
GOBP_RESPONSE_TO_NITROGEN_COMPOUND	1.56077e-05	0.00158866	0.57561	-0.431376	-1.38133	907	GJA1, PDCD4, GNAS, NAGK, HES1, TGFBR3, TXNIP, BCAP31, COL1A2, FOSL2, PIK3R1, OGT, RIOK3, NCCRP1, CDH1, NFKBIA, IGFBP5, PIK3R2, TUBA1A, ITPR2, CD9, SREBF1, APP, EIF4EBP2, COL1A1, BAIAP2, SIRT2, HDAC5, PPP3CA, ZBTB7B, NUCKS1, CAV2, MAPK13, TSPO, CTNNB1, MAPK14, SRC, TMEM259, SORL1, HRAS, CARM1, BMP7, IGF1R, UBXN6, TOP2B, ATRX, PRKDC, SORT1, NOD2, NSG1, UQCRC1, PHIP, LRP1, KLF3, SOX9, NTRK2, APPL1, …
GOBP_MORPHOGENESIS_OF_A_BRANCHING_STRUCTURE	1.59869e-05	0.00160584	0.57561	-0.561887	-1.66026	173	WNT4, CTNNBIP1, WNT5A, DDR1, TNC, CTNNB1, SRC, AR, LAMA5, BMP7, PBX1, LGR4, KDM5B, SOX9, GRHL2, BCL11A, PPP3R1, ILK, MMP14, ESR1, MECP2, ENG, SPRY1, ESRP2, SPINT2, SMO, TBX3, RERE, MAGED1, RTN4, FOXA1, DLG1, HOXB7, YAP1, DAG1, HOXD11, MED1, HOXB13, SFRP2, SULF1, CTSZ, FEM1B, BTBD7, PAK1, SPINT1, EDN1, FGFR2, PKD1, RASIP1, SEMA3E, DLG5, TGFBR2, PGR, SFRP1, SETD2, PLXNA1, LRRK2, CLIC4, HOXD13, TP63…
GOBP_RESPONSE_TO_GROWTH_FACTOR	1.67719e-05	0.00166282	0.57561	-0.452162	-1.43282	617	PDCD4, NBL1, HES1, GAS6, ZNF703, TGFBR3, COL1A2, WNT4, ERBB2, OGT, GLG1, FGFR3, WNT5A, EMD, GIPC1, FZD1, COL1A1, LTBP2, BAIAP2, TOB1, CAV2, TNC, CTNNB1, MAPK14, MEIS2, NFIA, SRC, MXRA5, SORL1, BMP7, IGF1R, ARF6, NOTCH2, CSNK1D, ZBTB7A, DAB2IP, SORT1, FAM83G, EPN2, KDM5B, NUMA1, SOX9, NTRK2, APPL1, CD44, ZMIZ2, BCL9L, CYFIP1, ZFP36L1, MTSS2, ILK, BPTF, PDGFD, SKI, CCL2, NEO1, ARNT, NDST1, DDX5, EE…
GOBP_AXON_GUIDANCE	1.93719e-05	0.00187697	0.57561	-0.555397	-1.63583	187	EDN3, SEMA3F, NOTCH3, PALLD, ERBB2, NECTIN1, WNT5A, APP, SEMA4A, BMP7, LMO4, NOTCH2, EPHB6, USP33, SEMA4C, PLXNB1, EFNA5, BOC, CYFIP1, SEMA6D, ISL2, EFNA1, NEO1, UNC5B, LYPLA2, NFIB, SMO, LAMB2, ROBO1, EFNB2, ARHGAP35, NIBAN2, ISL1, DAG1, ENAH, SEMA4D, RYK, LGR6, FLRT2, KIF5B, SOS1, PLXNA3, EDN1, MYCBP2, SEMA3E, CXCL12, DVL1, PLXNA1, SLIT3, PTK7, IGSF9, SLIT2, HDAC6, ECE1, RAC3, CNTN1, RPS6KA5, G…
GOBP_ANTIGEN_PROCESSING_AND_PRESENTATION_OF_PEPTIDE_ANTIGEN	1.96004e-05	0.00187697	0.57561	0.717627	2.16846	64	B2M, HLA-B, CD74, HLA-DRB1, HLA-DQB1, HLA-DRB5, TAP1, HLA-DRA, HLA-F, HLA-A, HLA-DMA, HLA-DQA1, HLA-DPA1, HLA-E, CTSS, HLA-DMB, HLA-DPB1, TAP2, PYCARD, IFI30, FCER1G, CTSV, ERAP2, HLA-C
GOBP_HORMONE_MEDIATED_SIGNALING_PATHWAY	1.96696e-05	0.00187697	0.57561	-0.575652	-1.68414	153	RXRA, PAQR7, SRC, AR, CARM1, PGRMC2, FOXP1, ZBTB7A, RARG, APPL1, NCOR1, ESR1, ACSL1, WBP2, NR1H2, DDX5, TRERF1, DDRGK1, EP300, NCOR2, UBE3A, ISL1, NR1D2, CYP7B1, ABHD2, FOXA1, CNOT1, NCOA1, YAP1, ADIPOR1, SMARCA4, PPARA, TADA3, MED1, DDX17, PRMT2, ZMIZ1, LBH, PAK1, EGLN2, CALCOCO1, SIRT1, RXRB, PLPP1, UFSP2, PGR, SFRP1, SLC27A1, KDM3A, PER1, CNOT2, THRA, TMF1, TP63, YWHAH, HDAC6, ESRRA, NKX3-1, K…
GOBP_EMBRYO_DEVELOPMENT	2.01476e-05	0.00189885	0.57561	-0.425986	-1.36373	957	CRABP2, GJA1, NDRG4, SSBP3, PHGDH, HES1, SEMA3F, WNT4, PITX1, ATP6AP2, EMP2, WNT5A, MFSD2A, BRD2, MAFB, FZD1, COL1A1, NXN, CTNNB1, MEIS2, AR, COL12A1, BAP1, AHDC1, DSC3, LAMA5, BMP7, LMO4, NOTCH2, PBX1, PRKDC, COL7A1, DVL3, HOXD10, RARG, KDM6B, SEMA4C, TRIOBP, LNPK, TEAD3, SOX9, MEIS1, WNK1, HM13, GJB5, HS6ST1, GRHL2, MBD3, KAT2B, IRX5, VANGL2, ERCC1, ZFP36L1, BAG6, PAFAH1B1, EPN1, JAG1, MMP14, B…
GOBP_CELL_JUNCTION_ASSEMBLY	2.16286e-05	0.00201357	0.57561	-0.48834	-1.5104	372	GJA1, DSG1, ZNF703, PKP1, WNT4, NECTIN1, OGT, CDH1, DST, WNT5A, CD9, CLSTN1, APP, FZD1, F11R, CTNNB1, SRC, SEMA4A, CTTN, PKP3, ARF6, COL17A1, PLXNB1, NTRK2, GRHL2, EFNA5, MAP4K4, MMP14, COL16A1, SPTBN2, PDCD6IP, EEF2K, PRKACA, MECP2, STRN, PATJ, POLDIP2, LIMS1, ROCK1, ITGA6, PPM1F, CTNND1, MYO1C, TAOK2, IRX3, DBNL, CLDN1, CAMSAP3, DAPK3, DLG1, CHD4, DUSP22, PTPRK, ARHGEF7, SETD5, PKP4, MAP1B, ITG…
GOBP_NEGATIVE_REGULATION_OF_NUCLEOBASE_CONTAINING_COMPOUND_METABOLIC_PROCESS	2.61622e-05	0.00240629	0.57561	-0.407775	-1.31192	1321	H19, PDCD4, NFIC, CCND1, HES1, GAS6, ZNF703, TXNIP, NOTCH3, PKP1, WNT4, CTNNBIP1, RXRA, PITX1, OGT, JUND, WNT5A, SFN, SREBF1, MAF, HNRNPL, ZBTB4, PABPC1, MAFB, TFAP2C, FZD1, IKBKE, DNAJB1, NFIX, SIRT2, HDAC5, BHLHE40, TOB1, ZBTB7B, CSDE1, FOXN3, TSPO, CTNNB1, MAPK14, MEIS2, SRC, PSMC5, JDP2, TRIM29, AR, BAP1, PKP3, BMP7, LMO4, FOXP1, NOTCH2, RBM10, HES2, ZBTB7A, DAB2IP, LGR4, KDM5B, LRRFIP1, KLF3…
GOBP_CELLULAR_RESPONSE_TO_STRESS	2.69477e-05	0.00242993	0.57561	-0.393674	-1.26925	1768	H19, PDCD4, SGK1, VAV3, DSC2, CCND1, KRT13, GAS6, HSPA1B, TGFBR3, BCAP31, WNT4, PIK3R1, NCCRP1, NFKBIA, PIK3R2, WNT5A, MFSD2A, SFN, SREBF1, MAF, ZBTB4, APP, NUPR1, MAFB, ZNF385A, IKBKE, ARHGEF10L, DNAJB1, ULK3, SIRT2, YWHAE, ZBTB7B, NUCKS1, TNC, MAPK13, FOXN3, MTSS1, TSPO, MAPK14, SRC, TMEM259, NET1, YPEL3, SMARCD2, HRAS, RGS14, BMP7, IGF1R, FOXP1, PIK3C2B, ERP29, UBXN6, TOP2B, ZBTB7A, DAB2IP, AT…
GOBP_POSITIVE_REGULATION_OF_DEVELOPMENTAL_PROCESS	2.70558e-05	0.00242993	0.57561	-0.413902	-1.32783	1103	KRT10, EDN3, CRABP2, GJA1, KRT2, NBL1, CCND1, SSBP3, HES1, GAS6, HSPA1B, ZNF703, TGFBR3, TMEM79, WNT4, CTNNBIP1, RXRA, LGALS3, OGT, ERBB3, ZBTB7C, JUND, EMP2, CD46, WNT5A, SFN, CLSTN1, ZNF385A, COL1A1, GOLGA4, BAIAP2, SIRT2, PPP3CA, ZBTB7B, TSPO, F11R, CTNNB1, TRAK1, MAPK14, SRC, SEMA4A, RUFY3, AR, SORL1, SMARCD2, CARM1, RGS14, BMP7, IGF1R, NOTCH2, CSNK1D, DAB2IP, PRKDC, LGR4, DVL3, KDM5B, FAM210…
GOBP_MORPHOGENESIS_OF_EMBRYONIC_EPITHELIUM	3.05382e-05	0.0027108	0.557332	-0.579453	-1.67222	137	WNT4, WNT5A, BRD2, FZD1, CTNNB1, AR, LAMA5, BMP7, LMO4, DVL3, RARG, SEMA4C, SOX9, GRHL2, VANGL2, SKI, PRKACA, CITED2, SPINT2, TSC2, ARHGAP35, RGMA, IRX3, SUFU, WNT7B, PHACTR4, SDC4, SFRP2, SULF1, SPINT1, TEAD2, FGFR2, MTHFR, LIAS, LUZP1, DVL1, SFRP1, SETD2, KDM2B, BCL10, MIB1, TRAF6, CLUAP1, OVOL2, PTK7, SCRIB, HS2ST1, IFT172, PRICKLE1, TSC1, IFT122, TP63, JAG2, TMED2, MED12, IFT52, WNT16, GATA3,…
GOBP_PATTERN_SPECIFICATION_PROCESS	3.20787e-05	0.00281481	0.557332	-0.483757	-1.49344	356	NDRG4, NBL1, SSBP3, HES1, SEMA3F, CTNNBIP1, ATP6AP2, WNT5A, ADGRG1, MAFB, BHLHE40, CTNNB1, MEIS2, AR, LAMA5, BMP7, NOTCH2, HES2, PBX1, PRKDC, AP1B1, HOXD10, RARG, MEIS1, VANGL2, BPTF, SKI, PRKACA, ENG, SPRY1, PGAP1, CITED2, SMO, SMAD5, EP300, ROBO1, BMPR1A, PSEN1, TBX3, ISL1, IRX3, AIDA, BTG2, HIPK2, FOXA1, PSKH1, HOXB7, SUFU, MID1, WNT7B, BASP1, LRP4, HOXD11, IFT140, POFUT1, RBPJ, WLS, GALNT11, …
GOBP_NEURAL_TUBE_DEVELOPMENT	3.44698e-05	0.00299026	0.557332	-0.568862	-1.65861	149	SSBP3, PHGDH, HES1, ATP6AP2, WNT5A, BRD2, FZD1, BMP7, LMO4, DVL3, RARG, SEMA4C, GRHL2, VANGL2, ZFP36L1, SKI, PRKACA, ZNF358, CITED2, SPINT2, SMO, TSC2, ARHGAP35, RGMA, PSEN1, FOXA1, SUFU, PHACTR4, IFT140, SDC4, SFRP2, SPINT1, TEAD2, MTHFR, PKD1, RNF220, LIAS, LUZP1, KAT5, DVL1, SFRP1, SETD2, KDM2B, BCL10, MIB1, TRAF6, CLUAP1, OVOL2, PTK7, SCRIB, IFT172, PRICKLE1, TSC1, IFT122, PKD2, TBC1D32, TMED…
GOBP_ENDOSOMAL_TRANSPORT	3.58944e-05	0.00306268	0.557332	-0.523834	-1.57661	243	NDRG4, ARL4C, ALS2CL, CHMP4B, SORL1, SGSM2, ARF6, VPS37C, UBXN6, VPS28, SORT1, NSG1, MVB12A, RAB12, TBC1D10A, AP3D1, ATP6AP1, VPS39, SNX12, SNX1, WASHC1, VPS36, CHMP1A, VPS51, TMEM87A, STX16, TBC1D17, MICALL1, EEA1, VPS52, TBC1D10B, WASHC4, SNX33, TOM1, STX6, DENND10, ERC1, VPS53, RAB8A, MYO5B, SNX7, RAB13, ANKFY1, CHMP2A, SNX17, SNX27, SNX30, BET1L, MICALL2, RAB14, RAB35, VPS54, PLEKHA3, GGA1, C…
GOBP_ANTIGEN_PROCESSING_AND_PRESENTATION_OF_ENDOGENOUS_PEPTIDE_ANTIGEN	3.6107e-05	0.00306268	0.557332	0.86787	2.20253	23	B2M, HLA-B, HLA-DRB1, TAP1, HLA-DRA, HLA-F, HLA-A, HLA-E, TAP2, ERAP2, HLA-C
GOBP_ANTIGEN_RECEPTOR_MEDIATED_SIGNALING_PATHWAY	3.68492e-05	0.00309128	0.557332	0.515817	1.74804	189	IGHG1, IGKC, IGHG3, IGHG4, IGHG2, IGLC1, HLA-DRB1, TNFRSF21, IGHM, HLA-DQB1, GBP1, CEACAM1, TRBC1, HLA-A, PRNP, TRBC2, LAPTM5, STOML2, CMTM3, HLA-DPB1, TRAC, RPS3, ADA, CD8A, BTN3A1, PTPRC, PHPT1
GOBP_ANTIBACTERIAL_HUMORAL_RESPONSE	3.75075e-05	0.0031123	0.557332	0.795457	2.20781	37	IGHG1, PI3, IGHG3, IGHG4, IGHG2, SLPI, SPRR2A, FAU, IGHM, RPL39, WFDC2, KLK5, HLA-A, HLA-E, KLK7
GOBP_SEX_DIFFERENTIATION	3.92193e-05	0.00319193	0.557332	-0.533246	-1.5854	212	WNT4, WNT5A, ADGRG1, NUPR1, TFAP2C, CSDE1, CTNNB1, SRC, AR, DHCR24, ATRX, PBX1, LGR4, SOX9, UBB, IRX5, ERCC1, MMP14, ESR1, SDC1, CASP2, ATN1, CITED2, ADAMTS1, IDH1, SMAD5, BMPR1A, RRM1, DACH1, UBE3A, TBX3, RNF38, TYRO3, EIF2B5, ADAM15, NCOA1, SOX15, EIF2B4, BASP1, INSR, RAB13, SFRP2, ARID4A, ARID4B, CTNNA1, HOXA9, SCAPER, SIRT1, SRD5A1, PKD1, AGO4, PGR, ZFX, SFRP1, PLEKHA1, SGPL1, SLIT3, CYP1B1, …
GOBP_REGULATION_OF_AUTOPHAGY	3.93033e-05	0.00319193	0.557332	-0.490012	-1.50202	330	PIK3R2, CAPNS1, SREBF1, NUPR1, CAPN1, ULK3, SIRT2, ATP6V1B2, TSPO, CHMP4B, CTTN, SNRNP70, WDR41, NOD2, USP33, GOLGA2, HSPB8, PINK1, WNK1, ATP6V0C, TP53INP1, CPTP, WASHC1, PRKACA, ATP13A2, EP300, POLDIP2, PARL, TSC2, DCN, FOXO3, TRIM13, WAC, SVIP, ROCK1, TMEM59, ULK1, EHMT2, SESN1, BECN1, EXOC4, TOM1, SREBF2, TRIM38, QSOX1, VPS13D, NRBP2, SEC22B, ATP6V1C1, ATG13, PAFAH1B2, ATP6V1A, DAPK3, BNIP3L, …
GOBP_PROTECTION_FROM_NATURAL_KILLER_CELL_MEDIATED_CYTOTOXICITY	4.11558e-05	0.00330719	0.557332	0.978622	1.87394	6	HLA-B, SERPINB4, HLA-A, HLA-E
GOBP_REGULATION_OF_T_CELL_MEDIATED_CYTOTOXICITY	4.68384e-05	0.00372463	0.557332	0.762085	2.17337	45	B2M, HLA-B, HLA-DRB1, HLA-DRA, HLA-F, CEACAM1, HLA-A, HLA-E, TAP2, PTPRC
GOBP_LEUKOCYTE_MEDIATED_CYTOTOXICITY	5.10259e-05	0.00401579	0.557332	0.61371	1.9846	118	IGHG1, B2M, HLA-B, HLA-DRB1, SERPINB4, HLA-DRA, NKG7, HLA-F, CEACAM1, HLA-A, HLA-E, CORO1A, MYD88, TAP2, RNF19B, PTPRC, HPRT1, CTSC, TUBB, SLAMF7, PRDX1, HLA-C, TYROBP, CRK, TUBB4B, GZMB, TUSC2, NCKAP1L, SH2D1A, CTSH, PRF1, DNASE1L3, TGFB1, LYST
GOBP_RESPONSE_TO_ENDOPLASMIC_RETICULUM_STRESS	5.21245e-05	0.00405285	0.557332	-0.518459	-1.56043	243	CCND1, BCAP31, PIK3R1, NCCRP1, PIK3R2, NUPR1, TMEM259, ERP29, UBXN6, DAB2IP, NOD2, HM13, NPLOC4, CLU, BAG6, NR1H2, OS9, STT3B, DDRGK1, P4HB, ATP2A2, FBXO44, TRIM13, UGGT1, STUB1, SVIP, CREBZF, DNAJB12, EIF2S1, TMCO1, CDK5RAP3, CANX, UBE2G2, HERPUD2, AUP1, EDEM3, AFF4, PDIA3, EIF2B5, ATF6B, USP14, TMUB2, FOXRED2, NOD1, DDX3X, RNF139, RNF5, TMBIM6, FBXO27, RHBDD2, ERO1A, GRINA, RNF185, YOD1, TMEM12…
GOBP_POSITIVE_REGULATION_OF_T_CELL_MEDIATED_CYTOTOXICITY	5.25586e-05	0.00405285	0.557332	0.805665	2.22507	35	B2M, HLA-B, HLA-DRB1, HLA-DRA, HLA-F, HLA-A, HLA-E, TAP2, PTPRC, HLA-C
GOBP_REGULATION_OF_CELLULAR_COMPONENT_BIOGENESIS	5.86229e-05	0.00447527	0.557332	-0.428925	-1.37151	895	HES1, HSPA1B, WNT4, CTNNBIP1, LGALS3, NECTIN1, PIK3R1, OGT, RIOK3, PIK3R2, LIMK2, WNT5A, CLSTN1, APP, NUPR1, FZD1, IKBKE, ARHGEF10L, DNAJB1, BAIAP2, SIRT2, MTSS1, F11R, CTNNB1, CHMP4B, SRC, SEMA4A, CTTN, CAPG, SORL1, WASF2, HRAS, BMP7, LMO4, ARF6, DEF8, CDC42EP4, ANTXR1, DAB2IP, RAB1B, CAPZB, TMOD3, SVIL, TRIOBP, NUMA1, SOX9, NTRK2, PINK1, DYNC1H1, TBC1D10A, EFNA5, KAT2B, ATF7IP, AKAP9, SPTBN1, E…
GOBP_CYTOSOLIC_TRANSPORT	6.48746e-05	0.00486435	0.538434	-0.546403	-1.61236	175	EMP2, SRC, SORL1, SGSM2, SORT1, TBC1D10A, HOOK3, LAMP1, SNX12, SNX1, EZR, WASHC1, HOOK2, MECP2, RAB5A, VPS51, TMEM87A, STX16, TBC1D17, EEA1, VPS52, TBC1D10B, BECN1, STX6, RDX, DENND10, ERC1, VPS53, KIF1C, NF2, DOP1A, ANKFY1, KIF5B, BET1L, DNAJC13, KIF16B, AP1AR, RAB14, VPS54, PLEKHA3, GGA1, ATP9A, YKT6, SYT7, ARFIP1, RNF126, RILP, HEATR5A, PIKFYVE, VPS26A, TMEM87B, SNX2, ANKRD27, RIC1, MYO1D, HOO…
GOBP_LIPID_METABOLIC_PROCESS	6.49939e-05	0.00486435	0.538434	-0.410239	-1.31737	1139	CRABP2, ALOX12, ALDH3B2, ALDH3A1, CYP4B1, WNT4, DEGS1, SLC44A2, PLA2G4F, ASAH1, CRAT, PIK3R1, OGT, PTGS1, PIK3R2, PITPNA, FGFR3, EPHX1, GGT6, MFSD2A, SREBF1, APP, HACD2, AGPAT3, SIRT2, IP6K2, SPTLC3, HMGCS1, TSPO, MAPK14, DHCR24, SORL1, TECR, B4GALT1, IGF1R, MGLL, PIK3C2B, PBX1, ACADSB, NOD2, DGKA, HSPG2, GM2A, PLCH2, ABCA5, LRP1, NFE2L1, PXMP4, PLA2G4D, SOX9, PRPF19, PTGDS, NCOR1, SACM1L, KAT2B,…
GOBP_PROTEIN_LOCALIZATION_TO_CELL_PERIPHERY	6.78988e-05	0.00503242	0.538434	-0.490182	-1.49681	314	GAS6, RAB3D, ERBB2, FLOT2, LGALS3, PIK3R1, OGT, TMBIM1, CDH1, PIK3R2, EMP2, CLSTN1, GOLGA4, F11R, AR, PKP3, SORL1, HRAS, LAMA5, ARF6, NSG1, STX4, LRP1, NUMA1, RAB12, WNK1, APPL1, VAMP2, ATP6AP1, TSPAN14, SPTBN1, MMP14, AKT2, MAL, EZR, RAB40C, RER1, ATP1B3, ZDHHC8, EGFR, BSG, ROCK1, TMEM59, RAB40B, LIN7B, PACS1, RDX, LDLRAP1, DLG1, IQSEC2, RAB8A, DAG1, AP2M1, PPIL2, RAB13, ZDHHC3, RACK1, TNIK, EFR…
GOBP_MULTICELLULAR_ORGANISM_GROWTH	6.90945e-05	0.00505583	0.538434	-0.585743	-1.67297	125	FOSL2, RAI1, MFSD2A, APP, AR, NOTCH2, ATRX, RARG, GRHL2, ERCC1, ZFP36L1, SPTBN2, EZR, ATN1, RBBP6, SMO, EP300, PPP1R13L, WDTC1, TBL1XR1, KLF2, GPAT4, SCNN1B, SOS1, ATRN, ZFX, PEX5, GAMT, PLEKHA1, SGPL1, ERCC2, CLIC4, SLC25A25, BBS2, PRICKLE1, MTOR, TNS2, FTO, WDR48, PLAG1, MBD5, TMED2, CCM2, HDAC3, HOXA5, ADARB1, NPR2, ETNK2, PLEC, BCL2, NIPBL, RARA, FLVCR1, TP53, CREB1
GOBP_ANTIGEN_PROCESSING_AND_PRESENTATION	6.95392e-05	0.00505583	0.538434	0.605116	1.93418	104	B2M, HLA-B, CD74, HLA-DRB1, HLA-DQB1, HLA-DRB5, TAP1, HLA-DRA, HLA-F, PSME1, HLA-A, PSMB8, HLA-DMA, HLA-DQA1, HLA-DPA1, HLA-E, CTSS, HLA-DMB, HLA-DPB1, TAP2, PYCARD, CD8A, IFI30, FCER1G, CTSV, ERAP2, RAB4A, CCL19, HLA-C, CD68
GOBP_REGULATION_OF_EXTENT_OF_CELL_GROWTH	7.22965e-05	0.00520671	0.538434	-0.617401	-1.70702	93	CRABP2, SEMA3F, CDH1, WNT5A, GOLGA4, SEMA4A, CTTN, RUFY3, SEMA4C, EFNA5, CYFIP1, SEMA6D, PAFAH1B1, SHTN1, RGMA, ULK1, RTN4, MAP1B, SEMA4D, RYK, PUM2, ULK2, PLXNA3, MACF1, SEMA3E, CXCL12, IST1, FN1, SMURF1, ANAPC2, CDKL5, IFRD1, RAB21, DNM2, HDAC6, SRF, SEMA5A, MEGF8, VEGFA, ARHGAP4
GOBP_PEPTIDE_ANTIGEN_ASSEMBLY_WITH_MHC_PROTEIN_COMPLEX	7.49313e-05	0.00534603	0.538434	0.87351	2.10435	18	B2M, HLA-DRB1, HLA-DQB1, HLA-DRB5, HLA-DRA, HLA-DMA, HLA-DQA1, HLA-DPA1, HLA-DMB, HLA-DPB1
GOBP_MALE_SEX_DIFFERENTIATION	8.0657e-05	0.00570125	0.538434	-0.576266	-1.65006	129	WNT4, WNT5A, ADGRG1, NUPR1, TFAP2C, CSDE1, CTNNB1, AR, DHCR24, ATRX, LGR4, SOX9, UBB, ERCC1, MMP14, ESR1, SDC1, ATN1, CITED2, SMAD5, BMPR1A, RRM1, TBX3, RNF38, ADAM15, NCOA1, SOX15, INSR, RAB13, SFRP2, ARID4A, ARID4B, CTNNA1, HOXA9, SCAPER, SRD5A1, AGO4, SFRP1, PLEKHA1, SGPL1, CYP1B1, HOXA10, HSD17B4, HOXD13, TMF1, WDR48, TBC1D20, BCL2, NKX3-1, ACVR2A, GATA3, RARA, FNDC3A
GOBP_APPENDAGE_MORPHOGENESIS	8.59028e-05	0.00601635	0.538434	-0.57487	-1.64557	128	CRABP2, PITX1, WNT5A, CTNNB1, NFIA, BMP7, NOTCH2, ATRX, PBX1, HOXD10, RARG, LNPK, SOX9, GRHL2, ZNF219, SKI, ZNF358, BMPR1A, PSEN1, TBX3, HDAC2, LRP4, CREBBP, IFT140, MED1, SFRP2, VPS54, HOXA9, FGFR2, PRRX1, ASPH, MAP3K20, HOXA10, PRICKLE1, HOXD13, IFT122, TP63, FMN1, HOXD9, GPC3, TBC1D32, IFT52, ECE1, NPR2, NIPBL, MEGF8, FLVCR1
GOBP_ANTIGEN_PROCESSING_AND_PRESENTATION_OF_EXOGENOUS_PEPTIDE_ANTIGEN_VIA_MHC_CLASS_II	8.75572e-05	0.00607647	0.538434	0.800674	2.10583	28	B2M, CD74, HLA-DRB1, HLA-DQB1, HLA-DRB5, HLA-DRA, HLA-DMA, HLA-DQA1, HLA-DPA1, CTSS, HLA-DMB, HLA-DPB1, IFI30, FCER1G, CTSV
GOBP_MESENCHYME_DEVELOPMENT	8.87224e-05	0.00610186	0.538434	-0.502564	-1.51916	268	EDN3, PDCD4, HES1, ZNF703, TGFBR3, SEMA3F, WNT4, ERBB3, EMP2, WNT5A, COL1A1, CTNNB1, SEMA4A, LAMA5, BMP7, DAB2IP, FBXL17, SEMA4C, SOX9, BCL9L, PPP3R1, SEMA6D, ZFP36L1, JAG1, EFNA1, MDM4, DDX5, ENG, SPRY1, CITED2, SMO, TIAM1, ROBO1, BMPR1A, LIMS1, ROCK1, PEF1, TBX3, ISL1, EXOC4, HDAC2, MDM2, MCRIP1, RTN4, FOXA1, ADAM15, YAP1, DAG1, PDCD6, PHACTR4, BASP1, SEMA4D, ADIPOR1, CDC42, RBPJ, DDX17, ELL3, …
GOBP_NOTCH_SIGNALING_PATHWAY	9.12938e-05	0.00622265	0.538434	-0.555338	-1.61918	149	HES1, NOTCH3, NFKBIA, CD46, APP, SRC, BMP7, NOTCH2, MIB2, ZBTB7A, NOD2, EPN2, SOX9, LLGL2, TSPAN14, EPN1, JAG1, MMP14, SLC35C2, MECP2, CEBPA, BCL6, ROBO1, PSEN1, NIBAN2, PERP, SREBF2, DTX2, APH1A, FOXA1, CBFA2T2, YAP1, HIF1AN, AAK1, POFUT1, RBPJ, GALNT11, NCSTN, ZMIZ1, CDK3, POSTN, MAML3
GOBP_CELLULAR_RESPONSE_TO_NITROGEN_COMPOUND	0.000101428	0.00685222	0.538434	-0.443031	-1.39646	552	GJA1, GNAS, COL1A2, PIK3R1, OGT, RIOK3, CDH1, IGFBP5, PIK3R2, ITPR2, SREBF1, APP, EIF4EBP2, COL1A1, BAIAP2, SIRT2, HDAC5, PPP3CA, ZBTB7B, NUCKS1, CAV2, MAPK13, CTNNB1, SRC, SORL1, HRAS, IGF1R, TOP2B, ATRX, PRKDC, NOD2, NSG1, PHIP, LRP1, KLF3, SOX9, NTRK2, APPL1, GNAQ, VAMP2, SCNN1A, KAT2B, BCL11A, AKAP9, CYFIP1, ZFP36L1, SLC6A4, AKT2, COL16A1, PDGFD, EZR, EEF2K, UBR2, ARID1B, PRKACA, YWHAG, CASTO…
GOBP_APPENDAGE_DEVELOPMENT	0.000102595	0.00687028	0.538434	-0.552309	-1.62313	159	CRABP2, PITX1, WNT5A, CTNNB1, NFIA, BMP7, NOTCH2, ATRX, PBX1, HOXD10, RARG, LNPK, SOX9, GRHL2, KAT2B, ZNF219, SKI, ZNF358, KREMEN1, BMPR1A, PSEN1, ITGA6, TBX3, HDAC2, IRF6, LRP4, CREBBP, IFT140, MED1, SFRP2, ITGB4, VPS54, HOXA9, ZNRF3, FOXN1, FGFR2, PRRX1, ASPH, MAP3K20, HOXA10, IFT172, PRICKLE1, HOXD13, IFT122, TP63, FMN1, HOXD9, GPC3, TBC1D32, PIAS4, IFT52, ECE1, NPR2, NIPBL, RARA, MEGF8, FLVCR…
GOBP_ESTABLISHMENT_OF_PROTEIN_LOCALIZATION	0.00010445	0.00687906	0.538434	-0.392196	-1.26338	1521	ACTN4, ENSA, GAS6, RAB3D, TXNIP, BCAP31, HK1, ERBB2, PIK3R1, RAB5B, CDH1, NFKBIA, PIK3R2, TUBA1A, SFN, SREBF1, CLSTN1, EMD, GIPC1, COL1A1, LTBP2, GOLGA4, PPP3CA, ARL4C, ARF3, SYTL1, YWHAE, ARFGAP2, TMED3, TSPO, TRAK1, MAPK14, CHMP4B, SRC, CTTN, RUFY3, OAZ2, BAP1, TOM1L2, SORL1, HRAS, ARF6, VPS37C, ERP29, ADCYAP1, VPS28, CAVIN1, SORT1, NSG1, STX4, RAB1B, CHP2, AP1B1, LRP1, FAM3B, GOLGA2, MVB12A, R…
GOBP_CELLULAR_ALDEHYDE_METABOLIC_PROCESS	0.000104529	0.00687906	0.538434	-0.661198	-1.71884	61	ALDH3B2, ALDH3A1, WNT4, IDH2, TKT, ALDH2, AKR1C1, ALDH9A1, GLO1, IDH1, ALDH3A2, GATD1, HAGH, AKR7A2, ALDH7A1, SCNN1B, PDXK, AKR1A1, PNKD, ALDH1A1, RDH11, SDR16C5, DHRS4L2, PNPO, CYP1B1, KDM3A, TKFC
GOBP_GOLGI_VESICLE_TRANSPORT	0.000107335	0.00700339	0.538434	-0.495222	-1.50084	283	BCAP31, GOLGA4, ARF3, ARFGAP2, TMED3, SORL1, SGSM2, CSNK1D, SORT1, RAB1B, TRAPPC1, GOLGA2, RAB12, VAMP2, AP3D1, SPTBN1, LAMP1, SNX12, SNX1, YIF1B, RER1, PGAP1, VPS51, P4HB, VAPA, SAR1B, ERGIC3, TRAPPC2L, COG1, PEF1, VPS52, SCYL1, TRAPPC6A, VAMP7, EXOC4, CIDEB, SEC22B, PPP6C, STX6, COPA, ZW10, KIF1C, ATL3, RNF139, RAB8A, SNAP23, NAPA, COG4, PDCD6, COPG1, TMED5, RAB2A, IER3IP1, ARCN1, TAPBP, RAB13,…
GOBP_REGULATION_OF_LEUKOCYTE_MEDIATED_CYTOTOXICITY	0.000110772	0.00716635	0.538434	0.633041	1.95532	81	B2M, HLA-B, HLA-DRB1, SERPINB4, HLA-DRA, HLA-F, CEACAM1, HLA-A, HLA-E, TAP2, PTPRC, HLA-C, TYROBP, CRK, NCKAP1L, SH2D1A, DNASE1L3, TGFB1
GOBP_EPITHELIAL_TUBE_FORMATION	0.000112787	0.0072212	0.538434	-0.571268	-1.63131	126	WNT4, WNT5A, BRD2, FZD1, CTNNB1, BMP7, LMO4, DVL3, RARG, SEMA4C, SOX9, GRHL2, VANGL2, SKI, PRKACA, CITED2, SPINT2, TSC2, ARHGAP35, RGMA, IRX3, SUFU, PHACTR4, SDC4, SFRP2, SPINT1, TEAD2, FGFR2, MTHFR, LIAS, LUZP1, DVL1, SFRP1, SETD2, KDM2B, BCL10, MIB1, TRAF6, CLUAP1, OVOL2, PTK7, SCRIB, HS2ST1, IFT172, PRICKLE1, TSC1, IFT122, TMED2, MED12, IFT52, GATA3, RARA
GOBP_REGULATION_OF_CELL_KILLING	0.000113511	0.0072212	0.538434	0.613326	1.95119	94	B2M, HLA-B, HLA-DRB1, SERPINB4, HLA-DRA, HLA-F, CEACAM1, HLA-A, HLA-E, TAP2, PTPRC, HLA-C, CFH, TYROBP, BCL2L1, CRK, MAPK8, NCKAP1L, SH2D1A, PRF1, DNASE1L3, TGFB1
GOBP_REGULATION_OF_STEM_CELL_DIFFERENTIATION	0.000118383	0.00739938	0.538434	-0.645868	-1.72993	72	HES1, PRKDC, NELFB, SOX9, MBD3, JAG1, MTA1, PTN, N4BP2L2, BMPR1A, MTA2, TBX3, HDAC2, RBBP7, CHD4, GATAD2A, GATAD2B, YAP1, ZFP36, LBH, CHD3, TEAD2, KAT5, DHX36, KDM3A, MTA3, LTBP3, PRICKLE1, RBBP4
GOBP_CELL_CELL_JUNCTION_ORGANIZATION	0.000118828	0.00739938	0.538434	-0.529791	-1.56484	189	GJA1, DSG1, ZNF703, PKP1, NECTIN1, CDH1, CD9, MTSS1, F11R, CTNNB1, SRC, CXADR, PKP3, GRHL1, TJP2, GRHL2, PDCD6IP, PRKACA, STRN, PATJ, EFNB2, LIMS1, DSP, ROCK1, CTNND1, PERP, MYO1C, IRX3, RDX, CLDN1, CAMSAP3, DLG1, PKP4, INAVA, NF2, CDC42, RAB13, HDAC7, ADD1, CLDN8, MICALL2, PLEKHA7, CTNNA1, JAM3, FBF1, FLCN, PRKCA, DLG5, ROCK2, TLN1, AFDN, CLDN12, CAV1, ACTB, APC, JUP, PAK2, CLDN17, CLDN4, SRF, C…
GOBP_REGULATION_OF_WNT_SIGNALING_PATHWAY	0.00011922	0.00739938	0.538434	-0.493394	-1.49794	288	ZNF703, CTNNBIP1, ATP6AP2, WNT5A, APP, EMD, FZD1, COL1A1, NXN, CTNNB1, MAPK14, SRC, CSNK1D, DAB2IP, LGR4, LRP1, VGLL4, SOX9, WNK1, GNAQ, TLE5, ATP6V0C, ILK, SKI, WNK2, CSNK2A1, PBXIP1, PPM1B, KREMEN1, GID8, EGFR, TNKS2, TIAM1, TSC2, PSEN1, DKK2, CTNND1, ISL1, KANK1, APCDD1, TAX1BP3, ZEB2, TBL1XR1, DAPK3, TSKU, CSNK1A1, TLE2, DDX3X, TMEM64, YAP1, IGFBP4, FAM53B, LRP4, SMARCA4, SCEL, MDFIC, LGR6, R…
GOBP_DISRUPTION_OF_ANATOMICAL_STRUCTURE_IN_ANOTHER_ORGANISM	0.000129003	0.00794201	0.518848	0.698423	2.06296	51	RPL30, DEFB4A, RPS19, GBP1, LYZ, NKG7, GZMA, ROMO1, MYD88, APOL1, KRT6A, GBP5, GZMH, HMGN2, S100A12, BCL2L1, GZMB, LTF, TUSC2, PRF1, GBP2
GOBP_PROTEIN_LOCALIZATION_TO_PLASMA_MEMBRANE	0.000133283	0.00810052	0.518848	-0.499502	-1.51086	263	GAS6, RAB3D, FLOT2, LGALS3, PIK3R1, TMBIM1, CDH1, PIK3R2, EMP2, GOLGA4, F11R, AR, PKP3, SORL1, LAMA5, ARF6, NSG1, STX4, LRP1, RAB12, WNK1, APPL1, VAMP2, ATP6AP1, TSPAN14, SPTBN1, MMP14, AKT2, EZR, RAB40C, RER1, ATP1B3, ZDHHC8, EGFR, BSG, ROCK1, TMEM59, RAB40B, PACS1, RDX, LDLRAP1, DLG1, RAB8A, AP2M1, PPIL2, RAB13, ZDHHC3, RACK1, TNIK, EFR3A, KIF5B, TTC7A, CACNB3, CNST, PPP1R9B, KIF13A, GGA1, GOLP…
GOBP_NEURON_FATE_SPECIFICATION	0.0001337	0.00810052	0.518848	-0.82707	-1.78677	18	NFIA, LMO4, HOXD10, SOX9, ISL2, NFIB, ISL1, EHMT2, FOXA1, SUFU, ESRP1
GOBP_STEROID_HORMONE_MEDIATED_SIGNALING_PATHWAY	0.000135476	0.0081435	0.518848	-0.574622	-1.63074	119	RXRA, PAQR7, SRC, AR, CARM1, PGRMC2, FOXP1, ZBTB7A, NCOR1, ESR1, WBP2, DDX5, TRERF1, DDRGK1, EP300, NCOR2, UBE3A, ISL1, CYP7B1, ABHD2, FOXA1, CNOT1, YAP1, SMARCA4, PPARA, TADA3, MED1, DDX17, PRMT2, ZMIZ1, LBH, PAK1, EGLN2, CALCOCO1, SIRT1, RXRB, PLPP1, UFSP2, PGR, SFRP1, KDM3A, PER1, CNOT2, TMF1, TP63, YWHAH, HDAC6, ESRRA, NKX3-1, KDM4C, CNOT9, KMT2D, NR2C1, PPARD, NR3C1, RHOA, ARID1A, SAFB
GOBP_ORGANELLE_LOCALIZATION	0.00013787	0.00822264	0.518848	-0.445488	-1.40393	553	GJA1, ACTN4, NDRG4, RAB3D, LIMK2, TUBA1A, BICDL2, SIRT2, ARFGAP2, CAV2, CTNNB1, TRAK1, CHMP4B, SUN2, DEF8, CSNK1D, STX4, TRAPPC1, NUMA1, RAB12, PINK1, PTGDS, DYNC1H1, VAMP2, AP3D1, HOOK3, KAT2B, LLGL2, ESYT2, TPRG1L, UBB, AKAP9, CCDC186, EML3, LAMP1, UNC13B, PAFAH1B1, SDC1, PDCD6IP, EZR, TMEM230, SYNE2, SUN1, MECP2, ATP13A2, SPRY1, CHMP1A, KXD1, VAPA, YWHAZ, SAR1B, RHOT2, STX16, ATP2A2, TRAPPC2L,…
GOBP_CELLULAR_RESPONSE_TO_HORMONE_STIMULUS	0.000145849	0.00863107	0.518848	-0.45583	-1.43184	495	SGK1, HSPA1B, RXRA, PIK3R1, OGT, PIK3R2, SREBF1, EIF4EBP2, BAIAP2, HDAC5, PPP3CA, ZBTB7B, NUCKS1, PAQR7, CAV2, TNC, SRC, AR, SORL1, HRAS, CARM1, IGF1R, PGRMC2, FOXP1, ZBTB7A, PRKDC, PHIP, RARG, GAS2L1, APPL1, NCOR1, VAMP2, SCNN1A, EFNA5, KAT2B, AKR1C1, CYFIP1, ZFP36L1, ESR1, AKT2, ACSL1, WBP2, NR1H2, DDX5, EEF2K, ARID1B, PRKACA, YWHAG, TRERF1, DDRGK1, PRKAR1A, EP300, TSC2, FBXO32, NCOR2, WDTC1, R…
GOBP_NEGATIVE_REGULATION_OF_CELL_KILLING	0.00015018	0.00881901	0.518848	0.809643	2.06998	24	HLA-B, SERPINB4, HLA-F, CEACAM1, HLA-A, HLA-E, PTPRC, CRK, NCKAP1L
GOBP_ANTIMICROBIAL_HUMORAL_IMMUNE_RESPONSE_MEDIATED_BY_ANTIMICROBIAL_PEPTIDE	0.00015831	0.00921485	0.518848	0.754035	2.10474	40	S100A7, CXCL10, RPL30, FAU, DEFB4A, RPS19, RPL39, S100A9, KLK5, CXCL9, ROMO1, KLK7, KRT6A, CXCL11
GOBP_EPITHELIAL_CELL_DEVELOPMENT	0.000159335	0.00921485	0.518848	-0.527872	-1.55818	191	KRT2, FOSL2, PALLD, TMEM79, WNT5A, SFN, F11R, SRC, AR, B4GALT1, NOTCH2, ATRX, RAB1B, RARG, SOX9, TJP2, RAB25, FLNB, GRHL2, JAG1, ESR1, SDC1, EZR, CEBPA, SPINT2, SMO, LAMB2, RAP2C, ROCK1, RDX, IQGAP1, FOXA1, CLDN1, PPP1R12A, YAP1, WNT7B, COL18A1, BAD, ARHGEF26, FRMD6, RAB13, GPAT4, HOXB13, ARID4A, ADD1, FEM1B, ARID4B, VEZF1, E2F4, VIM, RILPL1, ROCK2, PGR, AFDN, CLIC4, HSD17B4, SIDT2, TP63, KLF5, C…
GOBP_NEURON_PROJECTION_EXTENSION	0.000162296	0.00931554	0.518848	-0.546803	-1.59801	152	EDN3, SEMA3F, CDH1, WNT5A, DDR1, GOLGA4, CTNNB1, SEMA4A, CTTN, RUFY3, SEMA4C, BCL11A, CYFIP1, SEMA6D, PAFAH1B1, AUTS2, PAK6, MECP2, LAMB2, TIAM1, SHTN1, ULK1, CPNE1, RTN4, IQGAP1, MAP1B, SEMA4D, RYK, MUL1, ULK2, PLXNA3, EDN1, MACF1, POSTN, SEMA3E, CXCL12, EIF2AK4, DVL1, RIMS2, PLXNA1, FN1, SMURF1, SLIT3, ANAPC2, PRICKLE1, CDKL5, IFRD1, SLIT2, RAB21, DNM2, HDAC6, SRF, RAPH1, PPP3CB, SEMA5A, MEGF8,…
GOBP_ANTIGEN_PROCESSING_AND_PRESENTATION_OF_EXOGENOUS_ANTIGEN	0.000169013	0.0096287	0.518848	0.723569	2.08637	46	B2M, CD74, HLA-DRB1, HLA-DQB1, HLA-DRB5, HLA-DRA, HLA-F, PSME1, HLA-A, HLA-DMA, HLA-DQA1, HLA-DPA1, HLA-E, CTSS, HLA-DMB, HLA-DPB1, TAP2, IFI30, FCER1G, CTSV
GOBP_INTRACELLULAR_PROTEIN_TRANSPORT	0.000171308	0.00968713	0.518848	-0.424933	-1.35582	815	GAS6, TXNIP, BCAP31, ERBB2, PIK3R1, RAB5B, CDH1, NFKBIA, PIK3R2, TUBA1A, SFN, SREBF1, EMD, GIPC1, LTBP2, PPP3CA, ARL4C, ARF3, SYTL1, YWHAE, TMED3, TSPO, TRAK1, MAPK14, CHMP4B, CTTN, RUFY3, OAZ2, BAP1, SORL1, HRAS, ARF6, VPS37C, ERP29, VPS28, SORT1, NSG1, STX4, RAB1B, CHP2, AP1B1, MVB12A, PINK1, APPL1, DMAP1, VAMP2, HM13, AP3D1, NPLOC4, PCNT, ATP6AP1, CLTB, PEX10, CLU, VPS39, TCAF1, PPP3R1, CHP1, …
GOBP_LOCALIZATION_WITHIN_MEMBRANE	0.000173238	0.00972428	0.518848	-0.436617	-1.38394	623	NDRG4, GAS6, RAB3D, CPE, ERBB2, FLOT2, LGALS3, PIK3R1, OGT, TMBIM1, CDH1, PIK3R2, EMP2, CLSTN1, GOLGA4, ARL4C, F11R, CHMP4B, AR, PKP3, SORL1, HRAS, LAMA5, ARF6, VPS37C, NSG1, STX4, LRP1, RAB12, WNK1, APPL1, VAMP2, AP3D1, ATP6AP1, TSPAN14, SPTBN1, VPS39, TCAF1, CHP1, BAG6, MMP14, SNX12, AKT2, PTN, YIF1B, MAL, EZR, CD24, RAB40C, WASHC1, RER1, ATP1B3, VPS51, ZDHHC8, EGFR, SEC62, TM9SF4, TIAM1, STX16…
GOBP_ANTIGEN_PROCESSING_AND_PRESENTATION_OF_EXOGENOUS_PEPTIDE_ANTIGEN	0.000175846	0.00977453	0.518848	0.763323	2.11862	37	B2M, CD74, HLA-DRB1, HLA-DQB1, HLA-DRB5, HLA-DRA, HLA-F, HLA-A, HLA-DMA, HLA-DQA1, HLA-DPA1, HLA-E, CTSS, HLA-DMB, HLA-DPB1, TAP2, IFI30, FCER1G, CTSV
GOBP_VESICLE_MEDIATED_TRANSPORT_TO_THE_PLASMA_MEMBRANE	0.000176694	0.00977453	0.518848	-0.55827	-1.61967	143	NDRG4, CLSTN1, GOLGA4, ARL4C, SORL1, ARF6, NSG1, RAB12, VAMP2, ATP6AP1, SPTBN1, VPS39, SNX12, WASHC1, VPS51, STX16, MICALL1, VPS52, EXOC4, STX6, VPS53, RAB8A, DEF6, SNX7, RAB13, RACK1, SNX17, CNST, SNX27, EXOC6B, SNX30, MICALL2, KIF13A, RAB14, RAB35, GGA1, GOLPH3L, ATP9A, MACF1, RAB10, SNX4, VPS26A, EHD1, STEAP2, ANKRD27, GOLGA7, PREPL, SCRIB, EHD2, BBS2, GOPC, ARFRP1, EIPR1, VAMP3, VPS35, SYS1, …
GOBP_TRANSMEMBRANE_RECEPTOR_PROTEIN_SERINE_THREONINE_KINASE_SIGNALING_PATHWAY	0.00018279	0.010039	0.518848	-0.485844	-1.48833	325	PDCD4, NBL1, HES1, GAS6, ZNF703, TGFBR3, COL1A2, OGT, GLG1, WNT5A, GIPC1, FZD1, LTBP2, TOB1, CAV2, MAPK14, NFIA, SRC, SORL1, BMP7, NOTCH2, ZBTB7A, FAM83G, LRP1, NUMA1, APPL1, ZMIZ2, BCL9L, SPTBN1, ILK, SKI, NUP93, NEO1, DDX5, ENG, SPRY1, CITED2, SMAD5, EP300, LNPEP, BMPR1A, FSTL1, STUB1, RGMA, HDAC2, CDKN2B, SAP30L, TRIM33, SUDS3, HIPK2, RGMB, ZEB2, RBBP7, DUSP22, PTPRK, PPM1L, HPGD, FOS, PPARA, …
GOBP_REGULATION_OF_NOTCH_SIGNALING_PATHWAY	0.000189821	0.0103507	0.518848	-0.62038	-1.69427	83	HES1, NFKBIA, CD46, SRC, BMP7, ZBTB7A, NOD2, EPN2, LLGL2, TSPAN14, JAG1, MMP14, SLC35C2, BCL6, ROBO1, NIBAN2, SREBF2, CBFA2T2, YAP1, HIF1AN, AAK1, POFUT1, GALNT11, ZMIZ1, CDK3, POSTN
GOBP_RESPONSE_TO_BMP	0.000205726	0.0111177	0.518848	-0.558016	-1.60314	134	PDCD4, NBL1, HES1, TGFBR3, WNT5A, FZD1, TOB1, NFIA, SORL1, BMP7, NOTCH2, FAM83G, NUMA1, SOX9, ILK, SKI, NEO1, DDX5, ENG, SPINT2, SMAD5, BMPR1A, FSTL1, RGMA, TRIM33, HIPK2, RGMB, RBPJ, SFRP2, SULF1, CRIM1, SPINT1
GOBP_PROTEIN_PHOSPHORYLATION	0.00020787	0.0111177	0.518848	-0.403663	-1.29635	1138	EDN3, PDCD4, SGK1, CCND1, HES1, GAS6, ERBB2, ERBB3, MKNK2, FGFR3, EMP2, LIMK2, PRKX, WNT5A, SFN, BRD2, APP, DDR1, PROM2, FZD1, IKBKE, ULK3, MAST4, SIRT2, IP6K2, MAPK13, MAPK14, SRC, SORL1, HRAS, RGS14, IGF1R, CSNK1D, ERP29, ADCYAP1, EPHB6, DAB2IP, PRKDC, DVL3, NOD2, PHIP, RALBP1, CTDSP1, SOX9, NTRK2, PINK1, WNK1, CD44, GNAQ, GPD1L, PTK6, EFNA5, MYLK, AKAP9, CLU, CDK10, MAP4K4, CHP1, MAP4K5, RPS6K…
GOBP_TUBE_FORMATION	0.000208829	0.0111177	0.518848	-0.550552	-1.59127	139	WNT4, WNT5A, BRD2, FZD1, CTNNB1, BMP7, LMO4, DAB2IP, DVL3, RARG, SEMA4C, SOX9, GRHL2, VANGL2, SKI, PRKACA, CITED2, NFIB, SPINT2, TSC2, ARHGAP35, RGMA, IRX3, SUFU, PHACTR4, SDC4, SFRP2, SPINT1, TEAD2, FGFR2, MTHFR, LIAS, LUZP1, DVL1, SFRP1, SETD2, KDM2B, BCL10, MIB1, TRAF6, CLUAP1, OVOL2, PTK7, SCRIB, HS2ST1, IFT172, PRICKLE1, TSC1, IFT122, TMED2, MED12, IFT52, GATA3, RARA
GOBP_STEM_CELL_DIFFERENTIATION	0.000209713	0.0111177	0.518848	-0.509458	-1.51522	217	EDN3, HES1, SEMA3F, FZD1, CTNNB1, MAPK14, SEMA4A, LAMA5, BMP7, PRKDC, FBXL17, MSI2, SEMA4C, NELFB, SOX9, MBD3, SEMA6D, JAG1, ESR1, MTA1, PTN, N4BP2L2, CHD2, ENG, CITED2, SMO, BMPR1A, MTA2, PUM1, PEF1, TBX3, ISL1, HDAC2, FOXA1, RBBP7, CHD4, GATAD2A, GATAD2B, YAP1, PDCD6, PHACTR4, SEMA4D, PSMD11, MED1, CDC42, RBPJ, ELL3, SFRP2, ZFP36, LBH, CHD3, TEAD2, EDN1, FGFR2, OTUD5, SEMA3E, KAT5, MTF2, DHX36,…
GOBP_POSITIVE_REGULATION_OF_CELL_PROJECTION_ORGANIZATION	0.000215151	0.0113273	0.518848	-0.479946	-1.46567	315	CRABP2, NDRG4, PIK3R1, WNT5A, DDR1, PROM2, FZD1, GOLGA4, BAIAP2, TRAK1, SRC, RUFY3, WASF2, HRAS, BMP7, IGF1R, DEF8, CDC42EP4, DAB2IP, DVL3, PLXNB1, NTRK2, PTK6, EFNA5, KAT2B, EPS8L2, CYFIP1, PAFAH1B1, PTN, AUTS2, RREB1, EEF2K, WASHC1, KIDINS220, EP300, TIAM1, ROBO1, SHTN1, ZMYND8, ARHGAP35, SCARB2, RGMA, ITGA6, RETREG3, STK25, FAM98A, TMEM30A, ARHGEF7, CBFA2T2, MAP1B, ITGA2, SEMA4D, ATMIN, CDC42,…
GOBP_REGULATION_OF_CELL_FATE_COMMITMENT	0.000219881	0.0114971	0.518848	-0.714683	-1.71164	36	HES1, WNT5A, AR, LMO4, MBD3, MTA1, BMPR1A, MTA2, HDAC2, RBBP7, CHD4, GATAD2A, ESRP1, GATAD2B, SFRP2, CHD3, FZD7, SOSTDC1
GOBP_NEGATIVE_REGULATION_OF_NATURAL_KILLER_CELL_MEDIATED_IMMUNITY	0.000225419	0.0117064	0.518848	0.879916	2.16725	19	HLA-B, SERPINB4, HLA-F, CEACAM1, HLA-A, HLA-E, CRK
GOBP_CARDIAC_CHAMBER_DEVELOPMENT	0.000228008	0.0117609	0.518848	-0.551721	-1.59516	140	HES1, TGFBR3, CPE, WNT5A, FZD1, BMP7, LMO4, IGF1R, NOTCH2, GRHL2, JAG1, MDM4, NDST1, ENG, CITED2, ADAMTS1, SMO, ROBO1, PPP1R13L, BMPR1A, PARVA, DSP, TBX3, ISL1, MDM2, SUFU, MED1, RBPJ, SFRP2, SNX17, SOS1, EGLN1, TMEM65, TRIP11, SOX4, FGFR2, TAB1, ZFPM1, LUZP1, TGFBR2, CRELD1, SLIT3, OVOL2, PTK7, PTCD2, CCN1, DCTN5, SLIT2
GOBP_PROTEIN_DNA_COMPLEX_ORGANIZATION	0.000239225	0.0122567	0.518848	-0.423601	-1.34809	727	XIST, OGT, BRD2, TFAP2C, BDP1, SIRT2, HDAC5, CENPP, NUCKS1, JDP2, BAP1, SMARCD2, CARM1, ZBTB7A, ATRX, HP1BP3, KDM5B, KDM6B, SOX9, NCOR1, DMAP1, HDGFL2, MBD3, KAT2B, ATF7IP, BAZ2B, CBX5, BAG6, ESR1, SUGT1, KAT6B, PWWP2A, BPTF, MTA1, SRPK1, MLLT6, WBP2, YTHDC1, CHD2, HUWE1, UBR2, SRPK2, ARID1B, MPHOSPH8, TSPYL1, HMGN3, MECP2, TET2, BCL6, SMARCA2, SF3B1, SUPT6H, PRDM2, ZNF462, EP300, CHD9, PBRM1, MT…
GOBP_BRANCHING_MORPHOGENESIS_OF_AN_EPITHELIAL_TUBE	0.000243258	0.0123234	0.518848	-0.559346	-1.60435	132	WNT4, CTNNBIP1, WNT5A, DDR1, TNC, CTNNB1, SRC, AR, LAMA5, BMP7, PBX1, LGR4, KDM5B, SOX9, PPP3R1, ILK, MMP14, ESR1, ENG, SPRY1, ESRP2, SMO, TBX3, MAGED1, FOXA1, DLG1, HOXB7, YAP1, DAG1, HOXD11, MED1, SFRP2, CTSZ, PAK1, EDN1, FGFR2, PKD1, RASIP1, SEMA3E, DLG5, TGFBR2, PGR
GOBP_RIBOSOMAL_SMALL_SUBUNIT_ASSEMBLY	0.000243757	0.0123234	0.518848	0.847834	2.00675	16	RPS28, RPS27, RPS19, RPL38, RPS14, RPS5, RRP7A, RPS15, RPSA, RPS27L
GOBP_TISSUE_MORPHOGENESIS	0.000260317	0.0130741	0.498493	-0.436402	-1.37244	535	GJA1, NDRG4, HES1, TGFBR3, TMEM79, WNT4, CTNNBIP1, IGFBP5, PRKX, WNT5A, BRD2, DDR1, FZD1, TNC, MTSS1, CTNNB1, SRC, AR, AHDC1, LAMA5, BMP7, LMO4, FOXP1, NOTCH2, DAAM1, PBX1, LGR4, DVL3, KDM5B, RARG, KDM6B, SEMA4C, SOX9, CD44, GRHL2, MYLK, VANGL2, PPP3R1, PAFAH1B1, JAG1, ILK, MMP14, ESR1, SKI, MDM4, EZR, RREB1, PRKACA, ENG, SPRY1, CITED2, PRKAR1A, EGFR, ESRP2, SPINT2, SMO, TIAM1, TSC2, COL5A1, ROBO…
GOBP_CANONICAL_WNT_SIGNALING_PATHWAY	0.000286653	0.0143027	0.498493	-0.487555	-1.47729	274	ZNF703, WNT4, CTNNBIP1, ATP6AP2, WNT5A, EMD, FZD1, COL1A1, CTNNB1, MAPK14, SRC, CSNK1D, DAB2IP, LGR4, DVL3, RARG, SOX9, WNK1, GNAQ, TLE5, BCL9L, ILK, SDC1, WNK2, PPM1B, RAB5A, KREMEN1, GID8, EGFR, TNKS2, PSEN1, DKK2, PYGO2, CTNND1, ISL1, KANK1, ZEB2, TBL1XR1, DAPK3, CSNK1A1, TLE2, DDX3X, TMEM64, YAP1, WNT7B, IGFBP4, FAM53B, LRP4, RYK, SCEL, LGR6, RBPJ, WLS, SFRP2, SOX13, USP8, AMFR, CHD8, EDN1, Z…
GOBP_REGULATION_OF_CELL_SIZE	0.000289331	0.0143425	0.498493	-0.529231	-1.55779	164	CRABP2, VAV3, SEMA3F, CDH1, WNT5A, GOLGA4, SEMA4A, CTTN, RUFY3, RARG, SEMA4C, WNK1, EFNA5, CYFIP1, SEMA6D, PAFAH1B1, EZR, WDTC1, SHTN1, ARHGAP35, RGMA, ULK1, STK39, RTN4, RDX, MAP1B, DEPTOR, SEMA4D, RYK, MTPN, SLC12A9, PUM2, ULK2, E2F4, PLXNA3, EDN1, MACF1, SLC12A7, SEMA3E, CXCL12, IST1, FN1, SMURF1, ANAPC2, RB1CC1, MTOR, CDKL5, TSC1, IFRD1, CLCN3, RAB21, DNM2, HDAC6, SRF, RPTOR, SEMA5A, MEGF8, V…
GOBP_HYPERSENSITIVITY	0.000294143	0.014487	0.498493	0.857166	2.01115	14	IGHG1, HLA-E, C3
GOBP_CARDIAC_VENTRICLE_DEVELOPMENT	0.000298085	0.0145871	0.498493	-0.579458	-1.62545	105	HES1, TGFBR3, CPE, WNT5A, FZD1, LMO4, GRHL2, JAG1, MDM4, ENG, CITED2, ROBO1, PPP1R13L, BMPR1A, DSP, TBX3, ISL1, MDM2, SUFU, MED1, RBPJ, SFRP2, EGLN1, TMEM65, TRIP11, SOX4, FGFR2, ZFPM1, LUZP1, TGFBR2, SLIT3, PTK7, PTCD2, CCN1, DCTN5, SLIT2
GOBP_CELL_GROWTH	0.0003155	0.0153409	0.498493	-0.455153	-1.41704	424	EDN3, CRABP2, GJA1, SGK1, HSPA1B, SEMA3F, ERBB2, CDH1, IGFBP5, WNT5A, MFSD2A, SFN, CLSTN1, APP, DDR1, GOLGA4, IP6K2, TNC, CTNNB1, SEMA4A, CTTN, NET1, RUFY3, BAP1, FOXP1, VGLL4, RARG, SEMA4C, SOX9, MEIS1, HDGFL2, EFNA5, BCL11A, CYFIP1, SEMA6D, PAFAH1B1, MMP14, TEAD1, AUTS2, CSNK2A1, PAK6, MECP2, G6PD, BCL6, SMARCA2, EGFR, LAMB2, TIAM1, SGK3, SHTN1, RGMA, CAMK2D, ULK1, TAOK2, CPNE1, RTN4, IQGAP1, R…
GOBP_NCRNA_PROCESSING	0.000326952	0.0157972	0.498493	0.40125	1.50008	410	RPS28, RPS27, RPL26, RPS25, RPS19, RPL35A, RPL27, RPS16, FBL, RPS21, RPS14, RPL10A, RPL7A, RPL11, RPL35, RPL14, RRP7A, RPS7, NOP10, DDX27, RPS15, RPS8, RPS6, TSR1, RPL5, NOP56, BRIX1, METTL5, RRP15, UTP18, TRMT112, EXOSC3, GTPBP4, WDR3, RRS1, DDX1, SMAD3, RPS24, RPP38, SNU13, DDX18, DCAF13, GTF2H5, FTSJ3, SRSF3, TRMT6, TDRD12, LSM6, EIF4A3, FAM98B, HEATR1, WBP11, NOL11, LYAR, GEMIN4, TFB2M, NCBP2…
GOBP_NEGATIVE_REGULATION_OF_SIGNALING	0.00033527	0.0160972	0.498493	-0.396906	-1.2757	1179	GJA1, PDCD4, NDRG4, NBL1, GAS6, HSPA1B, TGFBR3, WNT4, CTNNBIP1, LGALS3, OGT, ERBB3, RIOK3, TMBIM1, NFKBIA, IGFBP5, PIK3R2, GLG1, CD46, WNT5A, SREBF1, EMD, FZD1, ZNF385A, TIMP3, ULK3, SIRT2, PPP3CA, NXN, TOB1, CAV2, TSPO, CTNNB1, MAPK14, SRC, CTTN, AR, IL1R2, SORL1, RGS14, BMP7, IGF1R, FOXP1, ZBTB7A, DAB2IP, LGR4, NOD2, RGS5, PHIP, EPN2, LRP1, PSCA, VGLL4, SOX9, PINK1, APPL1, CD44, TLE5, NCOR1, GP…
GOBP_DEFENSE_RESPONSE_TO_SYMBIONT	0.000340217	0.0162326	0.498493	0.417563	1.48206	282	IFI27, CXCL10, STAT1, IFITM3, HSPA8, IFITM1, C1QBP, BST2, GBP1, IRF1, IFI16, CXCL9, APOBEC3G, PARP9, CASP1, MX1, PLSCR1, RNASE1, MYD88, NDUFAF4, DDX1, NLRC5, SLFN11, ATAD3A, DHX15, PYCARD, TRIM22, IFI44L, ZNFX1, IFI6, DDX60, IRF9, PML, IFIH1, PTPRC, APOBEC3A, GBP5, TANK, ISG20, ISG15, POLR3K, TRIM65, IL15, IRF7, DTX3L, IFIT1, EIF2AK2, NCBP1, OASL, UBE2W, UFD1, OAS3, SLFN13, SIN3A, DDX60L, OAS1, U…
GOBP_MACROMOLECULE_CATABOLIC_PROCESS	0.000344393	0.0163298	0.498493	-0.397675	-1.27872	1238	XIST, HSPA1B, BCAP31, PKP1, OGT, NCCRP1, CDH1, OGA, WNT5A, PABPC1, PYGB, NUPR1, GIPC1, IKBKE, CAPN1, TIMP3, SIRT2, TOB1, CSDE1, ODC1, CTNNB1, MAPK14, CHMP4B, NEAT1, TMEM259, ANAPC7, PSMC5, OAZ2, PCYOX1, RNF187, ZSWIM8, BAP1, PKP3, DPP7, SNRNP70, HGSNAT, SORL1, TMEM168, UBL7, TIMP2, LSM4, VPS37C, CSNK1D, RBM10, UBXN6, VPS28, DAB2IP, FBXO9, SMG5, FEM1A, FBXL17, LRP1, USP33, VGLL4, SOX9, MVB12A, RAB…
GOBP_POSITIVE_REGULATION_OF_EPITHELIAL_CELL_APOPTOTIC_PROCESS	0.000351121	0.016546	0.498493	-0.721154	-1.70438	33	H19, PDCD4, CARM1, CCL2, PLCG1, TIA1, EIF2S1, GSN
GOBP_REGULATION_OF_CELL_FATE_SPECIFICATION	0.00035915	0.0168206	0.498493	-0.763906	-1.72793	25	WNT5A, AR, LMO4, MBD3, MTA1, BMPR1A, MTA2, HDAC2, RBBP7, CHD4, GATAD2A, ESRP1, GATAD2B, SFRP2, CHD3, FZD7, MTA3, RBBP4, MESP1
GOBP_REGULATION_OF_CARBOHYDRATE_CATABOLIC_PROCESS	0.000362254	0.0168625	0.498493	-0.657401	-1.68625	54	OGT, APP, NUPR1, ZBTB7A, NCOR1, KAT2B, IER3, ARNT, PRKACA, PPP1R3B, EP300, SCARB2, PRKAG1, PSEN1, EIF6, JMJD8, INSR, PPARA, PRKAA1, FLCN, MLST8, MTOR, HDAC4, PRXL2C, RPTOR, PPP1CA, TP53, PPP1CB, FBP1, IGF1, CBFA2T3
GOBP_POSITIVE_REGULATION_OF_SIGNALING	0.000371761	0.0171722	0.498493	-0.386003	-1.24394	1482	H19, EDN3, GJA1, PDCD4, ACTN4, NDRG4, NAGK, HES1, GAS6, HSPA1B, TGFBR3, BCAP31, MAOA, RXRA, SLC44A2, ERBB2, ATP6AP2, PIK3R1, ERBB3, IGFBP5, FGFR3, EMP2, WNT5A, ADGRG1, CLSTN1, APP, DDR1, NUPR1, GIPC1, ZNF385A, IKBKE, COL1A1, TIMP3, ULK3, BAIAP2, PPP3CA, ZBTB7B, NUCKS1, CAV2, F11R, CTNNB1, SRC, NET1, AR, SORL1, HRAS, RGS14, BMP7, IGF1R, FOXP1, NOTCH2, CSNK1D, ERP29, MIB2, ADCYAP1, DAB2IP, IL20RA, …
GOBP_EMBRYONIC_APPENDAGE_MORPHOGENESIS	0.000374207	0.0171722	0.498493	-0.577671	-1.61989	106	CRABP2, PITX1, WNT5A, CTNNB1, BMP7, NOTCH2, PBX1, HOXD10, RARG, LNPK, GRHL2, SKI, ZNF358, BMPR1A, PSEN1, TBX3, HDAC2, LRP4, CREBBP, IFT140, MED1, SFRP2, HOXA9, PRRX1, MAP3K20, HOXA10, PRICKLE1, HOXD13, IFT122, TP63, HOXD9, GPC3, TBC1D32, IFT52, ECE1, NIPBL, MEGF8, FLVCR1
GOBP_ANTIGEN_PROCESSING_AND_PRESENTATION_OF_PEPTIDE_OR_POLYSACCHARIDE_ANTIGEN_VIA_MHC_CLASS_II	0.000375656	0.0171722	0.498493	0.790911	2.13554	32	B2M, CD74, HLA-DRB1, HLA-DQB1, HLA-DRB5, HLA-DRA, HLA-DMA, HLA-DQA1, HLA-DPA1, CTSS, HLA-DMB, HLA-DPB1, PYCARD, IFI30, FCER1G, CTSV
GOBP_ACTIN_FILAMENT_BASED_PROCESS	0.000383221	0.0173938	0.498493	-0.422712	-1.34382	692	GJA1, ACTN4, RHOV, DSC2, PALLD, WNT4, PIK3R1, PIK3R2, EMP2, LIMK2, DSTN, ARHGEF10L, BAIAP2, NEBL, MTSS1, F11R, SRC, SUN2, CTTN, CXADR, RUFY3, CAPG, WASF2, PLS3, HRAS, ARF6, CDC42EP4, ANTXR1, CSRP1, ARPC4, DAAM1, CAPZB, TMOD3, SVIL, LRP1, TRIOBP, GAS2L1, FLNB, GPD1L, EFNA5, MYH14, LLGL2, AKAP9, SPTBN1, CYFIP1, CDK10, PAFAH1B1, KCNJ2, SPTBN2, MINK1, PDCD6IP, ADD3, EZR, AUTS2, SYNE2, EEF2K, WASHC1, …
GOBP_NEGATIVE_REGULATION_OF_NERVOUS_SYSTEM_DEVELOPMENT	0.000385061	0.0173938	0.498493	-0.560467	-1.59165	120	HES1, SEMA3F, CDH1, WNT5A, SIRT2, PPP3CA, TSPO, CTNNB1, SEMA4A, RUFY3, SORL1, BMP7, SEMA4C, CTDSP1, HOOK3, SEMA6D, PTN, SKI, MECP2, BMPR1A, RGMA, PSEN1, ULK1, CDKN2B, BTG2, RTN4, PCM1, LRP4, SEMA4D, RYK, NF2, ULK2, CTNNA1, PLXNA3, RNF10, SEMA3E
GOBP_DEOXYRIBONUCLEOSIDE_MONOPHOSPHATE_METABOLIC_PROCESS	0.000397388	0.0178451	0.498493	0.80036	2.02668	22	TYMP, DUT, UPP1, DCK, ADA, ADK, TK1, NT5C, DPYD
GOBP_VESICLE_LOCALIZATION	0.000403096	0.0179955	0.498493	-0.51288	-1.51836	205	ACTN4, LIMK2, BICDL2, ARFGAP2, CTNNB1, TRAK1, CSNK1D, TRAPPC1, PINK1, AP3D1, CCDC186, PAFAH1B1, SDC1, PDCD6IP, TMEM230, MECP2, ATP13A2, SAR1B, TRAPPC2L, EXOC3, PSEN1, PEF1, TRAPPC6A, EXOC4, MYO1C, PPP6C, KIF1C, EXOC7, SNAP23, MYO5B, MLPH, PDCD6, DCTN2, FBXW11, SDC4, MYO6, KIF5B, CHMP2A, EXOC6B, AP1AR, KIF13A, BICDL1, TRIP11, PREB, ATP9A, CTBP1, YKT6, PICALM, MYO5C, IKBKG, SHROOM2, MYO1D, DTNBP1, …
GOBP_NEGATIVE_REGULATION_OF_DEVELOPMENTAL_PROCESS	0.000411091	0.0182457	0.498493	-0.418894	-1.33314	728	PDCD4, SPINK5, CCND1, HES1, GAS6, SEMA3F, NOTCH3, WNT4, ERBB2, PIK3R1, OGT, CDH1, NFKBIA, IGFBP5, FGFR3, RAI1, WNT5A, APP, MAFB, DDX6, SIRT2, HDAC5, PPP3CA, TOB1, ZBTB7B, TSPO, CTNNB1, MEIS2, SEMA4A, RUFY3, JDP2, SORL1, CARM1, BMP7, ARF6, FOXP1, DAB2IP, PBX1, SORT1, SPARC, HSPG2, EPN2, ABCA5, GTF2I, ANKRD17, VGLL4, RARG, SEMA4C, NELFB, CTDSP1, SOX9, MEIS1, PINK1, GRHL2, HOOK3, BCL11A, SEMA6D, ZFP…
GOBP_B_CELL_RECEPTOR_SIGNALING_PATHWAY	0.000445435	0.0195554	0.498493	0.641771	1.94662	70	IGHG1, IGKC, IGHG3, IGHG4, IGHG2, IGLC1, IGHM, CMTM3
GOBP_MESENCHYMAL_CELL_DIFFERENTIATION	0.000445722	0.0195554	0.498493	-0.50086	-1.48743	224	EDN3, PDCD4, HES1, ZNF703, TGFBR3, SEMA3F, WNT4, EMP2, WNT5A, COL1A1, CTNNB1, SEMA4A, LAMA5, BMP7, DAB2IP, FBXL17, SEMA4C, SOX9, BCL9L, PPP3R1, SEMA6D, JAG1, EFNA1, DDX5, ENG, SPRY1, CITED2, SMO, TIAM1, BMPR1A, LIMS1, ROCK1, PEF1, TBX3, ISL1, HDAC2, MCRIP1, RTN4, FOXA1, ADAM15, DAG1, PDCD6, PHACTR4, SEMA4D, ADIPOR1, CDC42, RBPJ, DDX17, ELL3, SFRP2, PHLDB1, EDN1, FGFR2, TCF7L2, OTUD5, SPRED1, MARK…
GOBP_ORGAN_GROWTH	0.000452444	0.0197054	0.498493	-0.542759	-1.55761	133	NDRG4, TGFBR3, FOSL2, FGFR3, MAPK14, AR, FOXP1, VGLL4, RARG, SOX9, MEIS1, SLC6A4, ESR1, SKI, G6PD, CITED2, PRKAR1A, SMO, BMPR1A, UBE3A, EHMT2, WWC3, TSKU, YAP1, BASP1, PPARA, IER3IP1, RBPJ, DIPK2A, EDN1, FGFR2, MAP2K4, TENM4, TGFBR2
GOBP_RIBOSOME_ASSEMBLY	0.000454302	0.0197054	0.498493	0.680666	2.03421	56	RPS28, RPS27, NPM1, RPS19, RPL23A, C1QBP, RPL38, RPS14, RPL24, RPS5, RPL11, RRP7A, RPS15, RPLP0, RPL5, BRIX1, RPSA, RRS1, RPL6, MTERF3, FASTKD2, RPS27L, NIP7, DDX28, BOP1, NOP2, PPAN, SBDS, MRM2, TRAF7
GOBP_CELL_FATE_COMMITMENT	0.000458219	0.0197061	0.498493	-0.52141	-1.54464	199	HES1, NOTCH3, WNT4, PITX1, WNT5A, CTNNB1, NFIA, AR, LMO4, NOTCH2, PRKDC, HOXD10, KDM6B, TEAD3, SOX9, MBD3, JAG1, MTA1, ISL2, NFIB, SMO, SMAD5, RTF1, BMPR1A, MTA2, PSEN1, TBX3, ISL1, EHMT2, HDAC2, EYA2, FOXA1, RBBP7, CHD4, STAT6, SUFU, GATAD2A, ESRP1, GATAD2B, WNT7B, CDC42, RBPJ, SFRP2, SOX13, CHD3, EDN1, FOXN1, FGFR2, FZD7, PRDM4, SOSTDC1, TCF7L2, TENM4, ZFPM1, RAB10, SFRP1, SOX2, PRRX1, TBX6, MT…
GOBP_TRANSMEMBRANE_RECEPTOR_PROTEIN_TYROSINE_KINASE_SIGNALING_PATHWAY	0.000459481	0.0197061	0.498493	-0.43346	-1.36374	532	NDRG4, TXNIP, WNT4, ERBB2, PIK3R1, OGT, ERBB3, IGFBP5, PIK3R2, FGFR3, WNT5A, SREBF1, DDR1, EIF4EBP2, COL1A1, BAIAP2, ZBTB7B, NUCKS1, CAV2, MTSS1, CTNNB1, MAPK14, SRC, AR, SORL1, HRAS, RGS14, IGF1R, EFS, EPHB6, DAB2IP, SORT1, PHIP, EPN2, LRP1, SOX9, MVB12A, F3, NTRK2, APPL1, PTK6, EFNA5, CYFIP1, ERCC1, AKT2, PDGFD, EFNA1, FAM83C, ARNT, NDST1, SPRY1, PLCG1, CPNE3, EGFR, TIAM1, TSC2, ROBO1, EPHB4, D…
GOBP_ESTABLISHMENT_OR_MAINTENANCE_OF_CELL_POLARITY	0.000466042	0.0198758	0.498493	-0.496681	-1.47467	213	GJA1, RHOV, HES1, FLOT2, DST, WNT5A, RUFY3, IGF1R, ARF6, NUMA1, LLGL2, PAFAH1B1, ILK, PDCD6IP, EZR, FRMD4A, SPRY1, ATN1, PATJ, SPINT2, PARVA, SHTN1, ARHGAP35, ROCK1, DOCK8, LIN7B, KANK1, STK25, PLEKHG3, AMOTL1, CAMSAP3, DLG1, MAP4, ZW10, AMOTL2, GSN, MAP1B, DLG3, WNT7B, FBXW11, CDC42, CDC42BPB, RACK1, CKAP5, SNX27, CTNNA1, MTCL1, JAM3, SH3BP1, NEK3, FBF1, PKD1, SPAG5, KAT5, DLG5, RAB10, ROCK2, PT…
GOBP_POSITIVE_REGULATION_OF_CELLULAR_CATABOLIC_PROCESS	0.000474533	0.0201255	0.498493	-0.475243	-1.44728	306	XIST, APP, PABPC1, TOB1, CSDE1, NEAT1, ZSWIM8, NOD2, HSPB8, PINK1, KAT2B, PLEKHN1, ZFP36L1, AKT2, TP53INP1, ARNT, ZC3HAV1, TSC2, DCN, FOXO3, TRIM13, WAC, PUM1, SVIP, ROCK1, TMEM59, RGMA, PSEN1, ULK1, SESN1, SNX33, AGO2, SAMD4B, BECN1, TOM1, TRIM38, VPS13D, BTG2, RC3H1, CNOT6L, ATG13, PAFAH1B2, AGO3, BNIP3L, NOD1, CNOT1, SH3D19, SCOC, DEPTOR, TNRC6B, INSR, KHSRP, ATG101, SNX7, PPARA, BAD, MTDH, PR…
GOBP_RIBOSOMAL_LARGE_SUBUNIT_ASSEMBLY	0.000484462	0.0204331	0.498493	0.773424	1.97738	24	RPL23A, RPL38, RPL24, RPL11, RPLP0, RPL5, BRIX1, RRS1, RPL6, FASTKD2, DDX28, BOP1, NOP2, PPAN, MRM2, TRAF7
GOBP_CELL_CELL_SIGNALING	0.000490493	0.0205738	0.477271	-0.38915	-1.25232	1311	EDN3, GJA1, CCND1, ENSA, GABRP, HES1, ZNF703, MAOB, CPE, WNT4, CTNNBIP1, ATP6AP2, ABR, CDH1, FGFR3, CXCL14, WNT5A, SREBF1, ADGRG1, CLSTN1, APP, EMD, EIF4EBP2, GIPC1, TFAP2C, FZD1, COL1A1, BAIAP2, PPP3CA, NXN, TNC, TSPO, CTNNB1, MAPK14, SRC, CXADR, AR, HRAS, RGS14, CSNK1D, ADCYAP1, DAB2IP, DAAM1, LGR4, DVL3, NSG1, STX4, KDM5B, LRP1, VGLL4, FAM3B, RARG, SOX9, NTRK2, PINK1, WNK1, GNAQ, TLE5, VAMP2, …
GOBP_REPRODUCTIVE_SYSTEM_DEVELOPMENT	0.000496366	0.0207063	0.477271	-0.484396	-1.4548	241	WNT4, WNT5A, ADGRG1, NUPR1, TFAP2C, CSDE1, TNC, CTNNB1, SRC, AR, DHCR24, BMP7, ATRX, LGR4, KDM5B, RARG, SOX9, UBB, IRX5, ERCC1, MMP14, ESR1, SDC1, CASP2, ATN1, CITED2, ADAMTS1, IDH1, RRM1, UBE3A, TBX3, RNF38, CYP7B1, TYRO3, FOXA1, EIF2B5, DLG1, ADAM15, NCOA1, SOX15, EIF2B4, BASP1, INSR, PLEKHA5, RAB13, HOXB13, SFRP2, SULF1, ARID4A, FEM1B, SMARCC1, PPP1R9B, ASH1L, ARID4B, CTNNA1, HOXA9, FGFR2, SCA…
GOBP_EMBRYO_DEVELOPMENT_ENDING_IN_BIRTH_OR_EGG_HATCHING	0.000505663	0.0209795	0.477271	-0.428038	-1.35237	586	SSBP3, PHGDH, HES1, ATP6AP2, EMP2, WNT5A, BRD2, FZD1, COL1A1, NXN, CTNNB1, AR, BAP1, DSC3, BMP7, LMO4, NOTCH2, PBX1, PRKDC, DVL3, HOXD10, RARG, SEMA4C, SOX9, HM13, GJB5, HS6ST1, GRHL2, MBD3, IRX5, VANGL2, ZFP36L1, EPN1, MMP14, BPTF, LPAR6, N4BP2L2, SKI, ARNT, NDST1, YTHDC1, PRKACA, CEBPA, ZNF358, PLCG1, RBBP6, KIDINS220, CITED2, EGFR, SUPT6H, SPINT2, SMO, EP300, RTF1, TSC2, BMPR1A, WDTC1, ARHGAP3…
GOBP_DEVELOPMENT_OF_PRIMARY_SEXUAL_CHARACTERISTICS	0.000527323	0.0216718	0.477271	-0.523891	-1.54504	176	WNT4, WNT5A, ADGRG1, NUPR1, TFAP2C, CSDE1, SRC, AR, ATRX, SOX9, UBB, IRX5, ERCC1, MMP14, ESR1, SDC1, CASP2, ATN1, CITED2, ADAMTS1, IDH1, RRM1, DACH1, UBE3A, RNF38, EIF2B5, ADAM15, NCOA1, SOX15, EIF2B4, BASP1, INSR, RAB13, SFRP2, ARID4A, ARID4B, CTNNA1, HOXA9, SCAPER, SIRT1, SRD5A1, AGO4, PGR, ZFX, SFRP1, PLEKHA1, SGPL1, SLIT3, CYP1B1, HOXA10, HSD17B4, TMF1, WDR48, SLIT2, TAF4, TBC1D20, NPR2, BCL2…
GOBP_ENDOCYTIC_RECYCLING	0.000528026	0.0216718	0.477271	-0.598173	-1.63978	84	NDRG4, ARL4C, SORL1, ARF6, NSG1, RAB12, ATP6AP1, VPS39, SNX12, WASHC1, VPS51, STX16, MICALL1, VPS52, STX6, VPS53, RAB8A, SNX7, RAB13, SNX17, SNX27, SNX30, MICALL2, RAB14, RAB35, ATP9A, SNX4, VPS26A, EHD1, ANKRD27, SCRIB, EHD2, EIPR1, VPS35, EPS15, GRIPAP1, ACAP2, RAB11B, ZDHHC2, WASHC2C
GOBP_MAMMARY_GLAND_DEVELOPMENT	0.000542143	0.0221322	0.477271	-0.572097	-1.61855	113	CCND1, ZNF703, WNT4, IGFBP5, WNT5A, DDR1, CAPN1, ZBTB7B, SRC, AR, KDM5B, USF2, SOX9, ESR1, AKT2, RREB1, SMO, ROBO1, NCOR2, ARHGAP35, PYGO2, TBX3, NME1, IRF6, RTN4, STAT6, NCOA1, ITGA2, WNT7B, MED1, GPAT4, LBH, HOXA9, FGFR2, SOSTDC1, TGFBR2, PGR, CAV1, SCRIB, MTX1
GOBP_T_CELL_MEDIATED_CYTOTOXICITY	0.00056475	0.0229324	0.477271	0.671568	1.98238	55	B2M, HLA-B, HLA-DRB1, HLA-DRA, HLA-F, CEACAM1, HLA-A, HLA-E, TAP2, PTPRC, HPRT1, CTSC
GOBP_CELLULAR_RESPONSE_TO_PEPTIDE	0.000571143	0.0230693	0.477271	-0.468448	-1.43045	314	GJA1, PIK3R1, OGT, PIK3R2, SREBF1, APP, EIF4EBP2, BAIAP2, HDAC5, PPP3CA, ZBTB7B, NUCKS1, CAV2, SRC, SORL1, HRAS, IGF1R, PRKDC, NOD2, PHIP, LRP1, KLF3, APPL1, VAMP2, SCNN1A, KAT2B, CYFIP1, ZFP36L1, AKT2, EEF2K, ARID1B, PRKACA, YWHAG, PRKAR1A, TRIM41, TSC2, WDTC1, ROCK1, CTSD, ECHDC3, PSEN1, GRB7, LPIN3, MYO1C, KANK1, MDM2, NCOA2, SOGA1, NOD1, STAT6, NCOA1, RANGAP1, RAB8A, MAP1B, FOS, CPEB2, INSR, …
GOBP_ACTIVATION_OF_IMMUNE_RESPONSE	0.000574252	0.0230703	0.477271	0.360585	1.35053	469	IGHG1, IGKC, IGHG3, IGHG4, IGHG2, IGLC1, HLA-DRB1, TNFRSF21, IGHM, HLA-DQB1, HSPA8, C1QBP, GBP1, IRF1, CEACAM1, TRBC1, IFI16, HLA-A, C1S, C1QB, FOSL1, CASP1, PRNP, TRBC2, LAPTM5, CTSS, PLSCR1, TMEM126A, STOML2, MYD88, C1QA, CMTM3, HLA-DPB1, TRAC, RPS3, PYCARD, ADA, C3, SLC15A3, MFHAS1, NMI, CD8A, C1R, ZNFX1, DDX60, BTN3A1, IFIH1, PTPRC, PHPT1, SERPING1, GBP5, SLC39A6, SLC15A4, HSPD1, CFB, FCER1G,…
GOBP_REGULATION_OF_DENDRITE_DEVELOPMENT	0.00057721	0.0230703	0.477271	-0.598838	-1.62844	80	MFSD2A, BAIAP2, PPP3CA, CARM1, BMP7, ARF6, DAB2IP, BCL11A, CYFIP1, PAFAH1B1, PTN, EEF2K, TIAM1, SDC2, SEMA4D, TMEM106B, TNIK, CAMK1D, OBSL1, MARK1, DHX36, ANKRD27, ANAPC2, CDKL5, YWHAH, RAB21, HDAC6, PQBP1, HECW2, FZD4, CAPRIN2
GOBP_PHOSPHORYLATION	0.000582172	0.0231474	0.477271	-0.391424	-1.25932	1374	EDN3, PDCD4, SGK1, CCND1, NAGK, HES1, GAS6, HK1, ERBB2, PIK3R1, ERBB3, RIOK3, MKNK2, PIK3R2, FGFR3, EMP2, LIMK2, PRKX, WNT5A, SFN, BRD2, APP, DDR1, PROM2, FZD1, IKBKE, ULK3, MAST4, SIRT2, IP6K2, MAPK13, MAPK14, SRC, AR, SORL1, HRAS, RGS14, BMP7, LMO4, IGF1R, CSNK1D, PIK3C2B, ERP29, ADCYAP1, EPHB6, DAB2IP, PRKDC, DVL3, NOD2, DGKA, PHIP, RALBP1, CTDSP1, SOX9, NTRK2, PINK1, WNK1, CD44, GNAQ, GPD1L, …
GOBP_VACUOLE_ORGANIZATION	0.000598371	0.0236311	0.477271	-0.501801	-1.49191	212	ATP6AP2, NUPR1, ULK3, CHMP4B, PIK3C2B, RAB1B, CREG1, PINK1, LRBA, TMEM165, ATP6V0C, ATP6AP1, HOOK3, TP53INP1, HOOK2, ATP13A2, RAB5A, CHMP1A, ATG4D, ATP2A2, WDR45B, SCARB2, CTSD, PSEN1, ULK1, TFE3, EHMT2, BECN1, TOM1, SEC22B, ATG13, ATP6V1A, ATG9A, RNF5, MAP1LC3A, ATG101, SNX7, TMEM106B, CHMP2A, ZFYVE26, SNX30, RAB14, ULK2, VPS54, CHMP4A, ANXA2, SYT7, ATG4B, FLCN, TMEM39A, TPP1, SNX4, PIKFYVE, CHM…
GOBP_POSITIVE_REGULATION_OF_IMMUNE_EFFECTOR_PROCESS	0.000600528	0.0236311	0.477271	0.448932	1.58053	231	ANXA1, B2M, HLA-B, CD74, HLA-DRB1, RPS19, KLK5, HLA-DRA, HLA-F, SLC7A5, HLA-A, LAPTM5, HLA-E, KLK7, MIF, EXOSC3, MYD88, DDX1, IL4R, HLA-DMB, TAP2, PYCARD, RAC2, C3, ADORA2B, DDX60, PTPRC, ITGB2, FZD5, HSPD1, MLH1, CCR2, TFRC, CCL19, HLA-C, SHB, MZB1, TYROBP, PTAFR, CD81, IL1R1, PTPRJ, NSD2, DDX21, CD40, TNFSF13, SH2D1A
GOBP_REGULATION_OF_INTRACELLULAR_TRANSPORT	0.000631423	0.024649	0.477271	-0.471531	-1.43969	311	NDRG4, GAS6, BCAP31, ERBB2, PIK3R1, CDH1, PIK3R2, REEP5, SFN, SREBF1, EMD, YWHAE, MAPK14, SRC, RUFY3, OAZ2, BAP1, SORL1, HRAS, CHP2, NUMA1, PINK1, WNK1, DYNC1H1, DMAP1, VAMP2, PCNT, IER3, LAMP1, TCAF1, CHP1, SNX12, AKT2, UHMK1, OS9, EZR, HUWE1, PRKACA, MECP2, ATP13A2, PGAP1, MAVS, SUPT6H, SMO, EP300, PARL, TM9SF4, SAR1B, ERGIC3, SVIP, PSEN1, FIS1, MYO1C, SREBF2, UBE2G2, MDM2, ATG13, RDX, RIPOR1, …
GOBP_PYRIMIDINE_NUCLEOSIDE_METABOLIC_PROCESS	0.000632852	0.024649	0.477271	0.784637	1.98686	22	TYMP, APOBEC3G, CDA, UPP1, TK1, APOBEC3A, DTYMK, DPYD, UCKL1
GOBP_IMMUNE_RESPONSE_REGULATING_CELL_SURFACE_RECEPTOR_SIGNALING_PATHWAY	0.00067088	0.0259974	0.477271	0.418033	1.49845	304	IGHG1, IGKC, IGHG3, IGHG4, IGHG2, IGLC1, HLA-DRB1, TNFRSF21, IGHM, HLA-DQB1, GBP1, CEACAM1, TRBC1, HLA-A, PRNP, TRBC2, LAPTM5, PLSCR1, TMEM126A, STOML2, MYD88, CMTM3, HLA-DPB1, TRAC, RPS3, ADA, PIGR, MFHAS1, NMI, CD8A, BTN3A1, PTPRC, PHPT1
GOBP_EPITHELIUM_DEVELOPMENT	0.000676557	0.026085	0.477271	-0.395838	-1.26938	1033	KRT4, KRT10, GJA1, KRT1, KRT2, SPINK5, ALOX12, NDRG4, CCND1, SSBP3, PHGDH, KRT13, HES1, ZNF703, TXNIP, FOSL2, PALLD, TMEM79, WNT4, CTNNBIP1, CSTA, LGALS3, ASAH1, ATP6AP2, LCE3D, IGFBP5, FLG, SPRR3, RHCG, PRKX, WNT5A, MFSD2A, SFN, MAF, BRD2, DDR1, MAFB, FZD1, PPP3CA, TNC, MTSS1, CASP14, F11R, CTNNB1, SRC, AR, B4GALT1, LAMA5, BMP7, LMO4, FOXP1, NOTCH2, GRHL1, SPRR1B, DAAM1, ATRX, PBX1, EVPL, PRKDC,…
GOBP_MESONEPHROS_DEVELOPMENT	0.000683438	0.0262179	0.477271	-0.589413	-1.61989	88	HES1, WNT4, CTNNBIP1, CTNNB1, LAMA5, BMP7, PBX1, LGR4, SOX9, ILK, SDC1, SPRY1, SMO, SMAD5, MAGED1, DLG1, HOXB7, BASP1, HOXD11, SDC4, FGFR2, PKD1, SFRP1, HS2ST1, FMN1, SLIT2, PKD2, GPC3, BCL2, GATA3, RARA, LZTS2, VEGFA
GOBP_ANTIBODY_DEPENDENT_CELLULAR_CYTOTOXICITY	0.000707163	0.0269924	0.477271	0.964642	1.76906	5	IGHG1, HLA-E
GOBP_T_CELL_CHEMOTAXIS	0.000720141	0.0272533	0.477271	0.758042	1.93806	24	S100A7, CXCL10, CCL5, CXCL11
GOBP_REGULATION_OF_GTPASE_ACTIVITY	0.000721139	0.0272533	0.477271	-0.477186	-1.4426	269	RAPGEFL1, VAV3, ERBB2, ABR, PROM2, CAV2, ALS2CL, NET1, HRAS, SGSM2, RALGDS, WDR41, ADCYAP1, DAB2IP, DVL3, RALBP1, PLXNB1, NTRK2, WNK1, TBC1D10A, RALGAPA1, EFNA5, MAP4K4, MTSS2, CCL2, RALGPS2, TBC1D2, PBXIP1, SGSM3, TIAM1, TBC1D17, ZC3H15, ARHGAP27, LIMS1, DOCK8, ITGA6, TBC1D10B, ARHGEF19, TAX1BP3, RDX, ARHGEF7, RANGAP1, PKP4, TBC1D22B, CPEB2, SEMA4D, ARHGEF26, RACK1, RABGAP1, TBC1D25, SOS1, GRTP1…
GOBP_POSITIVE_REGULATION_OF_INTRACELLULAR_TRANSPORT	0.000755321	0.0284046	0.477271	-0.508969	-1.50436	190	GAS6, BCAP31, ERBB2, PIK3R1, CDH1, PIK3R2, SFN, EMD, YWHAE, MAPK14, RUFY3, OAZ2, BAP1, SORL1, HRAS, CHP2, NUMA1, PINK1, DYNC1H1, DMAP1, VAMP2, PCNT, TCAF1, CHP1, AKT2, EZR, HUWE1, PRKACA, MECP2, PGAP1, MAVS, SMO, EP300, TM9SF4, SAR1B, ERGIC3, PSEN1, FIS1, MYO1C, SREBF2, MDM2, ATG13, RDX, RIPOR1, LDLRAP1, TMEM30A, PCM1, ANP32B, NF2, PRKAA1, KHDRBS1, MICALL2, UBE2L3, ANXA2, MTCL1, TMEM30B, TARDBP, …
GOBP_REGULATION_OF_ANIMAL_ORGAN_MORPHOGENESIS	0.000763102	0.0285565	0.477271	-0.571814	-1.61099	110	WNT4, WNT5A, FZD1, CTNNB1, AR, BMP7, DAAM1, LGR4, DVL3, SOX9, VANGL2, SPRY1, CITED2, SMO, TIAM1, ROBO1, BMPR1A, ARHGEF19, MAGED1, APCDD1, HOXB7, RYK, CDC42, SFRP2, SULF1, BTBD7, PRICKLE2, EDN1, ZNRF3, FZD7, DVL1, SFRP1, SMURF1, PTK7, PRICKLE1, SMURF2, GPC3, PDGFA, MESP1, MED12, GATA3
GOBP_KERATINOCYTE_DEVELOPMENT	0.000779286	0.0290199	0.477271	-0.845472	-1.67273	13	KRT2, FOSL2, PALLD, SFN, FLNB
GOBP_CYTOSKELETON_ORGANIZATION	0.000793034	0.0293884	0.477271	-0.388412	-1.24927	1297	KRT4, KRT10, GJA1, KRT1, KRT2, ACTN4, RHOV, KRT13, HSPA1B, PALLD, PKP1, WNT4, PIK3R1, PIK3R2, EMP2, LIMK2, TUBA1A, DST, DSTN, GOLGA8A, ARHGEF10L, TACC2, MAST4, BAIAP2, CCNL2, NEBL, MTSS1, F11R, CTNNB1, CHMP4B, SRC, SUN2, CTTN, CXADR, RUFY3, CAPG, WASF2, PLS3, HRAS, RGS14, ARF6, CSNK1D, CDC42EP4, ANTXR1, CSRP1, ARPC4, DAAM1, ATRX, EVPL, CCDC6, PPL, PHIP, PTPA, CAPZB, TMOD3, SVIL, LRP1, USP33, TRIO…
GOBP_PROTEIN_LOCALIZATION_TO_SYNAPSE	0.000813015	0.0299499	0.477271	-0.62962	-1.62952	58	ERBB2, OGT, WNT5A, CLSTN1, BAIAP2, HRAS, NSG1, HOMER1, DLG1, IQSEC2, RAB8A, DAG1, KIF5B, DVL1, SCRIB, RAB27B, ABHD17B, VPS35, GRIPAP1, ZDHHC2
GOBP_MUSCLE_STRUCTURE_DEVELOPMENT	0.000820946	0.0299499	0.477271	-0.428241	-1.35016	564	PDCD4, ACTN4, HES1, TGFBR3, WNT4, FLOT2, PITX1, ERBB3, IGFBP5, WNT5A, CD9, NUPR1, EMD, FZD1, SIRT2, HDAC5, PPP3CA, CAV2, NEBL, CTNNB1, MAPK14, CXADR, SMARCD2, LAMA5, FOXP1, CSRP1, SORT1, TMOD3, HOXD10, SVIL, ANKRD17, KDM6B, SEMA4C, BARX2, SOX9, MEIS1, PLD3, FLNB, HDGFL2, BOC, MYLK, MYH14, BCL9L, ZFP36L1, JAG1, MMP14, SDC1, PRR14, SKI, NEO1, CHD2, DDX5, MYL9, ARID1B, MECP2, ENG, G6PD, SMARCA2, CIT…
GOBP_NEUROTRANSMITTER_RECEPTOR_LOCALIZATION_TO_POSTSYNAPTIC_SPECIALIZATION_MEMBRANE	0.000821488	0.0299499	0.477271	-0.804889	-1.70786	17	ERBB2, OGT, HRAS, DLG1, IQSEC2, DAG1
GOBP_REGULATION_OF_LYMPHOCYTE_CHEMOTAXIS	0.000824888	0.0299499	0.477271	0.753576	1.92664	24	S100A7, CXCL10, CCL5
GOBP_NEGATIVE_REGULATION_OF_DEVELOPMENTAL_GROWTH	0.00083295	0.0299499	0.477271	-0.584241	-1.61533	93	SEMA3F, CDH1, FGFR3, RAI1, WNT5A, SEMA4A, FOXP1, VGLL4, SEMA4C, BCL11A, SEMA6D, SLC6A4, MECP2, G6PD, CITED2, RGMA, ULK1, WWC3, RTN4, SEMA4D, RYK, PPARA, ULK2, PLXNA3
GOBP_INSULIN_RECEPTOR_SIGNALING_PATHWAY	0.000832963	0.0299499	0.477271	-0.56087	-1.57714	109	PIK3R1, OGT, PIK3R2, SREBF1, EIF4EBP2, BAIAP2, ZBTB7B, NUCKS1, CAV2, SRC, SORL1, HRAS, IGF1R, PHIP, APPL1, AKT2, TSC2, CTSD, GRB7, KANK1, SOGA1, INSR, ADIPOR1, SIK2, RPS6KB1, PRKAA1, PTPRA, SMARCC1, SOS1, GAB1, SLC27A4, SIRT1, BCAR1, INPP5K, GNAI2, ZNF592, PDK2, SOS2, TNS2
GOBP_REGULATION_OF_EPITHELIAL_CELL_APOPTOTIC_PROCESS	0.000837998	0.0299499	0.477271	-0.587003	-1.61355	86	H19, PDCD4, SERPINB13, GAS6, NUPR1, CARM1, IGF1R, ZFP36L1, ESR1, CCL2, PLCG1, TIA1, EIF2S1, GSN, YAP1, PPARA, CAST, PRKAA1, ZFP36
GOBP_NEGATIVE_REGULATION_OF_DENDRITE_DEVELOPMENT	0.000841682	0.0299499	0.477271	-0.935479	-1.60797	6	CARM1, ARF6, BCL11A
GOBP_SKELETAL_SYSTEM_DEVELOPMENT	0.000847098	0.0299499	0.477271	-0.443122	-1.38198	436	GJA1, GNAS, COL1A2, FOSL2, PITX1, GLG1, FGFR3, RAI1, WNT5A, MAF, COL1A1, FOXN3, CTNNB1, MAPK14, NFIA, SRC, PLS3, LAMA5, BMP7, SLC38A10, FOXP1, NOTCH2, PBX1, HOXD10, RARG, LNPK, BARX2, PLXNB1, SOX9, CD44, TLE5, GRHL2, ATP6AP1, IRX5, ZNF219, PAFAH1B1, NAB1, MMP14, SKI, NDST1, PBXIP1, ENG, DDRGK1, CITED2, NFIB, SMAD5, BMPR1A, PSEN1, TBX3, VKORC1, DLG1, TSKU, HOXB7, ATG9A, WNT7B, SEMA4D, COL18A1, RYK…
GOBP_OUTFLOW_TRACT_MORPHOGENESIS	0.000847418	0.0299499	0.477271	-0.609042	-1.63129	72	HES1, TGFBR3, WNT5A, FZD1, CTNNB1, BMP7, JAG1, ILK, ENG, CITED2, ROBO1, BMPR1A, PARVA, TBX3, ISL1, CDC42, RBPJ, SFRP2, EDN1, FGFR2, ZFPM1, TGFBR2, DVL1
GOBP_TYPE_II_HYPERSENSITIVITY	0.000857776	0.0301763	0.477271	0.951399	1.82181	6	IGHG1, HLA-E, C3
GOBP_RESPONSE_TO_CYTOKINE	0.000877421	0.0307258	0.477271	0.320394	1.26772	775	FABP4, ANXA1, IFI27, CXCL10, MT2A, CD74, STAT1, IFITM3, TNFRSF21, IFITM1, BST2, RPS16, GBP1, SLC25A5, IRF1, CCL5, CEACAM1, XAF1, PFKP, TXNDC17, IFI16, PARP14, CXCL9, SRSF7, FOSL1, RPL13A, HSPA5, PARP9, MAT2A, CASP1, GBP4, IL1RN, GCLC, LAPTM5, HLA-DPA1, SRM, NRP2, MX1, CORO1A, PLSCR1, CDK4, HSP90AB1, MYD88, ATIC, ZYX, IL4R, CARD16, TMSB4X, NLRC5, KLF4, NUP35, YBX3, TIMP1, RPS3, PYCARD, KRT8, NCL, …
GOBP_POSITIVE_REGULATION_OF_GRANULOCYTE_CHEMOTAXIS	0.000889411	0.0308754	0.477271	0.753016	1.94833	25	S100A7, CD74, C1QBP, MDK, RAC2
GOBP_NEGATIVE_REGULATION_OF_CELL_POPULATION_PROLIFERATION	0.000889781	0.0308754	0.477271	-0.410349	-1.3071	758	KRT4, PDCD4, NDRG4, BNIPL, HES1, HSPA1B, TGFBR3, SEMA3F, CTNNBIP1, ERBB2, CDH1, ZBTB7C, IGFBP5, LIMK2, WNT5A, SFN, CD9, ADGRG1, APP, DDR1, NUPR1, EMD, SIRT2, PPP3CA, TOB1, ZBTB7B, CAV2, MTSS1, TSPO, CTNNB1, SEMA4A, RUFY3, AR, BAP1, DHCR24, B4GALT1, HRAS, CARM1, BMP7, ARF6, RBM10, DAB2IP, SPARC, HSPG2, CAPZB, VGLL4, RARG, SEMA4C, PLXNB1, SOX9, PTGDS, KAT2B, BCL11A, CDK10, SEMA6D, SLC6A4, PAFAH1B1,…
GOBP_POSITIVE_REGULATION_OF_CELL_KILLING	0.000899989	0.0310458	0.477271	0.647268	1.95586	64	B2M, HLA-B, HLA-DRB1, HLA-DRA, HLA-F, HLA-A, HLA-E, TAP2, PTPRC, HLA-C, TYROBP, MAPK8, SH2D1A, PRF1
GOBP_CYTOKINE_PRODUCTION_INVOLVED_IN_INFLAMMATORY_RESPONSE	0.000902824	0.0310458	0.477271	-0.631654	-1.62404	55	H19, PDCD4, MAPK14, BAP1, IL1R2, NOD2, APPL1, PLD3
GOBP_NEGATIVE_REGULATION_OF_CELLULAR_CATABOLIC_PROCESS	0.000915755	0.0312838	0.477271	-0.511381	-1.50706	178	PKP1, MFSD2A, PABPC1, NUPR1, IKBKE, TIMP3, SIRT2, TOB1, CSDE1, TSPO, MAPK14, PKP3, SNRNP70, SORL1, TIMP2, RBM10, GOLGA2, PINK1, WNK1, TAF15, CPTP, RBM47, WASHC1, EP300, POLDIP2, TSC2, ROCK1, EHMT2, TENT5B, BECN1, QSOX1, THRAP3, NRBP2, SEC22B, RRAGC, DFFA, RNF5, WDR6, TAB3, PTPN3, ZFP36, ANXA2, TARDBP, TMEM39A, CTSA, RASIP1, RRAGD, STK38L, DHX36, TAB2, TRAF2, IREB2, LRRK2, CIRBP, MLST8, ATP2B4, MT…
GOBP_POSITIVE_REGULATION_OF_AXONOGENESIS	0.000917943	0.0312838	0.477271	-0.603464	-1.60953	71	CRABP2, GOLGA4, TRAK1, RUFY3, PLXNB1, NTRK2, EFNA5, CYFIP1, PAFAH1B1, TIAM1, ROBO1, SHTN1, STK25, MAP1B, SEMA4D, PLXNA3, MACF1, CXCL12, PLXNA1, IST1, FN1, SMURF1, ANAPC2, MAP2K2, CDKL5, SLIT2, NIN, NRDC, SRF, SEMA5A, MEGF8, VEGFA
GOBP_CELLULAR_COMPONENT_DISASSEMBLY	0.000936001	0.0317575	0.477271	-0.437672	-1.37055	458	EIF5AL1, PIK3R1, OGT, SREBF1, DDR1, DSTN, ULK3, TSPO, CHMP4B, CTTN, CAPG, SMARCD2, IGF1R, ARF6, NOD2, CAPZB, TMOD3, SVIL, LRP1, TRIOBP, GOLGA2, PINK1, WNK1, LRBA, PEX10, SPTBN1, MAP4K4, PAFAH1B1, MMP14, SPTBN2, ADD3, PLIN3, HUWE1, EEF2K, WASHC1, ATP13A2, PBXIP1, CHMP1A, DPP4, DDRGK1, ATG4D, MICAL3, PARL, TSC2, TAOK1, ATP2A2, BLCAP, PYM1, WDR45B, RETREG2, ULK1, SMARCE1, FIS1, VAMP7, BECN1, CDK5RAP…
GOBP_REGULATION_OF_BODY_FLUID_LEVELS	0.000951017	0.0319993	0.477271	-0.469054	-1.42268	286	KRT1, VAV3, ALOX12, GNAS, CCND1, GAS6, FOSL2, EMP2, CD9, DDR1, ZNF385A, PPP3CA, ZBTB7B, F11R, MAPK14, SRC, CSRP1, DGKA, USF2, LNPK, F3, WNK1, GNAQ, VAMP2, SCNN1A, METAP1, SLC6A4, ILK, CYP4F12, MLLT6, NR1H2, FBLN1, MYL9, PRKACA, PROS1, PRDX2, NCOR2, STK39, GP1BB, NME1, TYRO3, VKORC1, PDIA3, COPA, NCOA1, MYO5B, ITGA2, MED1, DGKQ, GPAT4, DGKZ, SCNN1B, CD59, JMJD1C, ANXA2, EDN1, VWF, PRKCA, TLN1, EXT…
GOBP_CELL_JUNCTION_MAINTENANCE	0.000951512	0.0319993	0.477271	-0.678429	-1.674	40	MTSS1, ARF6, SORT1, APPL1, CHCHD10, CLDN1, CAMSAP3, DLG1, ERC1, INAVA, PLEKHA7
GOBP_STRIATED_MUSCLE_CELL_PROLIFERATION	0.000987236	0.0330551	0.45506	-0.622871	-1.6192	61	NDRG4, TGFBR3, CAV2, MAPK14, SRC, VGLL4, SUGT1, SKI, CITED2, PRKAR1A, BMPR1A, SELENON, YAP1, FOS, RBPJ, DIPK2A, FGFR2, SIX5, TENM4, PAXBP1
GOBP_VESICLE_ORGANIZATION	0.00100928	0.0335024	0.45506	-0.457858	-1.40346	330	VAV3, ATP6AP2, RAB5B, ZNF385A, ATP6V1B2, ARFGAP2, CAV2, CHMP4B, VPS37C, CSNK1D, VPS28, SORT1, STX4, AP1B1, TRAPPC1, MVB12A, RAB12, VAMP2, AP3D1, ATP6V0C, ATP6AP1, HOOK3, VPS39, UNC13B, PAFAH1B1, AKT2, SDC1, PDCD6IP, HOOK2, ATP13A2, VPS36, CHMP1A, VAPA, SAR1B, STX16, TRAPPC2L, EEA1, SCARB2, PEF1, WASHC4, TRAPPC6A, VAMP7, SNX33, TOM1, CIDEB, SEC22B, ATP6V1C1, PPP6C, STX6, ZEB2, ATP6V1A, SEPTIN8, RA…
GOBP_NEURAL_TUBE_FORMATION	0.00100937	0.0335024	0.45506	-0.568455	-1.57825	98	WNT5A, BRD2, FZD1, BMP7, LMO4, DVL3, RARG, SEMA4C, GRHL2, VANGL2, SKI, PRKACA, CITED2, SPINT2, TSC2, ARHGAP35, RGMA, SUFU, PHACTR4, SDC4, SFRP2, SPINT1, TEAD2, MTHFR, LIAS, LUZP1, DVL1, SFRP1, SETD2, KDM2B, BCL10, MIB1, TRAF6, CLUAP1, OVOL2, PTK7, SCRIB, IFT172, PRICKLE1, TSC1, IFT122, TMED2, MED12, IFT52
GOBP_REGULATION_OF_GONADOTROPIN_SECRETION	0.00102254	0.0337924	0.45506	-0.931362	-1.60089	6	GJA1
GOBP_MONOCYTE_CHEMOTAXIS	0.00103976	0.0342136	0.45506	0.653076	1.9278	55	S100A7, ANXA1, CXCL10, RPS19, CCL5, CXCL17, CCL14, CCR2, CCL19
GOBP_REGULATION_OF_CANONICAL_WNT_SIGNALING_PATHWAY	0.00108331	0.0353528	0.45506	-0.490187	-1.45644	225	ZNF703, CTNNBIP1, ATP6AP2, WNT5A, EMD, FZD1, COL1A1, CTNNB1, MAPK14, SRC, CSNK1D, DAB2IP, LGR4, SOX9, WNK1, GNAQ, TLE5, ILK, WNK2, PPM1B, KREMEN1, GID8, EGFR, TNKS2, PSEN1, DKK2, CTNND1, ISL1, KANK1, ZEB2, TBL1XR1, DAPK3, CSNK1A1, TLE2, DDX3X, TMEM64, YAP1, IGFBP4, FAM53B, LRP4, SCEL, LGR6, RBPJ, WLS, SFRP2, SOX13, USP8, AMFR, CHD8, ZNRF3, SOX4, FGFR2, IGFBP6, FZD7, SOSTDC1, TCF7L2, INVS, OTUD5, …
GOBP_MULTIVESICULAR_BODY_ORGANIZATION	0.00108472	0.0353528	0.45506	-0.692311	-1.63527	32	CHMP4B, VPS37C, VPS28, MVB12A, PDCD6IP, VPS36, CHMP1A, CHMP2A, CHMP4A, CHMP1B, STAM2, IST1, CHMP7, VPS4A, VPS25, VPS37A, CHMP2B
GOBP_POSITIVE_REGULATION_OF_INTRACELLULAR_PROTEIN_TRANSPORT	0.00108828	0.0353528	0.45506	-0.523316	-1.52581	149	GAS6, BCAP31, ERBB2, PIK3R1, CDH1, PIK3R2, SFN, EMD, YWHAE, MAPK14, RUFY3, OAZ2, BAP1, SORL1, HRAS, CHP2, PINK1, DMAP1, VAMP2, PCNT, TCAF1, CHP1, AKT2, HUWE1, PRKACA, MAVS, SMO, EP300, TM9SF4, SAR1B, ERGIC3, PSEN1, FIS1, MYO1C, SREBF2, MDM2, ATG13, RIPOR1, TMEM30A, PCM1, ANP32B, PRKAA1, MICALL2, UBE2L3, MTCL1, TMEM30B, TARDBP, CIB1
GOBP_PYRIMIDINE_NUCLEOSIDE_MONOPHOSPHATE_CATABOLIC_PROCESS	0.00110382	0.0357059	0.45506	0.916199	1.86991	8	TYMP, UPP1, NT5C, DPYD
GOBP_MONOCARBOXYLIC_ACID_METABOLIC_PROCESS	0.00112288	0.036086	0.45506	-0.435977	-1.37318	509	CRABP2, ALOX12, PHGDH, CYP4B1, GATM, HK1, DEGS1, IDH2, PGD, PLA2G4F, ASAH1, CRAT, OGT, PTGS1, EPHX1, MFSD2A, SREBF1, APP, NUPR1, HACD2, SIRT2, ALDH5A1, MAPK14, TECR, SORD, MGLL, ZBTB7A, ACADSB, PLA2G4D, SOX9, PTGDS, NCOR1, PFKL, KAT2B, ACAA1, IER3, AKR1C1, ILVBL, PLA2G4B, ECHDC2, CYP4F12, DCXR, AKT2, ACSL1, ARNT, NR1H2, OSBPL2, PTGES, PRKACA, AIG1, LYPLA2, IDH1, ALDH3A2, EP300, CBR4, GATD1, LONP2…
GOBP_PROTEIN_AUTOPHOSPHORYLATION	0.00112538	0.036086	0.45506	-0.511086	-1.50792	186	ERBB2, MKNK2, FGFR3, PRKX, DDR1, ULK3, SRC, IGF1R, NTRK2, PINK1, PTK6, CHP1, UHMK1, PDGFD, MINK1, WNK2, EEF2K, ATP13A2, ENG, EGFR, EPHB4, TAOK1, RAP2C, CAMK2D, MAP3K3, ULK1, DYRK1A, TAOK2, STK39, STK25, TYRO3, DAPK3, DDX3X, MAP3K11, INSR, DAPK2, SIK2, TNIK, SLK, ACVR1B, PAK1, ULK2, FGFR2, RAD50, PIKFYVE, CALM3, EIF2AK4, LRRK2, MAP3K20, CAV1, MAP2K2, MTOR, STK26, CDKL5, PAK2, EIF2AK1, EPHA1, TNK1,…
GOBP_CARDIAC_SEPTUM_DEVELOPMENT	0.00113344	0.036086	0.45506	-0.572376	-1.58418	94	HES1, TGFBR3, WNT5A, FZD1, BMP7, LMO4, NOTCH2, JAG1, MDM4, NDST1, ENG, CITED2, SMO, ROBO1, BMPR1A, PARVA, TBX3, ISL1, MDM2, SUFU, RBPJ, SNX17, EGLN1, TRIP11, SOX4, FGFR2, TAB1, ZFPM1, LUZP1, TGFBR2, CRELD1, SLIT3, PTK7, CCN1, DCTN5, SLIT2
GOBP_MAMMARY_GLAND_EPITHELIUM_DEVELOPMENT	0.00113448	0.036086	0.45506	-0.631291	-1.63564	60	CCND1, ZNF703, WNT4, WNT5A, DDR1, SRC, AR, KDM5B, ESR1, AKT2, RREB1, SMO, ROBO1, PYGO2, TBX3, IRF6, RTN4, STAT6, WNT7B, MED1, LBH, FGFR2, SOSTDC1, PGR
GOBP_PROTEIN_RNA_COMPLEX_ORGANIZATION	0.00114392	0.0362353	0.45506	0.441471	1.52546	201	RPS28, RPS27, RPS19, RPL23A, RPL38, RPS14, SNRPE, RPL24, RPS5, SNRPF, RPL11, EIF3L, RRP7A, RPL13A, RUVBL1, RPS15, SF3B5, RPLP0, SNRPG, RPL5, BRIX1, RPSA, HSP90AB1, RRS1, RPL6, DDX1, SF3B6, STRAP, SNU13, WDR77, SF3A3, EIF3D, SNRPD1, FASTKD2, SF3B4, SRSF6, SNRPB, RPS27L, ATM, GEMIN4, EIF3H, CRNKL1, DDX46, CLNS1A, DDX28, SNRPD2, GEMIN5, BOP1, NCBP1, TAF9, SRSF10, NUDT21, SMN1, KLC1, LSM2, NOP2, SF1,…
GOBP_AXON_EXTENSION	0.00115442	0.0364167	0.45506	-0.561548	-1.57683	107	EDN3, SEMA3F, CDH1, WNT5A, GOLGA4, SEMA4A, CTTN, RUFY3, SEMA4C, CYFIP1, SEMA6D, PAFAH1B1, AUTS2, LAMB2, SHTN1, ULK1, RTN4, MAP1B, SEMA4D, RYK, ULK2, PLXNA3, EDN1, MACF1, SEMA3E, CXCL12, DVL1, FN1, SMURF1, SLIT3, ANAPC2, CDKL5, IFRD1, SLIT2, RAB21, DNM2, HDAC6, SRF, RAPH1, PPP3CB, SEMA5A, MEGF8, VEGFA, ARHGAP4, ALCAM, ADNP, USP9X
GOBP_REGULATION_OF_GROWTH	0.0012009	0.0377101	0.45506	-0.432351	-1.35973	502	CRABP2, GJA1, SGK1, BNIPL, HSPA1B, TGFBR3, SEMA3F, FOSL2, ERBB2, CDH1, IGFBP5, FGFR3, RAI1, WNT5A, MFSD2A, SFN, CLSTN1, APP, DDR1, TKT, GOLGA4, IP6K2, TNC, MAPK14, SEMA4A, CTTN, NET1, RUFY3, AR, BAP1, FOXP1, VGLL4, SEMA4C, TLE5, PTK6, HDGFL2, EFNA5, BCL11A, CYFIP1, SEMA6D, SLC6A4, PAFAH1B1, MMP14, TEAD1, EZR, CSNK2A1, MECP2, G6PD, BCL6, SMARCA2, CITED2, EGFR, SMO, BMPR1A, SGK3, SHTN1, RGMA, CAMK2…
GOBP_POSITIVE_REGULATION_OF_MONOCYTE_CHEMOTAXIS	0.00120541	0.0377101	0.45506	0.810562	1.9527	18	S100A7, CXCL10, CCL5, CXCL17
GOBP_INTRACELLULAR_RECEPTOR_SIGNALING_PATHWAY	0.0012144	0.0377101	0.45506	-0.463963	-1.41292	306	ACTN4, NAGK, HSPA1B, RXRA, FLOT2, RIOK3, NFKBIA, SREBF1, SIRT2, SRC, AR, CARM1, FOXP1, ZBTB7A, NOD2, ANKRD17, RARG, NCOR1, NPLOC4, NR2F6, ESR1, WBP2, CPTP, ARNT, NR1H2, DDX5, TRERF1, MAVS, DDRGK1, CITED2, EP300, PUM1, NCOR2, UBE3A, ISL1, NR1D2, CYP7B1, BRCC3, NCOA2, RTN4, FOXA1, CSNK1A1, NOD1, CNOT1, NOP53, DDX3X, GPS2, NCOA1, LSM14A, YAP1, NLRP1, SMARCA4, PPARA, INAVA, TADA3, MED1, KLF2, DDX17, …
GOBP_ACUTE_INFLAMMATORY_RESPONSE_TO_ANTIGENIC_STIMULUS	0.00121932	0.0377101	0.45506	0.793007	1.97163	21	IGHG1, HLA-E, C3, SELENOS
GOBP_CHROMATIN_REMODELING	0.00122012	0.0377101	0.45506	-0.431278	-1.35715	520	XIST, OGT, BRD2, TFAP2C, SIRT2, HDAC5, CENPP, JDP2, BAP1, SMARCD2, CARM1, ZBTB7A, ATRX, HP1BP3, KDM5B, KDM6B, SOX9, DMAP1, HDGFL2, MBD3, KAT2B, ATF7IP, BAZ2B, ESR1, KAT6B, PWWP2A, BPTF, MTA1, WBP2, YTHDC1, CHD2, HUWE1, UBR2, SRPK2, ARID1B, MPHOSPH8, TSPYL1, MECP2, BCL6, SMARCA2, SF3B1, SUPT6H, PRDM2, EP300, CHD9, PBRM1, MTA2, WAC, PHF2, VPS72, CREBZF, NIBAN2, SMARCE1, CFDP1, EHMT2, BICRAL, PHC1, …
GOBP_REGULATION_OF_ORGANELLE_ASSEMBLY	0.00122915	0.0378359	0.45506	-0.495418	-1.47069	221	HSPA1B, LIMK2, NUPR1, CHMP4B, SRC, CAPG, RAB1B, NUMA1, PINK1, DYNC1H1, TBC1D10A, KAT2B, EML3, CDK10, SDC1, SPTBN2, PDCD6IP, EZR, SYNE2, TBC1D2, RAB5A, CHMP1A, SGSM3, TBC1D17, ARHGAP35, TBC1D10B, ULK1, EHMT2, BECN1, CNOT6L, SEC22B, RDX, MAP4, CNOT1, CNTROB, RNF5, GSN, YAP1, TBC1D22B, RABEP2, SNX7, ATMIN, NF2, IFT140, PRKAA1, SDC4, ARHGEF9, RABGAP1, CHMP2A, SEPTIN7, SNX30, PAN3, CHMP4A, SPAG5, TMEM…
GOBP_POSITIVE_REGULATION_OF_T_CELL_MEDIATED_IMMUNITY	0.00123907	0.0379881	0.45506	0.651925	1.96487	61	B2M, HLA-B, HLA-DRB1, HLA-DRA, HLA-F, HLA-A, HLA-E, TAP2, PTPRC, FZD5, HSPD1, HLA-C, CD81, IL1R1
GOBP_COMPLEMENT_ACTIVATION_CLASSICAL_PATHWAY	0.00125441	0.0382913	0.45506	0.725892	1.92816	29	IGHG1, IGHG3, IGHG4, IGHG2, IGHM, C1QBP, C1S, C1QB, C1QA, C3, C1R, SERPING1
GOBP_RENAL_SYSTEM_PROCESS_INVOLVED_IN_REGULATION_OF_BLOOD_VOLUME	0.00125899	0.0382913	0.45506	-0.836988	-1.65366	12	GAS6, EMP2, CYP4F12
GOBP_DEVELOPMENTAL_PROCESS_INVOLVED_IN_REPRODUCTION	0.0012666	0.0383699	0.45506	-0.410202	-1.3038	694	GJA1, BCAP31, WNT4, LIMK2, WNT5A, BRD2, ADGRG1, NUPR1, TFAP2C, SIRT2, CSDE1, PAQR7, TNC, CTNNB1, SRC, AR, DHCR24, B4GALT1, BMP7, ATRX, PBX1, PRKDC, LGR4, KDM5B, RARG, SOX9, GJB5, GRHL2, UBB, IRX5, ERCC1, BAG6, PAFAH1B1, MMP14, ESR1, SDC1, PTN, SRPK1, YTHDC1, CASP2, UBR2, SUN1, PRKACA, BCL6, ATN1, SMARCA2, CITED2, ADAMTS1, SPINT2, IDH1, SMAD5, PAIP2, BMPR1A, RRM1, PUM1, FAM50A, DACH1, BSG, SBF1, P…
GOBP_POSITIVE_REGULATION_OF_MEIOTIC_NUCLEAR_DIVISION	0.00131434	0.0396588	0.45506	-0.849343	-1.64605	11	WNT4, WNT5A, SIRT2
GOBP_GLAND_DEVELOPMENT	0.00132178	0.0397264	0.45506	-0.449614	-1.39253	374	CCND1, HES1, ZNF703, TGFBR3, WNT4, PITX1, CDH1, IGFBP5, WNT5A, DDR1, MAFB, CAPN1, MPST, ZBTB7B, TNC, TSPO, CTNNB1, SRC, AR, LAMA5, BMP7, LMO4, ARF6, NOTCH2, PBX1, KDM5B, USF2, RARG, SOX9, ESR1, AKT2, PTN, EZR, RREB1, IGSF3, CEBPA, CITED2, NFIB, EGFR, ESRP2, SMO, PRDX2, ROBO1, BMPR1A, NCOR2, PHF2, ARHGAP35, PSEN1, PYGO2, UBE3A, TBX3, ISL1, CDK5RAP3, CYP7B1, CDKN2B, NME1, IRF6, HIPK2, RTN4, FOXA1, …
GOBP_REGULATION_OF_GLOMERULAR_FILTRATION	0.00133341	0.0399186	0.45506	-0.893196	-1.67122	9	GAS6, EMP2
GOBP_ENDOPLASMIC_RETICULUM_TO_GOLGI_VESICLE_MEDIATED_TRANSPORT	0.00134227	0.0400269	0.45506	-0.534055	-1.52715	127	BCAP31, TMED3, SORL1, CSNK1D, RAB1B, TRAPPC1, GOLGA2, YIF1B, PGAP1, P4HB, VAPA, SAR1B, ERGIC3, TRAPPC2L, PEF1, TRAPPC6A, VAMP7, CIDEB, SEC22B, PPP6C, COPA, ZW10, ATL3, RNF139, PDCD6, COPG1, TMED5, RAB2A, IER3IP1, ARCN1, TRIP11, PREB, YKT6, VAPB, COPE, SEC24C, SPAST, SEC24A, MIA2, LRRK2, SEC13, LMAN2, STX5, GOPC, LMAN2L, TMED4, TMED9, TRAPPC5, SCAP, ATL2, TMED2, CREB3L2, TBC1D20
GOBP_CELLULAR_LIPID_METABOLIC_PROCESS	0.00135353	0.0402055	0.45506	-0.401745	-1.28242	828	CRABP2, ALOX12, ALDH3B2, CYP4B1, DEGS1, SLC44A2, PLA2G4F, ASAH1, CRAT, PIK3R1, PTGS1, PIK3R2, EPHX1, MFSD2A, SREBF1, HACD2, AGPAT3, SIRT2, IP6K2, SPTLC3, HMGCS1, MAPK14, SORL1, TECR, MGLL, PIK3C2B, ACADSB, DGKA, GM2A, PLCH2, LRP1, PXMP4, PLA2G4D, SOX9, PTGDS, NCOR1, SACM1L, KAT2B, ACAA1, AKR1C1, ILVBL, MTMR1, PLA2G4B, PLCD1, CHP1, RETSAT, PAFAH1B1, DEGS2, ECHDC2, CYP4F12, AKT2, ACSL1, CPTP, NR1H2…
GOBP_SYNAPSE_ORGANIZATION	0.00137323	0.0406328	0.45506	-0.44012	-1.36488	385	SEMA3F, ERBB2, NECTIN1, OGT, CDH1, TUBA1A, WNT5A, CLSTN1, APP, FZD1, BAIAP2, TNC, CTNNB1, MAPK14, NFIA, SEMA4A, CTTN, WASF2, LAMA5, IGF1R, ARF6, DAB2IP, SORT1, PLXNB1, NTRK2, APPL1, EFNA5, CYFIP1, UNC13B, PAFAH1B1, PTPRF, SPTBN2, EFNA1, CHCHD10, PPFIBP2, EZR, EEF2K, MECP2, RER1, LAMB2, TIAM1, YWHAZ, ZMYND8, RHOB, ROCK1, PSEN1, DBNL, HOMER1, COL4A5, PPFIBP1, DLG1, CHD4, ERC1, DAG1, SETD5, MAP1B, W…
GOBP_REGULATION_OF_NEUROGENESIS	0.00144425	0.0425691	0.45506	-0.460202	-1.40661	317	CRABP2, HES1, SEMA3F, CDH1, WNT5A, GOLGA4, BAIAP2, SIRT2, PPP3CA, BHLHE40, TSPO, CTNNB1, TRAK1, SEMA4A, RUFY3, SORL1, RGS14, BMP7, HES2, SEMA4C, PLXNB1, CTDSP1, NTRK2, EFNA5, HOOK3, CYFIP1, SEMA6D, PAFAH1B1, PTN, SKI, EEF2K, MECP2, SMO, TIAM1, ROBO1, BMPR1A, SHTN1, RGMA, PSEN1, ULK1, HDAC2, CDKN2B, STK25, BTG2, RTN4, PCM1, YAP1, DAG1, MAP1B, LRP4, SEMA4D, RYK, NF2, ELL3, ULK2, SPINT1, CTNNA1, PLX…
GOBP_REGULATION_OF_CELLULAR_COMPONENT_SIZE	0.00146417	0.0426762	0.45506	-0.4605	-1.40921	324	CRABP2, VAV3, SEMA3F, CDH1, PIK3R2, WNT5A, DSTN, GOLGA4, BAIAP2, SEMA4A, CTTN, RUFY3, CAPG, ARF6, CDC42EP4, HP1BP3, CAPZB, TMOD3, SVIL, RARG, SEMA4C, TRIOBP, WNK1, EFNA5, SPTBN1, CYFIP1, SEMA6D, PAFAH1B1, SPTBN2, ADD3, EZR, ATP13A2, RAB5A, KXD1, WDTC1, SHTN1, ARHGAP35, RGMA, ULK1, EVL, KANK1, STK39, RTN4, RDX, DLG1, GSN, MAP1B, WNT7B, DEPTOR, SEMA4D, RYK, AP2M1, MTPN, SLC12A9, ADD1, MEGF9, CAPZA1…
GOBP_HEART_GROWTH	0.00146445	0.0426762	0.45506	-0.612295	-1.60915	66	NDRG4, TGFBR3, MAPK14, FOXP1, VGLL4, MEIS1, SKI, G6PD, CITED2, PRKAR1A, BMPR1A, YAP1, BASP1, PPARA, RBPJ, DIPK2A, EDN1, FGFR2, MAP2K4, TENM4
GOBP_RESPONSE_TO_MOLECULE_OF_BACTERIAL_ORIGIN	0.00146465	0.0426762	0.45506	0.399097	1.41339	295	S100A7, CXCL10, B2M, SLPI, SOD2, S100A9, SLC7A5, NQO1, CXCL9, RPL13A, GJB2, CASP1, LITAF, CEBPB, CDK4, MIF, MYD88, CARD16, TAP2, PYCARD, HADHB, ASS1, SBNO2, CASP8, SELENOS, IL36G, CXCL11, NOS1, ABCA1, GBP5, PCK2, FZD5, SNCA, BDKRB1, CMPK2, PLSCR4, CASP7, ADAM9, S100A8, HMGB2, ADM, SIRPA, PLSCR3, CD68, TRIB1, MGST2, CHUK
GOBP_NEGATIVE_REGULATION_OF_RESPONSE_TO_STIMULUS	0.00148334	0.0430564	0.45506	-0.3824	-1.23073	1411	H19, KRT1, PDCD4, SPINK5, ALOX12, NDRG4, NBL1, GAS6, HSPA1B, TGFBR3, SEMA3F, WNT4, CTNNBIP1, LGALS3, OGT, ERBB3, RIOK3, TMBIM1, NFKBIA, IGFBP5, PIK3R2, GLG1, SUSD4, CD46, WNT5A, CD9, EMD, FZD1, ZNF385A, TIMP3, ULK3, SIRT2, PPP3CA, NXN, TOB1, ZBTB7B, CAV2, CTNNB1, MAPK14, SRC, SEMA4A, CTTN, AR, IL1R2, SORL1, RGS14, BMP7, IGF1R, WDR41, FOXP1, ZBTB7A, DAB2IP, PRKDC, LGR4, NOD2, RGS5, PHIP, FEM1A, EP…
GOBP_REGULATION_OF_IMMUNE_EFFECTOR_PROCESS	0.00152759	0.0441727	0.45506	0.39612	1.42954	329	ANXA1, B2M, HLA-B, CD74, HLA-DRB1, SERPINB4, RPS19, C1QBP, BST2, KLK5, HLA-DRA, HLA-F, SLC7A5, CEACAM1, HLA-A, LITAF, LAPTM5, HLA-E, JUNB, KLK7, MIF, EXOSC3, MYD88, DDX1, IL4R, HLA-DMB, TAP2, PYCARD, RAC2, C3, ADORA2B, DDX60, PTPRC, SERPING1, THOC1, ITGB2, FZD5, SLC15A4, HSPD1, MLH1, CCR2, TFRC, CCL19, HLA-C, CFH, SHB, MZB1, TYROBP, CRK, SMAD7, PTAFR, CD81, IL1R1, PTPRJ, NSD2, NCKAP1L, DDX21, CD4…
GOBP_REGULATION_OF_AXON_EXTENSION	0.00155255	0.0447252	0.45506	-0.590303	-1.59655	78	SEMA3F, CDH1, WNT5A, GOLGA4, SEMA4A, CTTN, RUFY3, SEMA4C, CYFIP1, SEMA6D, PAFAH1B1, SHTN1, RTN4, MAP1B, SEMA4D, RYK, PLXNA3, MACF1, SEMA3E, CXCL12, FN1, SMURF1, ANAPC2, CDKL5, IFRD1, RAB21, DNM2, HDAC6, SRF, SEMA5A, MEGF8, VEGFA, ARHGAP4
GOBP_VACUOLAR_TRANSPORT	0.00157069	0.0450776	0.45506	-0.51879	-1.51919	155	TRAK1, CHMP4B, HGSNAT, SORL1, VPS37C, UBXN6, VPS28, SORT1, LRP1, MVB12A, RAB12, PINK1, AP3D1, HOOK3, LAMP1, CLU, VPS39, HOOK2, ATP13A2, VPS36, CHMP1A, VPS51, RHOB, SCARB2, VPS52, VAMP7, BECN1, LAMP2, VPS13D, VPS53, IGF2R, PLEKHF2, TMEM106B, ANKFY1, CHMP2A, PLEKHM1, SNX27, KIF13A, SPTBN5, VPS54, CHMP4A, RILP, CHMP1B, VPS8, STAM2, SQSTM1, SMURF1, CHMP7, HOOK1, LRRK2, VPS41, MON1B, GNPTAB, VPS33A, P…
GOBP_REGULATION_OF_ADAPTIVE_IMMUNE_RESPONSE	0.00157994	0.0451734	0.45506	0.456632	1.55355	183	ANXA1, B2M, HLA-B, HLA-DRB1, HLA-DRA, HLA-F, IRF1, CEACAM1, HLA-A, HLA-E, JUNB, EXOSC3, IL4R, TAP2, PYCARD, ADA, C3, PTPRC, TYK2, THOC1, FZD5, SLC15A4, HSPD1, MLH1, IRF7, CCR2, TFRC, CCL19, HLA-C, SMAD7, PLA2G4A, CD81, IL1R1, NSD2, NCKAP1L, CD40, TNFSF13
GOBP_NEGATIVE_REGULATION_OF_WNT_SIGNALING_PATHWAY	0.0016102	0.0458666	0.45506	-0.529057	-1.53179	142	CTNNBIP1, WNT5A, EMD, FZD1, NXN, CTNNB1, MAPK14, DAB2IP, LRP1, VGLL4, SOX9, TLE5, KREMEN1, TSC2, DKK2, CTNND1, ISL1, APCDD1, TAX1BP3, TSKU, CSNK1A1, TLE2, TMEM64, IGFBP4, LRP4, RACK1, SFRP2, SOX13, LZIC, AMFR, CHD8, ZNRF3, IGFBP6, SOSTDC1, TCF7L2, INVS, OTUD5, SFRP1, SOX2, CYLD, CAV1, PRICKLE1, APC, GPC3, AMER1, MESP1, CBY1, MCC, LMBR1L, LZTS2, RUVBL2, DKK3, TLE1, GREM1, DAB2, PTPRU, WWOX, WIF1, …
GOBP_ANIMAL_ORGAN_FORMATION	0.00162726	0.0460058	0.45506	-0.615788	-1.58325	55	HES1, EMP2, WNT5A, CTNNB1, AR, BMP7, RBM20, SPRY1, CITED2, ROBO1, BMPR1A, ISL1, RBPJ, SULF1, FGFR2, TGFBR2, NTF4
GOBP_NEGATIVE_REGULATION_OF_AXONOGENESIS	0.00162726	0.0460058	0.45506	-0.610919	-1.57436	56	SEMA3F, CDH1, WNT5A, SEMA4A, RUFY3, SEMA4C, SEMA6D, RGMA, PSEN1, ULK1, RTN4, LRP4, SEMA4D, RYK, ULK2, PLXNA3, SEMA3E
GOBP_REGULATION_OF_COMPLEMENT_ACTIVATION_CLASSICAL_PATHWAY	0.00163575	0.0460058	0.45506	-0.922868	-1.58629	6	SUSD4, CD46
GOBP_ANTERIOR_POSTERIOR_PATTERN_SPECIFICATION	0.00164374	0.0460058	0.45506	-0.508974	-1.50006	169	SSBP3, HES1, CTNNBIP1, ATP6AP2, WNT5A, BHLHE40, CTNNB1, HES2, PBX1, PRKDC, HOXD10, RARG, BPTF, SKI, PGAP1, SMO, EP300, BMPR1A, PSEN1, TBX3, BTG2, HIPK2, HOXB7, BASP1, POFUT1, RBPJ, WLS, SFRP2, KMT2A, HOXA9, SFRP1, KDM2B, MIB1, TBX6, HOXA10, LRP6, PRICKLE1, HOXD13, NLE1, HOXD9, GPC3, SRF, TMED2, MESP1, MED12, ABI1, HOXA5, NKX3-1, ACVR2A, RING1, TSHZ1, PCDH8, HOXA7, TP53, LFNG, LRP5, HOXB2, MEOX1, …
GOBP_PROTEIN_LOCALIZATION_TO_POSTSYNAPSE	0.00164701	0.0460058	0.45506	-0.68625	-1.63509	35	ERBB2, OGT, CLSTN1, HRAS, NSG1, DLG1, IQSEC2, RAB8A, DAG1
GOBP_REGULATION_OF_TRANSMEMBRANE_RECEPTOR_PROTEIN_SERINE_THREONINE_KINASE_SIGNALING_PATHWAY	0.00165124	0.0460058	0.45506	-0.483799	-1.43746	225	NBL1, HES1, ZNF703, TGFBR3, OGT, GLG1, WNT5A, GIPC1, FZD1, TOB1, CAV2, SORL1, BMP7, NOTCH2, ZBTB7A, LRP1, NUMA1, BCL9L, ILK, SKI, NUP93, NEO1, ENG, SPRY1, CITED2, EP300, BMPR1A, FSTL1, STUB1, RGMA, HDAC2, CDKN2B, SAP30L, TRIM33, SUDS3, HIPK2, ZEB2, RBBP7, PPARA, CREBBP, RBPJ, SFRP2, SULF1, ACVR1B, ARID4A, MTMR4, CRIM1, INTS9, ARID4B, SIRT1, RNF111, SOSTDC1, LTBP4, FLCN, SPRED1, TGFBR2, SFRP1
GOBP_METANEPHRIC_TUBULE_FORMATION	0.00167385	0.0464662	0.45506	-0.94775	-1.56813	5	WNT4, SOX9
GOBP_RRNA_METHYLATION	0.00169301	0.0468277	0.45506	0.746077	1.88922	22	FBL, METTL5, TRMT112, FTSJ3, TFB2M, NSUN5, BUD23, NOP2, MRM2, EMG1, NSUN3, DIMT1, ZCCHC4
GOBP_COMMON_BILE_DUCT_DEVELOPMENT	0.00170247	0.0469192	0.45506	-0.94764	-1.56795	5	HES1, NOTCH2, SOX9
GOBP_MAMMARY_GLAND_MORPHOGENESIS	0.00171382	0.0470623	0.45506	-0.675878	-1.64404	38	WNT4, IGFBP5, WNT5A, DDR1, CAPN1, SRC, AR, KDM5B, ESR1, TBX3, STAT6, MED1, FGFR2, SOSTDC1, TGFBR2, PGR, CAV1, SCRIB
GOBP_CELL_PROJECTION_ASSEMBLY	0.00172148	0.0471032	0.45506	-0.425744	-1.33974	527	VAV3, PIK3R1, EMP2, LIMK2, MTSS1, SRC, CTTN, CAPG, WASF2, HRAS, LAMA5, ARF6, DEF8, CSNK1D, CDC42EP4, CAPZB, TBC1D10A, PCNT, MYLK, EPS8L2, CYFIP1, CDK10, MAP4K4, VANGL2, MTSS2, MINK1, EZR, AUTS2, SYNE2, WASHC1, TBC1D2, RAB5A, SGSM3, ARHGEF4, UNC119B, PARVA, TBC1D17, RAP2C, SHTN1, ZMYND8, ARHGAP35, ROCK1, IFT27, TBC1D10B, EVL, KANK1, TMEM80, ESPN, RDX, FAM98A, ATXN10, MAP4, PCM1, EMP3, ARHGEF7, CNT…
GOBP_ENDOCYTOSIS	0.00174996	0.0474914	0.45506	-0.413734	-1.31027	615	VAV3, RHOV, GAS6, LGALS3, RAB5B, WNT5A, CD9, APP, PROM2, PPP3CA, CDC42SE1, CAV2, SRC, CTTN, MFGE8, SORL1, WASF2, HRAS, ARF6, CSNK1D, VPS28, SORT1, NOD2, HSPG2, EPN2, LRP1, USP33, RALBP1, CREG1, APPL1, VAMP2, AP3D1, NECAP1, ESYT2, CLTB, CLU, PPP3R1, EPN1, SNX12, SNX1, SDC1, CCL2, HNRNPK, NR1H2, EZR, EEF2K, HOOK2, RAB5A, DPP4, LRPAP1, TM9SF4, TSC2, ELMO2, RAB5C, EFNB2, ANKRD13D, ARHGAP27, MICALL1, …
GOBP_MORPHOGENESIS_OF_AN_EPITHELIUM	0.00175169	0.0474914	0.45506	-0.431259	-1.34805	449	GJA1, NDRG4, HES1, TMEM79, WNT4, CTNNBIP1, IGFBP5, PRKX, WNT5A, BRD2, DDR1, FZD1, TNC, MTSS1, CTNNB1, SRC, AR, LAMA5, BMP7, LMO4, FOXP1, NOTCH2, DAAM1, PBX1, LGR4, DVL3, KDM5B, RARG, SEMA4C, SOX9, CD44, GRHL2, VANGL2, PPP3R1, PAFAH1B1, JAG1, ILK, MMP14, ESR1, SKI, EZR, RREB1, PRKACA, ENG, SPRY1, CITED2, EGFR, ESRP2, SPINT2, SMO, TIAM1, TSC2, COL5A1, EFNB2, ARHGAP35, RHOB, RGMA, PSEN1, TBX3, ARHGE…
GOBP_COLLATERAL_SPROUTING	0.00175433	0.0474914	0.45506	-0.705881	-1.60979	26	CRABP2, APP, EFNA5, RGMA, ULK1, SEMA4D, ULK2, DVL1, IST1, IFRD1, NIN, HDAC6, NPR2
GOBP_EMBRYONIC_HEART_TUBE_DEVELOPMENT	0.00176646	0.0475389	0.45506	-0.596897	-1.57298	67	NDRG4, HES1, WNT5A, CTNNB1, NOTCH2, VANGL2, ENG, CITED2, SMO, PSEN1, TBX3, SUFU, YAP1, MED1, CDC42, TEAD2, EDN1, TGFBR2, DVL1, MIB1, TBX6, CLUAP1, OVOL2, IFT172, IFT122, PKD2, SRF, TMED2, MESP1, IFT52, ECE1
GOBP_REGULATION_OF_NATURAL_KILLER_CELL_MEDIATED_IMMUNITY	0.00176854	0.0475389	0.45506	0.662467	1.87209	44	HLA-B, SERPINB4, HLA-F, CEACAM1, HLA-A, HLA-E
GOBP_NEGATIVE_REGULATION_OF_CELL_DIFFERENTIATION	0.00177918	0.0476571	0.45506	-0.425314	-1.33839	527	PDCD4, CCND1, HES1, SEMA3F, NOTCH3, WNT4, ERBB2, PIK3R1, CDH1, NFKBIA, IGFBP5, WNT5A, APP, MAFB, DDX6, SIRT2, HDAC5, PPP3CA, TOB1, ZBTB7B, TSPO, CTNNB1, MEIS2, SEMA4A, RUFY3, JDP2, SORL1, BMP7, FOXP1, DAB2IP, PBX1, SORT1, ABCA5, ANKRD17, RARG, SEMA4C, NELFB, CTDSP1, SOX9, MEIS1, GRHL2, HOOK3, BCL11A, SEMA6D, ZFP36L1, SLC6A4, JAG1, PTN, N4BP2L2, ISL2, SKI, EFNA1, TP53INP1, NR1H2, MECP2, CEBPA, SPR…
GOBP_STEM_CELL_DEVELOPMENT	0.00179085	0.0476996	0.45506	-0.579335	-1.57541	80	EDN3, HES1, SEMA3F, SEMA4A, LAMA5, BMP7, MSI2, SEMA4C, SOX9, SEMA6D, JAG1, ENG, CITED2, SMO, BMPR1A, PEF1, ISL1, PDCD6, PHACTR4, SEMA4D, CDC42, EDN1, SEMA3E, SETD2, FN1, OVOL2, FAM172A
GOBP_REGULATION_OF_JNK_CASCADE	0.00179326	0.0476996	0.45506	-0.533112	-1.52265	125	PDCD4, TGFBR3, WNT5A, APP, HRAS, IGF1R, DAB2IP, NOD2, PINK1, NCOR1, MAP4K4, SH3RF2, PAFAH1B1, MINK1, EGFR, TAOK1, MAP2K7, TAOK2, AIDA, HIPK2, TPD52L1, NOD1, DUSP22, GPS2, MAP3K11, WNT7B, MDFIC, ZMYND11, TNIK, CCN2, FZD7, MAP2K4, TRAF2, CYLD, RB1CC1, MAP3K5, PER1, MTURN, MBIP
GOBP_ERAD_PATHWAY	0.00181624	0.0480854	0.45506	-0.549927	-1.54349	104	BCAP31, NCCRP1, TMEM259, UBXN6, HM13, NPLOC4, BAG6, OS9, STT3B, FBXO44, TRIM13, UGGT1, STUB1, SVIP, DNAJB12, CANX, UBE2G2, AUP1, EDEM3, USP14, TMUB2, FOXRED2, RNF139, RNF5, FBXO27, RHBDD2, RNF185, YOD1, TMEM129, CCDC47, MAN1A2, ATXN3, AMFR, RNF103, USP25, ERLIN2, TMUB1, MAN1B1, ECPAS, CAV1, DNAJB2, FBXO17, ERLIN1, UBQLN2, RNF121, NGLY1, MAN1A1, VCP, JKAMP
GOBP_REGULATION_OF_CELLULAR_RESPONSE_TO_STRESS	0.00182563	0.0480854	0.45506	-0.41728	-1.3213	608	H19, PDCD4, TGFBR3, BCAP31, PIK3R1, WNT5A, APP, NUPR1, ZNF385A, DNAJB1, ZBTB7B, TMEM259, SMARCD2, HRAS, BMP7, IGF1R, ERP29, TOP2B, DAB2IP, PRKDC, NOD2, SEMA4C, PINK1, CD44, NCOR1, DMAP1, HDGFL2, KAT2B, IER3, CLU, MAP4K4, ERCC1, SH3RF2, BAG6, PAFAH1B1, PTN, PTPRF, MINK1, LETM1, OTUB1, HNRNPK, NEO1, NR1H2, EZR, DDX5, ARID1B, DDRGK1, KREMEN1, SMARCA2, EGFR, EP300, PBRM1, TAOK1, MAP2K7, MMS19, NUDT16…
GOBP_REGULATION_OF_SKELETAL_MUSCLE_ADAPTATION	0.00182666	0.0480854	0.45506	-0.886425	-1.65855	9	IGFBP5, PPP3CA, ATP2A2, GTF2IRD1, CAMK2G
GOBP_REGULATION_OF_CELL_MORPHOGENESIS	0.00187834	0.0492756	0.45506	-0.482964	-1.43487	219	WNT5A, MFSD2A, BAIAP2, CDC42SE1, F11R, SRC, SEMA4A, CDC42EP4, PRKDC, DVL3, SPARC, PHIP, CAPZB, PLXNB1, CD44, EFNA5, MYH14, BCL11A, BCL9L, CYFIP1, PAFAH1B1, CCL2, EZR, RREB1, EEF2K, MECP2, TIAM1, PARVA, ARHGAP35, CFDP1, KANK1, TAOK2, RDX, DAPK3, DLG1, ARHGEF7, SH3D19, DAG1, ZMYM4, PDZD8, SEMA4D, NF2, ARPIN, MUL1, SEPTIN7, PRPF40A, ZMYM3, MKLN1, PLXNA3, MACF1, OBSL1, STRIP1, CAMSAP1, SEMA3E, AGO4, …
GOBP_RESPONSE_TO_PEPTIDE	0.00188564	0.049298	0.45506	-0.437275	-1.36085	428	GJA1, NAGK, TGFBR3, FOSL2, PIK3R1, OGT, NFKBIA, IGFBP5, PIK3R2, SREBF1, APP, EIF4EBP2, COL1A1, BAIAP2, HDAC5, PPP3CA, ZBTB7B, NUCKS1, CAV2, MAPK14, SRC, SORL1, HRAS, BMP7, IGF1R, PRKDC, SORT1, NOD2, PHIP, LRP1, KLF3, APPL1, VAMP2, SCNN1A, KAT2B, CYFIP1, ZFP36L1, JAG1, AKT2, EEF2K, ARID1B, PRKACA, YWHAG, PRKAR1A, TRIM41, TSC2, WDTC1, BSG, EPM2AIP1, ROCK1, CTSD, ECHDC3, PSEN1, GRB7, LPIN3, MYO1C, K…
GOBP_AUTOPHAGOSOME_ORGANIZATION	0.00189685	0.0494218	0.45506	-0.545254	-1.54007	111	NUPR1, ULK3, PIK3C2B, RAB1B, PINK1, LRBA, TP53INP1, ATP13A2, RAB5A, ATG4D, ATP2A2, WDR45B, CTSD, PSEN1, ULK1, EHMT2, BECN1, TOM1, SEC22B, ATG13, ATG9A, RNF5, MAP1LC3A, ATG101, SNX7, ZFYVE26, SNX30, ULK2, ATG4B, TMEM39A, SNX4, PIKFYVE, PACS2, SMURF1, TRAF6, RB1CC1, LRRK2, RAB43, ATG2B, MTOR, NSFL1C, UBQLN2, PIK3C3, TBC1D14, ATG16L2, WIPI2, MOAP1
GOBP_CARBOHYDRATE_CATABOLIC_PROCESS	0.00190656	0.0495058	0.45506	-0.517155	-1.49244	137	HK1, PGD, OGT, APP, PYGB, NUPR1, SORD, ZBTB7A, GM2A, NCOR1, PFKL, KAT2B, IER3, ARNT, PRKACA, PPP1R3B, EP300, SCARB2, PRKAG1, PSEN1, EIF6, JMJD8, INSR, PPARA, BAD, PRKAA1, DERA, AGL, FLCN, GLB1, GK5, ADPGK, RB1CC1, MLST8, MAN2B1, TKFC, GPI, MTOR, HDAC4, PRXL2C, PKM, MAN2C1, RPTOR, MAN2B2, PPP1CA, IDNK, TP53, HEXB, FUT8, ALDOC, LRP5, PPP1CB, FBP1, FOXK2, IGF1, FOXK1, CBFA2T3, NEU3
GOBP_REGULATION_OF_GLYCOLYTIC_PROCESS	0.00192499	0.0498147	0.45506	-0.651144	-1.61838	46	OGT, APP, NUPR1, ZBTB7A, NCOR1, KAT2B, IER3, ARNT, PRKACA, EP300, PRKAG1, PSEN1, EIF6, JMJD8, INSR, PPARA, PRKAA1, FLCN, MLST8, MTOR, HDAC4, PRXL2C, RPTOR, FBP1, IGF1, CBFA2T3
GOBP_CARDIAC_CHAMBER_MORPHOGENESIS	0.00193324	0.0498594	0.45506	-0.554954	-1.55522	103	HES1, TGFBR3, CPE, WNT5A, FZD1, BMP7, NOTCH2, GRHL2, JAG1, ENG, CITED2, ADAMTS1, SMO, ROBO1, PPP1R13L, BMPR1A, PARVA, DSP, TBX3, ISL1, MDM2, MED1, RBPJ, SFRP2, SOS1, EGLN1, SOX4, FGFR2, ZFPM1, TGFBR2, SLIT3, OVOL2, PTCD2, CCN1

## Sheet: Cluster 4
Supplementary Table 5 Differentially expressed pathways comparing the study groups
pathway	pval	padj	log2err	ES	NES	size	leadingEdge
GOBP_ADAPTIVE_IMMUNE_RESPONSE	7.5013e-32	5.72949e-28	1.46752	0.648777	2.59117	476	IGHG2, IGHG1, IGLC1, IGKC, IGHG3, IGHM, IGHG4, IGLC2, HLA-DRB1, B2M, HLA-B, HLA-DPB1, IRF1, HLA-DRA, HLA-DQB1, CD74, HLA-DRB5, TAP1, C1QB, TRBC2, HLA-DQA1, TNFRSF21, CD3D, HLA-A, CTSS, HLA-DMB, HLA-DPA1, CTSC, IGHA1, C1QA, C1S, C1QC, HLA-DMA, PTPRC, CD8A, CD81, SERPING1, C1QBP, CTSL, TRAC, SLAMF7, ANXA1, TRBC1, C3, FCER1G, SH2D1A, CCR2, JUNB, CD3E, ZAP70, HLA-F, CD8B, IL6ST, TNFRSF1B, IL1R1, TAP2…
GOBP_ADAPTIVE_IMMUNE_RESPONSE_BASED_ON_SOMATIC_RECOMBINATION_OF_IMMUNE_RECEPTORS_BUILT_FROM_IMMUNOGLOBULIN_SUPERFAMILY_DOMAINS	5.37565e-21	2.05296e-17	1.18665	0.660845	2.52993	305	IGHG2, IGHG1, IGLC1, IGKC, IGHG3, IGHM, IGHG4, IGLC2, HLA-DRB1, B2M, HLA-B, HLA-DRA, CD74, C1QB, HLA-A, CTSC, IGHA1, C1QA, C1S, C1QC, PTPRC, CD8A, CD81, SERPING1, C1QBP, ANXA1, C3, FCER1G, CCR2, JUNB, HLA-F, TNFRSF1B, IL1R1, TAP2, HLA-E, TMEM98, CRTAM, RFTN1, ICAM1, PTPN6, CD27, TNFSF13B, CCL19, CEACAM1, TCIRG1, C2, IGLC7, IL6R, STAT3, IRF7, PRF1, IL4R, JAK3, RELB, TNFAIP3, CSF2RB, GATA3, CD1A, N…
GOBP_LYMPHOCYTE_MEDIATED_IMMUNITY	4.3175e-20	1.09924e-16	1.16018	0.672074	2.54337	290	IGHG2, IGHG1, IGLC1, IGKC, IGHG3, IGHM, IGHG4, IGLC2, HLA-DRB1, B2M, HLA-B, HLA-DRA, NKG7, CD74, C1QB, HLA-A, CTSC, IGHA1, C1QA, C1S, C1QC, PTPRC, CD8A, CD81, SERPING1, C1QBP, SLAMF7, C3, FCER1G, SH2D1A, CCR2, HLA-F, RASGRP1, CD2, TNFRSF1B, IL1R1, TAP2, HLA-E, CRTAM, RFTN1, ICAM1, PTPN6, TUBB4B, CORO1A, CD27, CEACAM1, TCIRG1, C2, IGLC7, IRF7, PRDX1, PRF1, IL4R, CSF2RB, GATA3, CD1A, HPRT1, LAG3, C…
GOBP_IMMUNE_EFFECTOR_PROCESS	7.72462e-20	1.39912e-16	1.15122	0.543605	2.20206	568	IGHG2, IGHG1, IGLC1, IGKC, IGHG3, IGHM, IGHG4, IGLC2, HLA-DRB1, B2M, HLA-B, HLA-DRA, NKG7, CD74, C1QB, HLA-A, HLA-DMB, CTSC, IGHA1, LCP1, C1QA, C1S, LAPTM5, C1QC, PTPRC, CFH, BST2, CD8A, MZB1, CD81, SERPING1, SPON2, XBP1, WDR1, LGALS1, C1QBP, SLAMF7, ANXA1, KLK7, SLC7A5, TYROBP, C3, FCER1G, SH2D1A, TGFB3, NMI, MAPKAPK2, CCR2, JUNB, HLA-F, RASGRP1, CD2, TNFRSF1B, IL1R1, TAP2, MDK, HLA-E, RAC2, TME…
GOBP_REGULATION_OF_IMMUNE_SYSTEM_PROCESS	9.15896e-20	1.39912e-16	1.15122	0.423256	1.81005	1332	IGHG2, IGHG1, S100A7, IGLC1, IGKC, IGHG3, IGHM, IGHG4, CCL5, HLA-DRB1, B2M, HLA-B, APOD, HLA-DPB1, IRF1, HLA-DRA, HLA-DQB1, HSPA8, CD74, HLA-DRB5, C1QB, TRBC2, HLA-DQA1, CXCL10, TNFRSF21, CD3D, HLA-A, CTSS, HLA-DMB, HLA-DPA1, CTSC, IGHA1, STAT1, C1QA, FBN1, C1S, LAPTM5, C1QC, HLA-DMA, PTPRC, CFH, BST2, CD8A, MZB1, CD81, SERPING1, HCST, CYBA, LCK, SPON2, XBP1, IKZF3, LGALS1, C1QBP, TRAC, IRS2, RAS…
GOBP_BIOLOGICAL_PROCESS_INVOLVED_IN_INTERSPECIES_INTERACTION_BETWEEN_ORGANISMS	6.96219e-19	8.58491e-16	1.12391	0.414995	1.77888	1387	IGHG2, IGHG1, FABP4, S100A7, IGHG3, IGHM, IGHG4, CCL5, LYZ, PI3, HLA-DRB1, KRT16, B2M, HLA-B, WFDC2, SOD2, IFITM1, IRF1, NKG7, HSPA8, DEFB4A, CD74, SLPI, C1QB, RPL30, CXCL10, RPS15A, COTL1, HLA-A, IFI27, CTSS, GZMA, HLA-DPA1, RPL39, IFITM3, IFI6, IGHA1, STAT1, C1QA, C1S, C1QC, PTPRC, CFH, BST2, FAU, CD81, SERPING1, CYBA, LCK, CASP4, SPON2, XBP1, IKZF3, LGALS1, C1QBP, CTSL, TRAC, SLAMF7, CXCL9, AN…
GOBP_LEUKOCYTE_MEDIATED_IMMUNITY	8.48296e-19	8.58491e-16	1.12391	0.614949	2.41994	377	IGHG2, IGHG1, IGLC1, IGKC, IGHG3, IGHM, IGHG4, IGLC2, HLA-DRB1, B2M, HLA-B, HLA-DRA, NKG7, CD74, C1QB, HLA-A, CTSC, IGHA1, C1QA, C1S, C1QC, PTPRC, BST2, CD8A, CD81, SERPING1, SPON2, WDR1, C1QBP, SLAMF7, TYROBP, C3, FCER1G, SH2D1A, CCR2, HLA-F, RASGRP1, CD2, TNFRSF1B, IL1R1, TAP2, HLA-E, RAC2, CRTAM, RFTN1, ICAM1, PTPN6, TUBB4B, CORO1A, CD27, CEACAM1, TCIRG1, C2, IGLC7, IRF7, PRDX1, PRF1, ITGB2, I…
GOBP_POSITIVE_REGULATION_OF_IMMUNE_SYSTEM_PROCESS	8.99179e-19	8.58491e-16	1.11466	0.464669	1.9412	946	IGHG2, IGHG1, S100A7, IGLC1, IGKC, IGHG3, IGHM, IGHG4, CCL5, HLA-DRB1, B2M, HLA-B, HLA-DPB1, IRF1, HLA-DRA, HLA-DQB1, HSPA8, CD74, HLA-DRB5, C1QB, TRBC2, HLA-DQA1, CXCL10, TNFRSF21, CD3D, HLA-A, CTSS, HLA-DMB, HLA-DPA1, CTSC, IGHA1, C1QA, C1S, LAPTM5, C1QC, HLA-DMA, PTPRC, CFH, CD8A, MZB1, CD81, SERPING1, CYBA, LCK, SPON2, XBP1, LGALS1, C1QBP, TRAC, IRS2, ANXA1, KLK7, SLC7A5, GBP1, PARP9, TYROBP,…
GOBP_POSITIVE_REGULATION_OF_IMMUNE_RESPONSE	4.66618e-18	3.96003e-15	1.09593	0.513302	2.09913	653	IGHG2, IGHG1, IGLC1, IGKC, IGHG3, IGHM, IGHG4, CCL5, HLA-DRB1, B2M, HLA-B, HLA-DPB1, IRF1, HLA-DRA, HLA-DQB1, HSPA8, CD74, HLA-DRB5, C1QB, TRBC2, HLA-DQA1, TNFRSF21, CD3D, HLA-A, CTSS, HLA-DMB, HLA-DPA1, IGHA1, C1QA, C1S, LAPTM5, C1QC, HLA-DMA, PTPRC, CFH, CD8A, CD81, SERPING1, CYBA, LCK, XBP1, C1QBP, TRAC, ANXA1, KLK7, GBP1, PARP9, TYROBP, TRBC1, GBP5, C3, FCER1G, SH2D1A, PRNP, NMI, IFIH1, MAPKA…
GOBP_DEFENSE_RESPONSE	7.25213e-18	5.53918e-15	1.08644	0.40502	1.73877	1433	IGHG2, IGHG1, FABP4, S100A7, IGHG3, IGHM, IGHG4, CCL5, LYZ, PI3, HLA-DRB1, KRT16, HLA-B, APOD, WFDC2, IFITM1, TMSB4X, IRF1, NKG7, HSPA8, DEFB4A, CD74, SLPI, TAP1, C1QB, RPL30, CXCL10, COTL1, HLA-A, IFI27, CTSS, HLA-DPA1, RPL39, CTSC, IFITM3, IFI6, IGHA1, STAT1, C1QA, C1S, LAPTM5, C1QC, CD48, PTPRC, CFH, BST2, FAU, CD81, SERPING1, CYBA, LCK, CASP4, SPON2, LGALS1, C1QBP, DPEP1, SLAMF7, TMEM258, CXC…
GOBP_REGULATION_OF_IMMUNE_RESPONSE	4.44041e-17	3.08326e-14	1.06721	0.474934	1.96158	810	IGHG2, IGHG1, IGLC1, IGKC, IGHG3, IGHM, IGHG4, CCL5, HLA-DRB1, B2M, HLA-B, HLA-DPB1, IRF1, HLA-DRA, HLA-DQB1, HSPA8, CD74, HLA-DRB5, C1QB, TRBC2, HLA-DQA1, TNFRSF21, CD3D, HLA-A, CTSS, HLA-DMB, HLA-DPA1, IGHA1, C1QA, C1S, LAPTM5, C1QC, HLA-DMA, PTPRC, CFH, CD8A, CD81, SERPING1, HCST, CYBA, LCK, XBP1, C1QBP, TRAC, ANXA1, KLK7, GBP1, PIGR, PARP9, TYROBP, TRBC1, GBP5, C3, FCER1G, SH2D1A, PRNP, NMI, …
GOBP_DEFENSE_RESPONSE_TO_OTHER_ORGANISM	2.46891e-15	1.57146e-12	1.00732	0.439184	1.82654	953	IGHG2, IGHG1, S100A7, IGHG3, IGHM, IGHG4, CCL5, LYZ, PI3, KRT16, HLA-B, WFDC2, IFITM1, IRF1, NKG7, HSPA8, DEFB4A, CD74, SLPI, C1QB, RPL30, CXCL10, COTL1, HLA-A, IFI27, CTSS, HLA-DPA1, RPL39, IFITM3, IFI6, IGHA1, STAT1, C1QA, C1S, C1QC, PTPRC, CFH, BST2, FAU, SERPING1, CYBA, LCK, CASP4, SPON2, C1QBP, SLAMF7, CXCL9, ANXA1, EMILIN1, KLK7, GBP1, UBE2L6, PARP9, TYROBP, GBP5, C3, FCER1G, SH2D1A, RNF213…
GOBP_B_CELL_MEDIATED_IMMUNITY	8.04978e-14	4.72956e-11	0.954542	0.721574	2.54188	152	IGHG2, IGHG1, IGLC1, IGKC, IGHG3, IGHM, IGHG4, IGLC2, CD74, C1QB, IGHA1, C1QA, C1S, C1QC, PTPRC, CD81, SERPING1, C1QBP, C3, FCER1G, HLA-E, PTPN6, CD27, TCIRG1, C2, IGLC7, IRF7, IL4R, CSF2RB, C1R, INPP5D, BCL10, IL2RB, NFKBIZ
GOBP_ANTIGEN_RECEPTOR_MEDIATED_SIGNALING_PATHWAY	1.0283e-13	5.61009e-11	0.954542	0.681963	2.47875	193	IGHG2, IGHG1, IGLC1, IGKC, IGHG3, IGHM, IGHG4, HLA-DRB1, HLA-DPB1, HLA-DQB1, TRBC2, TNFRSF21, CD3D, HLA-A, IGHA1, LAPTM5, PTPRC, CD8A, CD81, LCK, TRAC, GBP1, TRBC1, SH2D1A, PRNP, CD3E, ZAP70, CD8B, CD79A, FYB1, CMTM3, RFTN1, PTPRJ, NFATC2, PTPN6, THEMIS, SKAP1, CD3G, CEACAM1, ELF1, IGLC7, LCP2, GATA3, CD38, MNDA, CARD11, INPP5D, BAX, LAT2, BTN3A1, BCL10, SPPL3, BTN3A3, NFKBIZ, LAT, SPG21
GOBP_RESPONSE_TO_BACTERIUM	1.13667e-12	5.78794e-10	0.91012	0.499077	2.02128	534	IGHG2, IGHG1, FABP4, S100A7, IGHG3, IGHM, IGHG4, LYZ, PI3, HLA-DRB1, B2M, HLA-B, WFDC2, SOD2, DEFB4A, SLPI, RPL30, CXCL10, HLA-A, GZMA, RPL39, IGHA1, FAU, CYBA, CASP4, SPON2, XBP1, IKZF3, TRAC, CXCL9, EMILIN1, KLK7, SLC7A5, GBP1, ADH5, GBP5, C3, FCER1G, RNF213, MAPKAPK2, CEBPB, CHMP5, RARRES2, TNFRSF1B, TAP2, AKIRIN2, HLA-E, IRAK1, GBP2, CXCL11, F2R, OCIAD2, IFI44, SHC1, OAS2, CFB, RAB14, LITAF, …
GOBP_IMMUNE_RESPONSE_REGULATING_CELL_SURFACE_RECEPTOR_SIGNALING_PATHWAY	1.66052e-12	7.9269e-10	0.91012	0.580856	2.23434	315	IGHG2, IGHG1, IGLC1, IGKC, IGHG3, IGHM, IGHG4, HLA-DRB1, HLA-DPB1, HLA-DQB1, TRBC2, TNFRSF21, CD3D, HLA-A, IGHA1, LAPTM5, PTPRC, CD8A, CD81, CYBA, LCK, TRAC, GBP1, PIGR, TYROBP, TRBC1, FCER1G, SH2D1A, PRNP, NMI, CD3E, ZAP70, CD8B, CD79A, FYB1, IRAK1, CMTM3, CD47, PLSCR1, RFTN1, PTPRJ, NFATC2, PTPN6, THEMIS, SKAP1, CD3G, CEACAM1, ELF1, IGLC7, LCP2, TNFAIP3, GATA3, CD38, MNDA, CARD11, PIK3AP1, INPP…
GOBP_HUMORAL_IMMUNE_RESPONSE	4.48002e-12	2.01285e-09	0.887075	0.685172	2.44	168	IGHG2, IGHG1, S100A7, IGHG3, IGHM, IGHG4, LYZ, PI3, HLA-DRB1, WFDC2, HLA-DQB1, DEFB4A, SLPI, C1QB, RPL30, CXCL10, TNFRSF21, HLA-A, RPL39, IGHA1, C1QA, C1S, C1QC, PTPRC, CFH, FAU, CD81, SERPING1, SPON2, PSMB10, C1QBP, CXCL9, KLK7, C3, SH2D1A, CCR2, CD83, RARRES2, HLA-E, CXCL11, CFB, PTPN6, HMGN2, C2, KLK5, RPS19, POU2AF1, CXCL1, GNLY, ROMO1, GATA3
GOBP_ACTIVATION_OF_IMMUNE_RESPONSE	7.13898e-12	3.02931e-09	0.887075	0.50359	2.01796	481	IGHG2, IGHG1, IGLC1, IGKC, IGHG3, IGHM, IGHG4, HLA-DRB1, HLA-DPB1, IRF1, HLA-DQB1, HSPA8, C1QB, TRBC2, TNFRSF21, CD3D, HLA-A, CTSS, IGHA1, C1QA, C1S, LAPTM5, C1QC, PTPRC, CFH, CD8A, CD81, SERPING1, CYBA, LCK, C1QBP, TRAC, GBP1, TYROBP, TRBC1, GBP5, C3, FCER1G, SH2D1A, PRNP, NMI, IFIH1, MAPKAPK2, CD3E, ZAP70, CD8B, CD79A, FYB1, IRAK1, GBP2, FOSL1, CMTM3, IFI16, CD47, PLSCR1, RFTN1, PTPRJ, NFATC2, …
GOBP_IMMUNE_RESPONSE_REGULATING_SIGNALING_PATHWAY	4.81491e-11	1.93559e-08	0.851339	0.508461	2.00993	451	IGHG2, IGHG1, IGLC1, IGKC, IGHG3, IGHM, IGHG4, HLA-DRB1, HLA-DPB1, IRF1, HLA-DQB1, HSPA8, TRBC2, TNFRSF21, CD3D, HLA-A, CTSS, IGHA1, LAPTM5, PTPRC, CD8A, CD81, CYBA, LCK, C1QBP, TRAC, GBP1, PIGR, TYROBP, TRBC1, GBP5, FCER1G, SH2D1A, PRNP, NMI, IFIH1, MAPKAPK2, CD3E, ZAP70, CD8B, CD79A, FYB1, IRAK1, GBP2, FOSL1, CMTM3, CD47, PLSCR1, RFTN1, PTPRJ, NFATC2, PTPN6, THEMIS, SKAP1, IPO5, CD3G, DHX33, CE…
GOBP_ANTIMICROBIAL_HUMORAL_RESPONSE	1.92399e-10	7.34774e-08	0.826657	0.769423	2.52997	78	IGHG2, IGHG1, S100A7, IGHG3, IGHM, IGHG4, LYZ, PI3, WFDC2, DEFB4A, SLPI, RPL30, CXCL10, HLA-A, RPL39, IGHA1, FAU, SPON2, CXCL9, KLK7, RARRES2, HLA-E, CXCL11, HMGN2, KLK5, RPS19, CXCL1, GNLY, ROMO1
GOBP_CELL_ACTIVATION	3.22796e-10	1.17406e-07	0.814036	0.392066	1.63785	969	CCL5, HLA-DRB1, B2M, HLA-DPB1, IRF1, ADRA2C, HLA-DRA, NKG7, PDGFRA, HLA-DQB1, CD74, HLA-DRB5, TRBC2, HLA-DQA1, CXCL10, TNFRSF21, CD3D, HLA-A, HLA-DMB, HLA-DPA1, CTSC, LCP1, C1QA, LAPTM5, HLA-DMA, PTPRC, BST2, CD8A, MZB1, CD81, RAP2B, LCK, CD151, XBP1, IKZF3, GCLC, LGALS1, ACTN1, PSMB10, CTSL, TRAC, SLAMF7, IRS2, RASSF5, ANXA1, EMILIN1, CST7, TYROBP, TRBC1, PDPN, GPNMB, FCER1G, GCLM, PRNP, ACTG1, …
GOBP_LYMPHOCYTE_ACTIVATION	3.46489e-10	1.20295e-07	0.814036	0.430575	1.76004	710	CCL5, HLA-DRB1, B2M, HLA-DPB1, IRF1, HLA-DRA, NKG7, HLA-DQB1, CD74, HLA-DRB5, TRBC2, HLA-DQA1, TNFRSF21, CD3D, HLA-A, HLA-DMB, HLA-DPA1, LCP1, LAPTM5, HLA-DMA, PTPRC, BST2, CD8A, MZB1, CD81, LCK, CD151, XBP1, IKZF3, LGALS1, PSMB10, CTSL, TRAC, SLAMF7, IRS2, RASSF5, ANXA1, TYROBP, TRBC1, GPNMB, FCER1G, PRNP, RPL22, SDC4, CCR2, JUNB, CD3E, CCL21, ZAP70, HLA-F, CD83, CEBPB, RASGRP1, AIF1, CD8B, DAPL…
GOBP_CELL_KILLING	1.27186e-09	4.22369e-07	0.788187	0.634759	2.25573	167	IGHG1, LYZ, HLA-DRB1, B2M, HLA-B, HLA-DRA, NKG7, DEFB4A, RPL30, HLA-A, GZMA, CTSC, PTPRC, CFH, SLAMF7, GBP1, TYROBP, GBP5, C3, SH2D1A, HLA-F, RASGRP1, GZMH, APOL1, CD2, TAP2, HLA-E, GBP2, CRTAM, ICAM1, PTPN6, TUBB4B, HMGN2, CORO1A, CEACAM1, RPS19, PRDX1, PRF1, GNLY, GBP3, ROMO1, CD1A, HPRT1, LAG3, GZMB, TUBB, KRT6A, CTSG, CLEC7A, LGALS9, NCKAP1L, LTF, KLRD1, KLRK1
GOBP_CELLULAR_COMPONENT_MORPHOGENESIS	1.60512e-09	5.10829e-07	0.788187	-0.446435	-1.66842	660	CRABP2, NOTCH2, SEMA3C, EDN3, NOTCH3, PTN, BMP7, TSKU, BOC, CSRP1, TUBA1A, SEMA3F, MYH11, SGK1, EDNRA, STK25, VEGFA, DIP2B, MYL9, NBL1, GOLGA4, RUFY3, TMF1, PALLD, POSTN, EFNA5, PDLIM5, BCL11A, EFNB2, ANK3, SEMA3B, CXCL12, TRAK1, FGFR2, KIDINS220, AFG3L2, SYNE1, WASF2, TIAM1, CD9, PLXNB1, NES, USP9X, DHX36, FLII, BCL2, MAP2K2, MTMR2, MYCBP2, DDR1, RAC1, NFIB, TPM1, SHTN1, OBSCN, FZD4, STK11, ULK1…
GOBP_HUMORAL_IMMUNE_RESPONSE_MEDIATED_BY_CIRCULATING_IMMUNOGLOBULIN	1.86358e-09	5.6936e-07	0.774939	0.829351	2.45795	48	IGHG2, IGHG1, IGHG3, IGHM, IGHG4, C1QB, IGHA1, C1QA, C1S, C1QC, PTPRC, CD81, SERPING1, C1QBP, C3, PTPN6, C2
GOBP_INNATE_IMMUNE_RESPONSE	2.65659e-09	7.80424e-07	0.774939	0.407034	1.6868	763	IGHM, CCL5, PI3, KRT16, HLA-B, WFDC2, IFITM1, IRF1, NKG7, HSPA8, DEFB4A, CD74, SLPI, C1QB, CXCL10, HLA-A, IFI27, CTSS, HLA-DPA1, RPL39, IFITM3, IFI6, STAT1, C1QA, C1S, C1QC, CFH, BST2, FAU, SERPING1, CYBA, LCK, CASP4, SPON2, C1QBP, SLAMF7, ANXA1, GBP1, UBE2L6, PARP9, TYROBP, GBP5, C3, FCER1G, SH2D1A, ACTG1, ZYX, NMI, IFIH1, APOBEC3A, IFITM2, MAPKAPK2, CCL21, ZAP70, HLA-F, RASGRP1, AIF1, ACTR3, AP…
GOBP_PEPTIDE_ANTIGEN_ASSEMBLY_WITH_MHC_CLASS_II_PROTEIN_COMPLEX	3.01536e-09	8.53012e-07	0.774939	0.958262	2.21328	14	HLA-DRB1, B2M, HLA-DPB1, HLA-DRA, HLA-DQB1, HLA-DRB5, HLA-DQA1, HLA-DMB, HLA-DPA1, HLA-DMA
GOBP_ANTIGEN_PROCESSING_AND_PRESENTATION	3.29379e-09	8.98498e-07	0.774939	0.716755	2.45227	104	HLA-DRB1, B2M, HLA-B, HLA-DPB1, HLA-DRA, HLA-DQB1, CD74, HLA-DRB5, TAP1, HLA-DQA1, HLA-A, CTSS, HLA-DMB, HLA-DPA1, HLA-DMA, CD8A, PSMB8, CTSL, FCER1G, CCL21, HLA-F, PSME1, RAB10, TAP2, HLA-E, YTHDF1, RFTN1, ICAM1, CCL19, LGMN, IFI30, FGL2, CTSV, RELB, CD1A, PYCARD
GOBP_B_CELL_RECEPTOR_SIGNALING_PATHWAY	3.96873e-09	1.04528e-06	0.761461	0.749486	2.43955	74	IGHG2, IGHG1, IGLC1, IGKC, IGHG3, IGHM, IGHG4, IGHA1, PTPRC, CD81, LCK, CD79A, CMTM3, RFTN1, NFATC2, PTPN6, IGLC7
GOBP_T_CELL_ACTIVATION	4.72978e-09	1.2042e-06	0.761461	0.459931	1.8391	501	CCL5, HLA-DRB1, B2M, HLA-DPB1, IRF1, HLA-DRA, NKG7, HLA-DQB1, CD74, HLA-DRB5, TRBC2, HLA-DQA1, TNFRSF21, CD3D, HLA-A, HLA-DMB, HLA-DPA1, LCP1, LAPTM5, HLA-DMA, PTPRC, CD8A, CD81, LCK, CD151, XBP1, IKZF3, LGALS1, PSMB10, CTSL, TRAC, SLAMF7, ANXA1, TRBC1, GPNMB, FCER1G, PRNP, RPL22, SDC4, CCR2, JUNB, CD3E, CCL21, ZAP70, CD83, CEBPB, RASGRP1, AIF1, CD8B, DAPL1, BRD7, IL6ST, CD2, TNFRSF1B, SMAD3, PRE…
GOBP_LEUKOCYTE_MEDIATED_CYTOTOXICITY	1.44257e-08	3.5543e-06	0.74774	0.640674	2.19306	120	IGHG1, HLA-DRB1, B2M, HLA-B, HLA-DRA, NKG7, HLA-A, CTSC, PTPRC, SLAMF7, TYROBP, SH2D1A, HLA-F, RASGRP1, CD2, TAP2, HLA-E, CRTAM, ICAM1, PTPN6, TUBB4B, CORO1A, CEACAM1, PRDX1, PRF1, CD1A, HPRT1, LAG3, GZMB, TUBB, CTSG, LGALS9, NCKAP1L, KLRD1, KLRK1
GOBP_CELL_PART_MORPHOGENESIS	1.67009e-08	3.9863e-06	0.733762	-0.446252	-1.64798	579	CRABP2, NOTCH2, SEMA3C, EDN3, NOTCH3, PTN, BMP7, TSKU, BOC, TUBA1A, SEMA3F, SGK1, EDNRA, STK25, VEGFA, DIP2B, NBL1, GOLGA4, RUFY3, PALLD, POSTN, EFNA5, PDLIM5, BCL11A, EFNB2, ANK3, SEMA3B, CXCL12, TRAK1, FGFR2, KIDINS220, AFG3L2, SYNE1, WASF2, TIAM1, PLXNB1, NES, USP9X, DHX36, BCL2, MAP2K2, MYCBP2, DDR1, RAC1, NFIB, SHTN1, FZD4, STK11, ULK1, LAMB2, MYH14, B4GAT1, MAP4K4, SYNGAP1, ADNP, MYO9A, TAO…
GOBP_ANTIBACTERIAL_HUMORAL_RESPONSE	2.08478e-08	4.82531e-06	0.733762	0.826877	2.3505	39	IGHG2, IGHG1, IGHG3, IGHM, IGHG4, PI3, WFDC2, SLPI, HLA-A, RPL39, IGHA1, FAU, SPON2, KLK7, HLA-E
GOBP_CELL_MORPHOGENESIS	2.54051e-08	5.70718e-06	0.733762	-0.4144	-1.56316	823	NFIA, CRABP2, NOTCH2, SEMA3C, CLU, EDN3, NOTCH3, PTN, BMP7, TSKU, BOC, TUBA1A, SEMA3F, COL27A1, SGK1, EDNRA, HES1, AR, STK25, VEGFA, BRWD1, DIP2B, NBL1, GOLGA4, RUFY3, PALLD, POSTN, DLC1, EFNA5, PDLIM5, CDC42SE1, BCL11A, EFNB2, ANK3, SEMA3B, CXCL12, TRAK1, FGFR2, KIDINS220, ZNF385A, AFG3L2, SYNE1, YAP1, FOSL2, PHIP, WASF2, RAB25, CLDN4, TIAM1, DLG1, PLXNB1, NES, USP9X, STC1, DHX36, BCL2, PRKDC, M…
GOBP_ANTIGEN_PROCESSING_AND_PRESENTATION_OF_PEPTIDE_OR_POLYSACCHARIDE_ANTIGEN_VIA_MHC_CLASS_II	3.14537e-08	6.86409e-06	0.719513	0.851172	2.32235	32	HLA-DRB1, B2M, HLA-DPB1, HLA-DRA, HLA-DQB1, CD74, HLA-DRB5, HLA-DQA1, CTSS, HLA-DMB, HLA-DPA1, HLA-DMA, CTSL, FCER1G, LGMN, IFI30, CTSV, PYCARD
GOBP_COMPLEMENT_ACTIVATION_CLASSICAL_PATHWAY	3.4539e-08	7.32802e-06	0.719513	0.845324	2.32342	35	IGHG2, IGHG1, IGHG3, IGHM, IGHG4, C1QB, IGHA1, C1QA, C1S, C1QC, SERPING1, C1QBP, C3
GOBP_REGULATION_OF_LYMPHOCYTE_ACTIVATION	3.695e-08	7.62768e-06	0.719513	0.445602	1.76538	456	CCL5, HLA-DRB1, B2M, HLA-DPB1, IRF1, HLA-DRA, HLA-DQB1, CD74, HLA-DRB5, HLA-DQA1, TNFRSF21, HLA-A, HLA-DMB, HLA-DPA1, LAPTM5, HLA-DMA, PTPRC, MZB1, CD81, LCK, XBP1, IKZF3, LGALS1, IRS2, RASSF5, ANXA1, TYROBP, GPNMB, PRNP, SDC4, CCR2, JUNB, CD3E, CCL21, ZAP70, HLA-F, CD83, CEBPB, RASGRP1, AIF1, DAPL1, BRD7, IL6ST, CD2, TNFRSF1B, AKIRIN2, MDK, HLA-E, RAC2, CDKN1A, CD47, CRTAM, CBFB, NFATC2, SOX12, …
GOBP_REGULATION_OF_CELL_ACTIVATION	5.04653e-08	1.01435e-05	0.719513	0.423006	1.71966	575	CCL5, HLA-DRB1, B2M, HLA-DPB1, IRF1, HLA-DRA, PDGFRA, HLA-DQB1, CD74, HLA-DRB5, HLA-DQA1, TNFRSF21, HLA-A, HLA-DMB, HLA-DPA1, CTSC, LAPTM5, HLA-DMA, PTPRC, MZB1, CD81, LCK, XBP1, IKZF3, GCLC, LGALS1, IRS2, RASSF5, ANXA1, EMILIN1, CST7, TYROBP, PDPN, GPNMB, FCER1G, PRNP, SDC4, CCR2, JUNB, CD3E, CCL21, ZAP70, HLA-F, CD83, CEBPB, RASGRP1, AIF1, DAPL1, BRD7, IL6ST, CD2, TNFRSF1B, AKIRIN2, MDK, HLA-E,…
GOBP_PEPTIDE_ANTIGEN_ASSEMBLY_WITH_MHC_PROTEIN_COMPLEX	8.24313e-08	1.61438e-05	0.704976	0.914938	2.23851	18	HLA-DRB1, B2M, HLA-DPB1, HLA-DRA, HLA-DQB1, HLA-DRB5, HLA-DQA1, HLA-DMB, HLA-DPA1, HLA-DMA
GOBP_ANTIGEN_PROCESSING_AND_PRESENTATION_OF_EXOGENOUS_PEPTIDE_ANTIGEN	2.23315e-07	4.2642e-05	0.690132	0.843023	2.3741	37	HLA-DRB1, B2M, HLA-DPB1, HLA-DRA, HLA-DQB1, CD74, HLA-DRB5, HLA-DQA1, HLA-A, CTSS, HLA-DMB, HLA-DPA1, HLA-DMA, CTSL, FCER1G, HLA-F, TAP2, HLA-E, LGMN, IFI30, CTSV
GOBP_ANTIGEN_PROCESSING_AND_PRESENTATION_OF_ENDOGENOUS_ANTIGEN	2.67436e-07	4.98213e-05	0.674963	0.837088	2.25063	30	HLA-DRB1, B2M, HLA-B, HLA-DRA, CD74, TAP1, HLA-A, HLA-F, TAP2, HLA-E
GOBP_RESPONSE_TO_CYTOKINE	2.89374e-07	5.26247e-05	0.674963	0.382195	1.58607	793	FABP4, MT2A, CCL5, IFITM1, TMSB4X, IRF1, CD74, CXCL10, TNFRSF21, IFI27, CTSK, HLA-DPA1, IFITM3, STAT1, LAPTM5, PTPRC, BST2, PFKP, CASP4, XAF1, XBP1, GCLC, MSC, CXCL9, ANXA1, SRSF7, CHI3L1, GBP1, PARP9, TXNDC17, CSNK2B, GBP5, TRADD, FCER1G, GCLM, ACTG1, ZYX, IFIH1, IFITM2, MMP2, MAPKAPK2, CCR2, CCL21, AIF1, RPS16, ACTR3, IL6ST, TNFRSF1B, IL1R1, IRAK1, CCL4, GBP2, FOSL1, SRM, ADAR, CXCL11, HAX1, IF…
GOBP_LEUKOCYTE_CELL_CELL_ADHESION	3.04677e-07	5.41192e-05	0.674963	0.465093	1.82906	363	CCL5, HLA-DRB1, B2M, HLA-DPB1, IRF1, HLA-DRA, HLA-DQB1, CD74, HLA-DRB5, HLA-DQA1, TNFRSF21, HLA-A, HLA-DMB, HLA-DPA1, LAPTM5, HLA-DMA, PTPRC, CD81, LCK, XBP1, LGALS1, ANXA1, GPNMB, PRNP, SDC4, CCR2, CD3E, CCL21, ZAP70, CD83, CEBPB, RASGRP1, AIF1, DAPL1, BRD7, IL6ST, MDK, HLA-E, RAC2, IRAK1, CD47, CRTAM, CBFB, ICAM1, SOX12, PTPN6, DNAJA3, SELENOK, CORO1A, SKAP1, CD27, TNFSF13B, CCL19, CEACAM1, AKT…
GOBP_CELL_MORPHOGENESIS_INVOLVED_IN_NEURON_DIFFERENTIATION	3.49546e-07	6.06779e-05	0.674963	-0.447417	-1.63824	486	CRABP2, NOTCH2, SEMA3C, EDN3, NOTCH3, PTN, BMP7, TSKU, BOC, SEMA3F, EDNRA, HES1, STK25, VEGFA, DIP2B, GOLGA4, RUFY3, PALLD, EFNA5, PDLIM5, EFNB2, ANK3, SEMA3B, CXCL12, TRAK1, FGFR2, KIDINS220, AFG3L2, SYNE1, TIAM1, PLXNB1, USP9X, DHX36, BCL2, MAP2K2, MYCBP2, RAC1, NFIB, SHTN1, FZD4, STK11, ULK1, LAMB2, B4GAT1, SYNGAP1, ADNP, PARD3, SSNA1, USP33, TPBG, APP, PLXNA2, RYK, EFNA4, LMO4, KIF5B, ARHGEF2…
GOBP_AXON_GUIDANCE	4.35857e-07	7.23721e-05	0.674963	-0.534425	-1.81648	193	NOTCH2, SEMA3C, EDN3, NOTCH3, BMP7, BOC, SEMA3F, EDNRA, VEGFA, PALLD, EFNA5, EFNB2, SEMA3B, CXCL12, PLXNB1, MYCBP2, RAC1, NFIB, LAMB2, B4GAT1, USP33, APP, PLXNA2, RYK, EFNA4, LMO4, KIF5B, SMO, SEMA4C, PLXNA3, EDN1, DVL1, NEO1, GLI3, ECE1, SMAD4, PTK7, NCAM1, RNF165, ERBB2, NOVA2, PLXNC1, IGSF9, SEMA6D, CNTN4, LGR6, SOS1, PLXNB2, CNTN1, SEMA3G, NEXN, LYPLA2, MEGF8, EFNA3, KALRN, ISL2, PTPRM, SEMA5…
GOBP_POSITIVE_REGULATION_OF_LEUKOCYTE_CELL_CELL_ADHESION	4.35862e-07	7.23721e-05	0.674963	0.515006	1.92531	248	CCL5, HLA-DRB1, B2M, HLA-DPB1, HLA-DRA, HLA-DQB1, CD74, HLA-DRB5, HLA-DQA1, HLA-A, HLA-DMB, HLA-DPA1, HLA-DMA, PTPRC, CD81, LCK, XBP1, LGALS1, ANXA1, CCR2, CD3E, CCL21, ZAP70, CD83, RASGRP1, AIF1, BRD7, IL6ST, MDK, HLA-E, IRAK1, CD47, CBFB, SOX12, PTPN6, DNAJA3, SELENOK, CORO1A, SKAP1, CD27, TNFSF13B, CCL19, AKT1, CD6, ITGB2, SELP, IL4R, SMARCB1, VCAM1, SLC7A1, ZBTB16, RHOH, CHST2, GATA3, IL2RG, …
GOBP_ANTIGEN_PROCESSING_AND_PRESENTATION_OF_PEPTIDE_ANTIGEN_VIA_MHC_CLASS_IB	6.30772e-07	0.000102507	0.659444	0.907516	2.15216	16	B2M, HLA-B, HLA-A, HLA-F, TAP2, HLA-E
GOBP_T_CELL_RECEPTOR_SIGNALING_PATHWAY	6.74692e-07	0.00010736	0.659444	0.599359	2.06573	135	HLA-DRB1, HLA-DPB1, HLA-DQB1, TRBC2, TNFRSF21, CD3D, HLA-A, LAPTM5, PTPRC, CD8A, CD81, LCK, TRAC, GBP1, TRBC1, SH2D1A, PRNP, CD3E, ZAP70, CD8B, FYB1, RFTN1, PTPRJ, PTPN6, THEMIS, SKAP1, CD3G, CEACAM1, ELF1, LCP2, GATA3, CARD11, INPP5D, BTN3A1, BCL10, SPPL3, BTN3A3, NFKBIZ, LAT, KCNN4, LIME1, BTK, UBE2N, PIK3CA, CSK, CD247, PIK3CD, IKBKB
GOBP_DEFENSE_RESPONSE_TO_BACTERIUM	7.13484e-07	0.000111216	0.659444	0.562908	2.0472	201	IGHG2, IGHG1, IGHG3, IGHM, IGHG4, LYZ, PI3, WFDC2, DEFB4A, SLPI, RPL30, HLA-A, RPL39, IGHA1, FAU, CYBA, CASP4, SPON2, EMILIN1, KLK7, GBP1, GBP5, FCER1G, RNF213, CEBPB, RARRES2, AKIRIN2, HLA-E, GBP2, SHC1, OAS2, RAB14, TNFRSF1A, KLK5, RPS19, IL6R, TAB3, SELP, TAB2, GNLY, GBP3, ROMO1
GOBP_INFLAMMATORY_RESPONSE	8.93681e-07	0.000136519	0.659444	0.377034	1.53757	704	IGHG1, FABP4, CCL5, LYZ, HLA-DRB1, KRT16, APOD, TMSB4X, NKG7, HSPA8, CXCL10, CTSC, C1QA, PTPRC, CD81, CYBA, CASP4, LGALS1, DPEP1, TMEM258, CXCL9, ANXA1, CST7, CHI3L1, TYROBP, GBP5, TRADD, C3, NMI, MAPKAPK2, CCR2, CCL21, AFAP1L2, CEBPB, RASGRP1, AIF1, AGR2, IL6ST, ALOX5AP, RARRES2, TNFRSF1B, IL1R1, SMAD3, MDK, HLA-E, CCL4, S1PR3, GBP2, FOSL1, CXCL11, F2R, IFI16, CD47, PRCP, PLSCR1, PTPN6, ADGRE5, …
GOBP_ANTIGEN_PROCESSING_AND_PRESENTATION_OF_EXOGENOUS_PEPTIDE_ANTIGEN_VIA_MHC_CLASS_II	9.30129e-07	0.0001393	0.659444	0.873522	2.30917	28	HLA-DRB1, B2M, HLA-DPB1, HLA-DRA, HLA-DQB1, CD74, HLA-DRB5, HLA-DQA1, CTSS, HLA-DMB, HLA-DPA1, HLA-DMA, CTSL, FCER1G, LGMN, IFI30, CTSV
GOBP_ANTIGEN_PROCESSING_AND_PRESENTATION_OF_EXOGENOUS_ANTIGEN	1.03131e-06	0.000151483	0.643552	0.806043	2.38509	46	HLA-DRB1, B2M, HLA-DPB1, HLA-DRA, HLA-DQB1, CD74, HLA-DRB5, HLA-DQA1, HLA-A, CTSS, HLA-DMB, HLA-DPA1, HLA-DMA, CTSL, FCER1G, HLA-F, PSME1, TAP2, HLA-E, LGMN, IFI30, CTSV, CD1A
GOBP_REGULATION_OF_T_CELL_ACTIVATION	1.0551e-06	0.000152054	0.643552	0.474018	1.84564	337	CCL5, HLA-DRB1, B2M, HLA-DPB1, IRF1, HLA-DRA, HLA-DQB1, CD74, HLA-DRB5, HLA-DQA1, TNFRSF21, HLA-A, HLA-DMB, HLA-DPA1, LAPTM5, HLA-DMA, PTPRC, CD81, LCK, XBP1, LGALS1, ANXA1, GPNMB, PRNP, SDC4, CCR2, JUNB, CD3E, CCL21, ZAP70, CD83, CEBPB, RASGRP1, AIF1, DAPL1, BRD7, IL6ST, CD2, TNFRSF1B, MDK, HLA-E, RAC2, CD47, CRTAM, CBFB, SOX12, PTPN6, DNAJA3, SELENOK, CORO1A, CD27, TNFSF13B, CCL19, CEACAM1, AKT…
GOBP_CYTOPLASMIC_TRANSLATION	1.22144e-06	0.000172766	0.643552	0.600876	2.11511	150	YBX1, RPL34, RPL30, RPL37, RPS15A, RPL23A, RPL22L1, RPS20, RPL26, RPL39, RPS27, RPS29, RPL35A, RPS12, RPS27A, RPS25, RPL41, FAU, RPL38, RPS23, RPL17, RPS7, RPS28, RPL10A, RPL22, RPL27, RPL36A, EIF4A1, EIF3L, RPS16, RPL21, RPS3A, RPL19, RPL11, EIF3M, RPL27A, RPL31, EIF3D, ZC3H15, RPL12, RPL7A, RPL5, RPS19, RPS21, EIF2S2, RPS24, NCBP2, RPL24, RPLP2, RPS6, RPL9, RPL18A, UNK, RPL32, RPS13, HNRNPU, RP…
GOBP_AXON_DEVELOPMENT	1.64471e-06	0.000228405	0.643552	-0.445256	-1.61602	422	CRABP2, NOTCH2, SEMA3C, EDN3, NOTCH3, PTN, BMP7, TSKU, BOC, SEMA3F, TSPO, EDNRA, NREP, STK25, VEGFA, DIP2B, GOLGA4, RUFY3, PALLD, EFNA5, EFNB2, ANK3, SEMA3B, CXCL12, TRAK1, FGFR2, AFG3L2, TIAM1, PTPRF, PLXNB1, USP9X, BCL2, MAP2K2, MYCBP2, DDR1, RAC1, NFIB, SHTN1, STK11, ULK1, LAMB2, PUM2, B4GAT1, SYNGAP1, ADNP, PARD3, SSNA1, USP33, APP, PLXNA2, RYK, EFNA4, LMO4, KIF5B, ARHGEF28, SMO, SEMA4C, PLXN…
GOBP_RESPONSE_TO_TYPE_II_INTERFERON	2.10889e-06	0.000283945	0.627257	0.580658	1.98545	125	CCL5, IFITM1, IRF1, CD74, HLA-DPA1, IFITM3, STAT1, BST2, GBP1, PARP9, GBP5, ACTG1, ZYX, IFITM2, CCL21, AIF1, ACTR3, CCL4, GBP2, CD47, CDC42, CCL19, CALM1, GBP3, CX3CL1, STXBP3, PDE12, FASLG, CCL2, SNCA, SIRPA, STX8, WAS, CDC42EP2, MRC1, CALCOCO2, LGALS9, GCH1, NLRC5, SYNCRIP, ACTR2, CASP1, RPS6KB1, RPL13A
GOBP_EPITHELIUM_DEVELOPMENT	2.11899e-06	0.000283945	0.627257	-0.38066	-1.45211	1024	KRT4, KRT2, SPINK5, SPRR3, FLG, CNFN, KRT10, ALOX12, IGFBP5, RHCG, NOTCH2, SEMA3C, PHGDH, KRT13, ESR1, ACTA2, AQP1, CYSRT1, BMP7, TGM3, SPRR1B, CCND1, DAAM1, KRT15, SOX4, COL5A1, TBX3, COL27A1, PBX1, EDNRA, FOXP1, LCE3D, KRT1, ROCK2, HES1, AR, PPL, KRT78, VEGFA, FNDC3A, KDM5B, JAG2, SFRP4, MMP14, CCN1, DSP, SPINT1, KRT5, ENG, EHF, WNT16, CSTA, TSC2, CDKN1C, FOXN1, PALLD, ATRX, DLC1, CAV1, ZNF703,…
GOBP_LEUKOCYTE_PROLIFERATION	2.23396e-06	0.00029419	0.627257	0.475899	1.80757	294	CCL5, HLA-DRB1, HLA-DPB1, IRF1, CD74, TNFRSF21, HLA-A, HLA-DMB, HLA-DPA1, PTPRC, BST2, MZB1, CD81, CD151, IKZF3, PSMB10, IRS2, RASSF5, ANXA1, TYROBP, GPNMB, PRNP, SDC4, CCR2, JUNB, CD3E, ZAP70, CEBPB, RASGRP1, AIF1, IL6ST, TNFRSF1B, HLA-E, RAC2, CD79A, CDKN1A, CRTAM, NFATC2, PTPN6, DNAJA3, SELENOK, CORO1A, TNFSF13B, CCL19, TCIRG1, CD6, CCND3, BMP4, RPS6, VCAM1, SLC7A1, TNFAIP3, CSF2RB, NCK2, CD38…
GOBP_POSITIVE_REGULATION_OF_CELL_ACTIVATION	2.44405e-06	0.000312641	0.627257	0.453005	1.76494	351	CCL5, HLA-DRB1, B2M, HLA-DPB1, HLA-DRA, HLA-DQB1, CD74, HLA-DRB5, HLA-DQA1, HLA-A, HLA-DMB, HLA-DPA1, CTSC, HLA-DMA, PTPRC, CD81, LCK, XBP1, LGALS1, IRS2, ANXA1, TYROBP, CCR2, CD3E, CCL21, ZAP70, HLA-F, CD83, RASGRP1, AIF1, BRD7, IL6ST, CD2, AKIRIN2, MDK, HLA-E, CDKN1A, CD47, CBFB, NFATC2, SOX12, PTPN6, DNAJA3, SELENOK, CORO1A, CD27, TNFSF13B, CCL19, AKT1, CD6, ITGB2, SELP, IL4R, SMARCB1, VCAM1, …
GOBP_CYTOKINE_PRODUCTION	2.45594e-06	0.000312641	0.627257	0.375461	1.53306	684	HLA-DRB1, B2M, HLA-B, APOD, HLA-DPB1, TMSB4X, IRF1, CD74, TNFRSF21, LUM, HLA-A, HLA-DPA1, STAT1, LAPTM5, PTPRC, BST2, CD81, CYBA, SPON2, XAF1, XBP1, ATF4, C1QBP, CDH3, ANXA1, CHI3L1, SRGN, SLC7A5, GBP1, TYROBP, GBP5, C3, GPNMB, FCER1G, PRNP, TGFB3, NMI, IFIH1, MAPKAPK2, CCR2, CD3E, HLA-F, AFAP1L2, CD83, CEBPB, RASGRP1, SERPINB1, AIF1, IL6ST, CD2, TNFRSF1B, IL1R1, SMAD3, AKIRIN2, MDK, HLA-E, IRAK1…
GOBP_NEUROGENESIS	2.51158e-06	0.000314483	0.627257	-0.355294	-1.36919	1431	SPINK5, MAL, NFIA, CRABP2, NOTCH2, SEMA3C, PHGDH, CLU, EDN3, NOTCH3, PTN, BMP7, TSKU, BOC, BNIP3, CCND1, TUBA1A, SEMA3F, SOX4, TSPO, SYNE2, SGK1, PBX1, EDNRA, HES1, NREP, NR2F6, STK25, VEGFA, ZEB2, JAG2, MMP14, MAPK3, SPINT1, THOC2, NAV2, DIP2B, NBL1, WNT16, GOLGA4, RUFY3, S100A9, SUN1, CDKN1C, NIPBL, PALLD, POSTN, ZFHX3, ESRP1, EFNA5, PDLIM5, RAB29, BCL11A, PTK6, NAB1, RAB6A, KLK6, EFNB2, TCF4, …
GOBP_REGULATION_OF_IMMUNE_EFFECTOR_PROCESS	2.93102e-06	0.000361083	0.627257	0.454083	1.76067	340	HLA-DRB1, B2M, HLA-B, HLA-DRA, CD74, HLA-A, HLA-DMB, LAPTM5, PTPRC, CFH, BST2, MZB1, CD81, SERPING1, SPON2, XBP1, C1QBP, ANXA1, KLK7, SLC7A5, TYROBP, C3, SH2D1A, TGFB3, MAPKAPK2, CCR2, JUNB, HLA-F, RASGRP1, TNFRSF1B, IL1R1, TAP2, HLA-E, RAC2, CD47, CRTAM, PTPRJ, ICAM1, PTPN6, CCL19, LITAF, CEACAM1, KLK5, RPS19, DNAJB9, FGL2, ITGB2, NCF1, IL4R, JAK3, GATA3, CD86, CD1A, PYCARD, LAG3, ANGPT1, SASH3,…
GOBP_POSITIVE_REGULATION_OF_T_CELL_MEDIATED_CYTOTOXICITY	3.16785e-06	0.000384064	0.627257	0.808063	2.21857	33	HLA-DRB1, B2M, HLA-B, HLA-DRA, HLA-A, PTPRC, HLA-F, TAP2, HLA-E, CD1A
GOBP_T_CELL_MEDIATED_IMMUNITY	3.35023e-06	0.000398563	0.627257	0.600166	2.05076	112	HLA-DRB1, B2M, HLA-B, HLA-DRA, HLA-A, CTSC, PTPRC, CD8A, CD81, CCR2, HLA-F, TNFRSF1B, IL1R1, TAP2, HLA-E, CRTAM, RFTN1, ICAM1, CEACAM1, PRF1, GATA3, CD1A, HPRT1, SASH3, BTN3A3, NFKBIZ, WAS, SPN, HSPD1, MYO1G, NCKAP1L, KLRD1
GOBP_COMPLEMENT_ACTIVATION	3.3918e-06	0.000398563	0.627257	0.779017	2.32223	50	IGHG2, IGHG1, IGHG3, IGHM, IGHG4, C1QB, IGHA1, C1QA, C1S, C1QC, CFH, SERPING1, C1QBP, C3, CFB, C2
GOBP_ANTIGEN_PROCESSING_AND_PRESENTATION_OF_PEPTIDE_ANTIGEN	3.46134e-06	0.000400571	0.627257	0.755878	2.38959	64	HLA-DRB1, B2M, HLA-B, HLA-DPB1, HLA-DRA, HLA-DQB1, CD74, HLA-DRB5, TAP1, HLA-DQA1, HLA-A, CTSS, HLA-DMB, HLA-DPA1, HLA-DMA, CTSL, FCER1G, HLA-F, TAP2, HLA-E, LGMN, IFI30, CTSV
GOBP_POSITIVE_REGULATION_OF_CELL_CELL_ADHESION	4.64091e-06	0.000529064	0.610527	0.469019	1.77269	289	CCL5, HLA-DRB1, B2M, HLA-DPB1, HLA-DRA, HLA-DQB1, CD74, HLA-DRB5, HLA-DQA1, HLA-A, HLA-DMB, HLA-DPA1, HLA-DMA, PTPRC, CD81, LCK, XBP1, LGALS1, ANXA1, EMILIN1, PDPN, CCR2, CD3E, CCL21, ZAP70, CD83, RASGRP1, AIF1, BRD7, IL6ST, MDK, HLA-E, IRAK1, CD47, CBFB, SOX12, PTPN6, DNAJA3, SELENOK, CORO1A, SKAP1, CD27, TNFSF13B, CCL19, AKT1, CD6, ITGB2, SELP, IL4R, SMARCB1, VCAM1, SLC7A1, ZBTB16, RHOH, CHST2,…
GOBP_POSITIVE_REGULATION_OF_IMMUNE_EFFECTOR_PROCESS	6.03111e-06	0.000677435	0.610527	0.511561	1.90526	237	HLA-DRB1, B2M, HLA-B, HLA-DRA, CD74, HLA-A, HLA-DMB, LAPTM5, PTPRC, MZB1, CD81, SPON2, XBP1, ANXA1, KLK7, SLC7A5, TYROBP, C3, SH2D1A, MAPKAPK2, CCR2, HLA-F, RASGRP1, IL1R1, TAP2, HLA-E, RAC2, CRTAM, PTPRJ, PTPN6, CCL19, KLK5, RPS19, DNAJB9, ITGB2, IL4R, GATA3, CD86, CD1A, PYCARD, LAG3, SASH3, ADORA2B, BCL10, NFKBIZ, IRF5, EXOSC3, HSPD1, CLEC7A, LGALS9, KLRD1, MSH2, BTK, KLRK1, PLA2G3, CD84, SPHK2…
GOBP_POSITIVE_REGULATION_OF_LYMPHOCYTE_ACTIVATION	6.14438e-06	0.000680156	0.610527	0.474053	1.80873	302	CCL5, HLA-DRB1, B2M, HLA-DPB1, HLA-DRA, HLA-DQB1, CD74, HLA-DRB5, HLA-DQA1, HLA-A, HLA-DMB, HLA-DPA1, HLA-DMA, PTPRC, CD81, LCK, XBP1, LGALS1, IRS2, ANXA1, TYROBP, CCR2, CD3E, CCL21, ZAP70, HLA-F, CD83, RASGRP1, AIF1, BRD7, IL6ST, AKIRIN2, MDK, HLA-E, CDKN1A, CD47, CBFB, NFATC2, SOX12, PTPN6, DNAJA3, SELENOK, CORO1A, CD27, TNFSF13B, CCL19, AKT1, CD6, IL4R, SMARCB1, VCAM1, SLC7A1, ZBTB16, RHOH, GA…
GOBP_GENERATION_OF_NEURONS	6.74098e-06	0.000735537	0.610527	-0.363629	-1.39568	1230	SPINK5, NFIA, CRABP2, NOTCH2, SEMA3C, PHGDH, EDN3, NOTCH3, PTN, BMP7, TSKU, BOC, CCND1, TUBA1A, SEMA3F, SOX4, TSPO, SGK1, PBX1, EDNRA, HES1, NREP, NR2F6, STK25, VEGFA, JAG2, THOC2, DIP2B, NBL1, WNT16, GOLGA4, RUFY3, S100A9, CDKN1C, NIPBL, PALLD, POSTN, ZFHX3, ESRP1, EFNA5, PDLIM5, RAB29, BCL11A, PTK6, RAB6A, KLK6, EFNB2, TCF4, ANK3, SEMA3B, ZMIZ1, CXCL12, TRAK1, FGFR2, KIDINS220, CAMSAP3, CTDSP1,…
GOBP_REGULATION_OF_ANATOMICAL_STRUCTURE_MORPHOGENESIS	8.67293e-06	0.000931717	0.593325	-0.387614	-1.45767	771	SPINK5, CRABP2, SEMA3C, ECM1, ESR1, AQP1, BMP7, BNIP3, DAAM1, SEMA3F, FOXP1, JUP, KRT1, ROCK2, HES1, AR, HSPG2, STK25, VEGFA, HSPB6, PLCG1, BRWD1, ENG, DIP2B, GOLGA4, RUFY3, F3, RALBP1, STAB1, DLC1, EFNA5, PDLIM5, CDC42SE1, BCL11A, MTCH2, BTBD7, EFNB2, SEMA3B, CXCL12, TRAK1, FGFR2, RHOB, PKM, JAK1, SYNE1, FLT1, PHIP, CLDN4, TIAM1, DLG1, AGGF1, WNT2B, PLXNB1, GAB1, LGR4, DHX36, CD34, BTG1, TJP1, C…
GOBP_REGULATION_OF_LEUKOCYTE_PROLIFERATION	8.78288e-06	0.000931717	0.593325	0.504776	1.87312	230	CCL5, HLA-DRB1, HLA-DPB1, IRF1, CD74, TNFRSF21, HLA-A, HLA-DMB, HLA-DPA1, PTPRC, BST2, MZB1, CD81, IKZF3, IRS2, RASSF5, ANXA1, TYROBP, GPNMB, PRNP, SDC4, CCR2, CD3E, ZAP70, CEBPB, AIF1, IL6ST, TNFRSF1B, HLA-E, RAC2, CDKN1A, CRTAM, NFATC2, PTPN6, DNAJA3, SELENOK, CORO1A, TNFSF13B, CCL19, CD6, BMP4, VCAM1, SLC7A1, TNFAIP3, CSF2RB, NCK2, CD38, MNDA, CD86, PYCARD, CARD11, INPP5D, SASH3, BID, IGFBP2, …
GOBP_ANTIGEN_PROCESSING_AND_PRESENTATION_OF_ENDOGENOUS_PEPTIDE_ANTIGEN	1.01815e-05	0.00106529	0.593325	0.862113	2.19473	23	HLA-DRB1, B2M, HLA-B, HLA-DRA, TAP1, HLA-A, HLA-F, TAP2, HLA-E
GOBP_REGULATION_OF_ALPHA_BETA_T_CELL_ACTIVATION	1.03968e-05	0.00107312	0.593325	0.577959	1.97333	106	HLA-DRB1, IRF1, HLA-DRA, HLA-A, PTPRC, CD81, ANXA1, CCR2, JUNB, CD3E, ZAP70, CD83, DAPL1, HLA-E, CRTAM, CBFB, CCL19, IL4R, JAK3, ZBTB16, GATA3, IL2RG, CD86, CARD11, SASH3, NFKBIZ, SLC4A2, RHOA, ADORA2A, LGALS9, PRDM1, NCKAP1L, HSPH1, RASAL3, SOCS1, RARA
GOBP_ALPHA_BETA_T_CELL_ACTIVATION	1.07184e-05	0.00109156	0.593325	0.548767	1.95014	167	HLA-DRB1, IRF1, HLA-DRA, NKG7, TRBC2, CD3D, HLA-A, PTPRC, CD81, CTSL, TRAC, ANXA1, TRBC1, RPL22, CCR2, JUNB, CD3E, ZAP70, CD83, DAPL1, HLA-E, TMEM98, CRTAM, CBFB, CCL19, CD3G, EOMES, TCIRG1, IL6R, STAT3, IL4R, JAK3, ZBTB16, RELB, GATA3, IL2RG, CD86, SOCS3, CARD11, PTGER4, SASH3, NFKBIZ, PRR7, SLC4A2, SPN, RHOA, ADORA2A, LGALS9, PRDM1, NCKAP1L, HSPH1, RASAL3, DOCK2, BCL3, SOCS1, CD247, RARA
GOBP_POSITIVE_REGULATION_OF_RESPONSE_TO_EXTERNAL_STIMULUS	1.09652e-05	0.001102	0.593325	0.392931	1.5848	526	FABP4, S100A7, CCL5, TMSB4X, IRF1, NKG7, PDGFRA, HSPA8, CD74, CXCL10, CTSS, CTSC, CD81, CYBA, CASP4, LGALS1, C1QBP, EMILIN1, KLK7, PARP9, TYROBP, GBP5, TRADD, C3, SH2D1A, NMI, IFIH1, MAPKAPK2, CCR2, CCL21, HLA-F, CEBPB, RASGRP1, AIF1, IL6ST, ALOX5AP, RARRES2, SMAD3, AKIRIN2, MDK, HLA-E, RAC2, IRAK1, CCL4, GBP2, FOSL1, SMOC2, IFI16, CD47, CRTAM, SEMA5A, PLSCR1, RFTN1, SFPQ, CCL19, IPO5, DHX33, VEG…
GOBP_DEVELOPMENTAL_CELL_GROWTH	1.26684e-05	0.00125664	0.593325	-0.496645	-1.69796	202	CRABP2, SEMA3C, EDN3, IGF1, PI16, SEMA3F, EDNRA, FOXP1, VEGFA, DIP2B, GOLGA4, RUFY3, POSTN, EFNA5, PDLIM5, BCL11A, SEMA3B, CXCL12, RARG, TIAM1, USP9X, MEIS1, DDR1, SHTN1, STK11, ULK1, LAMB2, PUM2, ADNP, SSNA1, LLPH, APP, RYK, SEMA4C, PLXNA3, EDN1, RIMS2, DVL1, EIF2AK4, ULK2, NRN1, KMT2D, PPP3CB, MAP3K13, MAP1B, MACF1, ITSN2, RNF6, SEMA6D, PRICKLE1, SEMA3G, IMPACT, NPR2, RGMA, MEGF8, SIN3A, AUTS2,…
GOBP_CELL_JUNCTION_ASSEMBLY	1.6266e-05	0.00159281	0.57561	-0.434554	-1.5616	380	DST, DSG1, JUP, ROCK2, PKP3, VEGFA, ESAM, MMP14, MPDZ, DLC1, CAV1, ZNF703, LAMC1, EFNA5, PDLIM5, RAB29, PKP1, SLK, CAMSAP3, COL16A1, PIP5K1C, CLDN4, APC, PKP4, DLG1, CD9, PLXNB1, TJP1, BCL2, ACE, MYCBP2, RAC1, RAMP2, COL17A1, RHOD, PEAK1, ITGA5, MAP4K4, ADNP, MYO9A, PARD3, CLSTN3, CDH5, KDR, EIF4G1, LDB1, CLSTN1, TPBG, FAM107A, APP, RAB13, RYK, SDK1, FMN1, APLNR, GREM1, DAPK3, PATJ, LAMA3, LRRN3,…
GOBP_CELL_JUNCTION_ORGANIZATION	1.92057e-05	0.00185688	0.57561	-0.393811	-1.46597	647	DST, NFIA, DSG1, PPFIBP1, TUBA1A, SEMA3F, JUP, ROCK2, PKP3, PIK3R1, LIMS2, VEGFA, ESAM, MMP14, DSP, MPDZ, DLC1, CAV1, ZNF703, LAMC1, CAST, EFNA5, PDLIM5, RAB29, EFNB2, PKP1, SLK, ANK3, GRHL1, RHOB, CAMSAP3, AFG3L2, COL16A1, PIP5K1C, WASF2, CLDN4, APC, PKP4, TIAM1, DLG1, PTPRF, CD9, PLXNB1, PIN1, DHX36, TJP1, BCL2, SPARCL1, ACE, MTMR2, MYCBP2, RAC1, RAMP2, COL17A1, RHOD, LAMB2, INSR, PEAK1, CTBP2,…
GOBP_CELL_PROJECTION_ORGANIZATION	2.0245e-05	0.00193289	0.57561	-0.351884	-1.35311	1361	CRABP2, NOTCH2, SEMA3C, PHGDH, EDN3, NOTCH3, PTN, BMP7, TSKU, BOC, TUBA1A, SEMA3F, TSPO, SYNE2, SGK1, EDNRA, HES1, PIK3R1, NREP, FXYD5, EMP1, STK25, VEGFA, DIP2B, NBL1, GOLGA4, VAV3, RUFY3, S100A9, AIF1L, EPS8L2, PROM2, ABLIM1, PALLD, POSTN, CAV1, EFNA5, PDLIM5, RAB29, BCL11A, PTK6, GSN, RAB6A, KLK6, EFNB2, ANK3, SEMA3B, PODXL, CXCL12, TRAK1, FGFR2, KIDINS220, CAMSAP3, AFG3L2, SYNE1, YAP1, WASF2,…
GOBP_REGULATION_OF_LEUKOCYTE_MEDIATED_CYTOTOXICITY	2.08253e-05	0.00194	0.57561	0.611934	2.02845	83	HLA-DRB1, B2M, HLA-B, HLA-DRA, HLA-A, PTPRC, TYROBP, SH2D1A, HLA-F, RASGRP1, TAP2, HLA-E, CRTAM, ICAM1, CEACAM1, CD1A, LAG3, LGALS9, NCKAP1L, KLRD1, KLRK1
GOBP_DENDRITIC_CELL_ANTIGEN_PROCESSING_AND_PRESENTATION	2.08274e-05	0.00194	0.57561	0.882314	2.03787	14	HLA-DRB1, HLA-DRA, CD74, CCL21, CCL19, FGL2
GOBP_RIBOSOME_BIOGENESIS	2.11861e-05	0.00194963	0.57561	0.439204	1.68906	313	RPS15A, RPL23A, RPL26, RPS27, RPL35A, RPS12, RPS25, RPL38, C1QBP, TRMT112, RAN, LSM6, RPS23, RPS7, RPS28, NOP16, RPL10A, RPS27L, NPM1, RPL27, RRP7A, NOP10, LAS1L, RPS16, DAPL1, RPS3A, RRN3, NIP7, RPL11, RPL7A, WDR55, RPL5, RPS19, RPS21, NOP56, RPS24, UTP23, ISG20, RPL24, MTREX, SNU13, RPP38, UTP6, ISG20L2, DNTTIP2, NIFK, EMG1, RPS6, POP4, SBDS, FRG1, ZNF622, RIOX2, UTP18, UTP11, HABP4, NOB1, MRPL…
GOBP_REGULATION_OF_ADAPTIVE_IMMUNE_RESPONSE	2.33887e-05	0.00212387	0.57561	0.504417	1.82934	189	HLA-DRB1, B2M, HLA-B, IRF1, HLA-DRA, HLA-A, PTPRC, CD81, ANXA1, C3, CCR2, JUNB, HLA-F, IL6ST, TNFRSF1B, IL1R1, TAP2, AKIRIN2, HLA-E, PTPN6, SKAP1, TNFSF13B, CCL19, CEACAM1, IRF7, IL4R, JAK3, ADCY7, SAMSN1, TNFAIP3, GATA3, CD1A, PYCARD, SASH3, NFKBIZ, WAS, SPN, EXOSC3, HSPD1, CLEC7A, PKN1, NCKAP1L, KLRD1, MSH2, BTK
GOBP_REGULATION_OF_T_CELL_MEDIATED_CYTOTOXICITY	2.36356e-05	0.00212387	0.57561	0.723689	2.10165	43	HLA-DRB1, B2M, HLA-B, HLA-DRA, HLA-A, PTPRC, HLA-F, TAP2, HLA-E, CEACAM1, CD1A
GOBP_T_CELL_PROLIFERATION	2.5603e-05	0.00226376	0.57561	0.523364	1.89702	188	CCL5, HLA-DRB1, HLA-DPB1, IRF1, TNFRSF21, HLA-A, HLA-DMB, HLA-DPA1, PTPRC, CD81, CD151, PSMB10, ANXA1, GPNMB, PRNP, SDC4, CCR2, CD3E, ZAP70, CEBPB, RASGRP1, AIF1, IL6ST, TNFRSF1B, HLA-E, RAC2, CRTAM, PTPN6, DNAJA3, SELENOK, CORO1A, TNFSF13B, CCL19, CD6, CCND3, BMP4, RPS6, VCAM1, SLC7A1, NCK2, CD86, PYCARD, CARD11, BAX, SASH3, BTN3A1, TNFSF14, BID, IGFBP2, SLC4A2, SPN, CCDC88B, LGALS9, EFNB1, NCKA…
GOBP_DEVELOPMENTAL_GROWTH	2.57851e-05	0.00226376	0.57561	-0.403728	-1.48643	547	CRABP2, NOTCH2, SEMA3C, EDN3, IGF1, ECM1, PTN, ESR1, TSKU, PI16, SEMA3F, COL27A1, EDNRA, FOXP1, SCNN1B, AR, VEGFA, KDM5B, FGFR3, TGFBR3, DIP2B, GOLGA4, RUFY3, ADAM15, CDKN1C, NIPBL, POSTN, ATRX, EFNA5, PDLIM5, BCL11A, KLK6, RASAL2, SEMA3B, ZMIZ1, ARID5B, CXCL12, FGFR2, AFG3L2, YAP1, FOSL2, RARG, ZFP36L1, TIAM1, SKI, SCAPER, CD9, USP9X, STC1, DDR2, BCL2, MEIS1, MYCBP2, TBL1XR1, DDR1, SHTN1, STK11,…
GOBP_RIBONUCLEOPROTEIN_COMPLEX_BIOGENESIS	2.61551e-05	0.00227015	0.57561	0.39471	1.56376	456	RPS15A, RPL23A, SNRPE, RPL26, RPS27, RPL35A, RPS12, RPS25, RPL38, C1QBP, TRMT112, SRSF1, RAN, LSM6, RPS23, RPS7, SNRPG, RPS28, NOP16, RPL10A, RPS27L, NPM1, RPL27, RRP7A, NOP10, LAS1L, EIF3L, SNRPA1, RPS16, DAPL1, RPS3A, RRN3, NIP7, ADAR, RPL11, EIF3M, SF3B4, SF3B6, EIF3D, RPL7A, SNRPF, WDR55, RPL5, RPS19, STRAP, RPS21, NOP56, TXNL4A, EIF2S2, RPS24, UTP23, ISG20, RPL24, MTREX, SNU13, RPP38, UTP6, …
GOBP_PROTEIN_CONTAINING_COMPLEX_ASSEMBLY	2.65812e-05	0.00228121	0.57561	0.309351	1.32781	1375	HLA-DRB1, B2M, SOD2, HLA-DPB1, TMSB4X, HLA-DRA, HLA-DQB1, HSPA8, CD74, HLA-DRB5, HLA-DQA1, RPL23A, SNRPE, POMP, DKK1, COTL1, PFN1, HLA-DMB, HLA-DPA1, TMSB10, RPS27, LCP1, HLA-DMA, MZB1, ALDH1A3, CYBA, CASP4, SET, RPL38, NDUFB2, ELN, GTF2A2, PDCD6, RRM2, TRAPPC4, SRSF1, GBP1, CSNK2B, GBP5, SNRPG, RPS28, COX7A2, CCT2, PRNP, GPX4, RPS27L, TFAM, IFIH1, NPM1, NDUFB3, NDUFB1, RRP7A, CD3E, CCL21, COX17,…
GOBP_POSITIVE_REGULATION_OF_T_CELL_MEDIATED_IMMUNITY	2.93564e-05	0.00249007	0.57561	0.660248	2.05453	59	HLA-DRB1, B2M, HLA-B, HLA-DRA, HLA-A, PTPRC, CD81, HLA-F, IL1R1, TAP2, HLA-E, GATA3, CD1A, SASH3
GOBP_POSITIVE_REGULATION_OF_LYMPHOCYTE_MEDIATED_IMMUNITY	2.9667e-05	0.00249007	0.57561	0.556726	1.89689	114	HLA-DRB1, B2M, HLA-B, HLA-DRA, HLA-A, PTPRC, CD81, C3, SH2D1A, HLA-F, RASGRP1, IL1R1, TAP2, HLA-E, CRTAM, GATA3, CD1A, LAG3, SASH3, EXOSC3, HSPD1, KLRD1, MSH2, BTK, KLRK1
GOBP_T_CELL_MEDIATED_CYTOTOXICITY	3.22354e-05	0.00267297	0.557332	0.725472	2.19595	53	HLA-DRB1, B2M, HLA-B, HLA-DRA, HLA-A, CTSC, PTPRC, HLA-F, TAP2, HLA-E, CRTAM, CEACAM1, PRF1, CD1A, HPRT1
GOBP_LYMPHOCYTE_CHEMOTAXIS	3.2546e-05	0.00267297	0.557332	0.733757	2.20547	52	S100A7, CCL5, CXCL10, CCR2, CCL21, CKLF, CCL4, CXCL11, CCL19, SAA1, CX3CL1, ADAM17, CCL2, TNFSF14
GOBP_RESPONSE_TO_MOLECULE_OF_BACTERIAL_ORIGIN	3.38549e-05	0.00275089	0.557332	0.426963	1.63927	308	S100A7, B2M, SOD2, SLPI, CXCL10, SPON2, XBP1, CXCL9, SLC7A5, ADH5, GBP5, MAPKAPK2, CEBPB, CHMP5, TNFRSF1B, TAP2, AKIRIN2, IRAK1, GBP2, CXCL11, F2R, LITAF, AKT1, ABCA1, IL10RA, C2, MMP9, NQO1, CD6, SELP, CXCL1, TAB2, VCAM1, LDOC1, GBP3, TNFAIP3, CSF2RB, HADHB, CCR5, CD86, ADAM9, CX3CL1, NOTCH1, AKAP12, PYCARD, FASLG, ADAM17, SELE, PTGER4, CARD16, CTR9, CCL2, BCL10, SNCA, PTGS2, SIRPA, CD14, NFKBIZ…
GOBP_REGULATION_OF_T_CELL_CHEMOTAXIS	3.59899e-05	0.00289359	0.557332	0.86075	2.04126	16	S100A7, CCL5, CXCL10, CCR2, CCL21, ADAM17, TNFSF14
GOBP_ENDOMEMBRANE_SYSTEM_ORGANIZATION	3.82307e-05	0.00304173	0.557332	-0.403116	-1.48155	526	CLU, AQP1, GOLGA8A, COL5A1, GOLGB1, DNM1, AR, AKAP9, STK25, CAV2, EMD, GOLGA2, MAPK3, AHNAK, S100A9, TMF1, DEGS1, RAB3GAP2, SEC31A, CAV1, SYNGR1, RAB29, GSN, ANK3, MVB12A, LMAN1, CAMSAP3, ARHGAP21, ZNF385A, AKT2, ATP6V0C, SYNE1, SERPINE2, ATP6AP2, MTSS2, AKTIP, TMED4, MAFB, CD9, STX6, STX4, EHD2, RETREG3, AP1B1, MAP2K2, VPS25, SHTN1, BLZF1, RAB5B, BAIAP2L1, WASHC4, RBSN, HOOK3, TMED3, RAB3GAP1, H…
GOBP_ACUTE_INFLAMMATORY_RESPONSE	4.76274e-05	0.00375029	0.557332	0.597569	1.98083	83	IGHG1, C3, CEBPB, IL6ST, ALOX5AP, HLA-E, PRCP, PLSCR1, SERPINA1, SAA1, IL6R, CD6, SAA2, PTGS2, SPN, PARK7, SELENOS, CD163, APOL2, BTK, OSMR, IL20RB
GOBP_REGULATION_OF_CELL_CELL_ADHESION	5.2657e-05	0.00410403	0.557332	0.401675	1.58178	430	CCL5, HLA-DRB1, B2M, HLA-DPB1, IRF1, HLA-DRA, HLA-DQB1, CD74, HLA-DRB5, HLA-DQA1, TNFRSF21, HLA-A, HLA-DMB, HLA-DPA1, LAPTM5, HLA-DMA, PTPRC, CD81, LCK, XBP1, LGALS1, ANXA1, EMILIN1, PDPN, GPNMB, PRNP, SDC4, CCR2, CD3E, CCL21, ZAP70, CD83, CEBPB, RASGRP1, AIF1, DAPL1, BRD7, IL6ST, MDK, HLA-E, IRAK1, CD47, CRTAM, CBFB, SOX12, PTPN6, DNAJA3, SELENOK, CORO1A, SKAP1, MBP, CD27, SH2B3, TNFSF13B, CCL19…
GOBP_DEVELOPMENTAL_GROWTH_INVOLVED_IN_MORPHOGENESIS	5.42627e-05	0.00418645	0.557332	-0.478038	-1.63884	215	CRABP2, SEMA3C, EDN3, ESR1, SEMA3F, EDNRA, VEGFA, KDM5B, DIP2B, GOLGA4, RUFY3, POSTN, EFNA5, BCL11A, SEMA3B, CXCL12, FGFR2, YAP1, RARG, TIAM1, USP9X, DDR1, SHTN1, STK11, ULK1, LAMB2, PUM2, ADNP, SSNA1, HOXD13, LLPH, APP, RYK, FMN1, SEMA4C, PLXNA3, EDN1, RIMS2, DVL1, MED12, EIF2AK4, LZTS2, ULK2, PTK7, NRN1, PPP3CB, MAP3K13, MAP1B, MACF1, ITSN2, RNF6, SEMA6D, PRICKLE1, SEMA3G, IMPACT, NPR2, RGMA, M…
GOBP_TYPE_II_INTERFERON_PRODUCTION	5.50869e-05	0.00419077	0.557332	0.584962	1.99931	101	HLA-DRB1, HLA-DPB1, HLA-A, HLA-DPA1, LAPTM5, C1QBP, SLC7A5, PRNP, CCR2, CD3E, RASGRP1, CD2, IL1R1, CD47, CRTAM, GATA3, PYCARD, SASH3, BTN3A1, SIRPA, CD14, AXL, HSPD1, CLEC7A, LGALS9, KLRK1, BCL3, RARA, IL20RB, F2RL1, IL27RA, PDE4B, LGALS9C, TRIM27, BTN3A2, HAVCR2, SLAMF1, ARID5A, CD96
GOBP_NEGATIVE_REGULATION_OF_LYMPHOCYTE_ACTIVATION	5.54161e-05	0.00419077	0.557332	0.533843	1.87753	144	HLA-DRB1, IRF1, CD74, TNFRSF21, LAPTM5, RASSF5, ANXA1, TYROBP, GPNMB, PRNP, SDC4, HLA-F, CEBPB, DAPL1, MDK, CRTAM, CBFB, PTPN6, CEACAM1, FGL2, BMP4, IL4R, JAK3, SAMSN1, TNFAIP3, MNDA, CD86, LAG3, INPP5D, SLC4A2, FBXO7, AXL, SPN, ID2, ADORA2A, CTSG, LGALS9, PKN1, NCKAP1L, BTK, SOCS1, DTX1, IL20RB, TBC1D10C, RUNX3, FGR, LST1, IDO1, TSPAN32, SMAD7
GOBP_ORGANONITROGEN_COMPOUND_BIOSYNTHETIC_PROCESS	5.66088e-05	0.004239	0.557332	0.295393	1.28056	1551	CCL5, KRT17, NNMT, TMSB4X, YBX1, RPL34, RPL30, RPL37, RPS15A, RPL23A, RPL22L1, RPS20, RPL26, RPL39, RPL36AL, ATP5PF, RPS27, RPS29, RPL35A, SAT1, RPS12, ATP5F1E, ATP5PO, PEMT, NAMPT, RPS27A, ATP5MG, RPS25, RPL41, FAU, BZW1, EIF1, GCLC, ATP5MC3, RPL38, NDUFB2, ATF4, DAD1, C1QBP, PHLDA1, TMEM258, ELOVL5, PARP9, CDS1, ITM2C, RPS23, RPL17, RPS7, TENT4A, GCLM, RPS28, RPL10A, RPL22, RPS27L, NPM1, NDUFB3…
GOBP_POSITIVE_REGULATION_OF_CELL_KILLING	5.93582e-05	0.00438316	0.557332	0.696728	2.19141	63	HLA-DRB1, B2M, HLA-B, HLA-DRA, HLA-A, PTPRC, TYROBP, SH2D1A, HLA-F, RASGRP1, TAP2, HLA-E, CRTAM, PRF1, CD1A, LAG3, CLEC7A, KLRD1, KLRK1
GOBP_ENZYME_LINKED_RECEPTOR_PROTEIN_SIGNALING_PATHWAY	5.96817e-05	0.00438316	0.557332	-0.36792	-1.3879	836	IGFBP6, IGFBP5, NFIA, NOTCH2, IGF1, COL1A2, PTN, BMP7, LTBP1, KCNQ1OT1, HES1, PIK3R1, NREP, AR, VEGFA, ZEB2, SOS2, CAV2, COL1A1, PLCG1, FGFR3, SFRP4, CCN1, MAPK3, TGFBR3, ENG, NBL1, PDGFD, F3, TSC2, SMARCC1, CDKN1C, FSTL3, ZNF703, NUCKS1, EFNA5, LEPROT, IGFBP3, PTK6, FMOD, EFNB2, ZNF106, ZMIZ1, MVB12A, ARID5B, FGFR2, ZBTB7B, PDCD4, CRIM1, AKT2, JAK1, NRG1, FSTL1, CPNE3, FLT1, TXNIP, EFS, PHIP, TI…
GOBP_LEUKOCYTE_DIFFERENTIATION	6.03289e-05	0.0043885	0.557332	0.370044	1.49414	549	HLA-DRB1, B2M, HLA-B, IRF1, HLA-DRA, CD74, CD3D, CTSK, FBN1, C1QC, PTPRC, CD8A, CD81, LCK, XBP1, IKZF3, LGALS1, CTSL, ANXA1, TYROBP, FCER1G, TMEM64, RPL22, CCR2, JUNB, CD3E, ZAP70, CD83, CEBPB, RASGRP1, BRD7, CD2, PREX1, MDK, CD79A, HAX1, TMEM98, IFI16, CRTAM, CBFB, CDC42, PTPRJ, SOX12, PTPN6, DNAJA3, THEMIS, CD27, TNFSF13B, SNX10, CCL19, CD3G, CEACAM1, EOMES, TCIRG1, IRF2BP2, MMP9, DNAJB9, EVI2B…
GOBP_POSITIVE_REGULATION_OF_CYTOKINE_PRODUCTION	6.15001e-05	0.00442426	0.538434	0.399215	1.57398	431	B2M, HLA-DPB1, IRF1, CD74, LUM, HLA-A, HLA-DPA1, STAT1, LAPTM5, PTPRC, CD81, CYBA, SPON2, XBP1, ATF4, ANXA1, CHI3L1, SLC7A5, TYROBP, GBP5, C3, FCER1G, IFIH1, MAPKAPK2, CCR2, CD3E, HLA-F, AFAP1L2, CD83, CEBPB, RASGRP1, AIF1, IL6ST, CD2, IL1R1, SMAD3, AKIRIN2, MDK, HLA-E, IRAK1, F2R, IFI16, CRTAM, RFTN1, PTPRJ, TMED10, OAS2, SELENOK, MBP, CCL19, DHX33, SAA1, IL1RAP, IL6R, STAT3, IRF7, EGR1, CD6, SO…
GOBP_NEURON_DEVELOPMENT	6.19791e-05	0.00442426	0.538434	-0.362258	-1.3768	956	CRABP2, NOTCH2, SEMA3C, PHGDH, EDN3, NOTCH3, PTN, BMP7, TSKU, BOC, TUBA1A, SEMA3F, TSPO, SGK1, PBX1, EDNRA, HES1, NREP, NR2F6, STK25, VEGFA, THOC2, DIP2B, NBL1, GOLGA4, RUFY3, S100A9, CDKN1C, PALLD, POSTN, EFNA5, PDLIM5, RAB29, BCL11A, PTK6, RAB6A, KLK6, EFNB2, ANK3, SEMA3B, ZMIZ1, CXCL12, TRAK1, FGFR2, KIDINS220, CAMSAP3, AFG3L2, SYNE1, ACAP3, TIAM1, FKBP4, PTPRF, PLXNB1, UGDH, USP9X, DHX36, DDR…
GOBP_POSITIVE_REGULATION_OF_ALPHA_BETA_T_CELL_ACTIVATION	6.48003e-05	0.00458282	0.538434	0.631191	2.001	66	HLA-DRB1, HLA-DRA, HLA-A, PTPRC, CD81, ANXA1, CCR2, CD3E, ZAP70, CD83, HLA-E, CBFB, CCL19, IL4R, ZBTB16, IL2RG, CD86, CARD11, SASH3, NFKBIZ, RHOA, LGALS9, NCKAP1L, HSPH1, RASAL3, SOCS1, RARA
GOBP_REGULATION_OF_CATABOLIC_PROCESS	6.85674e-05	0.00480475	0.538434	-0.359814	-1.36737	934	TIMP3, XIST, NEAT1, CLU, IGF1, ZBTB20, PABPC1, BNIP3, WDR6, KCNQ1OT1, TSPO, ROCK2, PKP3, GOLGA2, MAPK3, HSPB8, TMF1, TSC2, SMARCC1, RAB3GAP2, TMEM259, CAV1, CAPN1, PKP1, MTMR3, CIRBP, TFEB, HSPA1B, BCAP31, AKT2, CARHSP1, ATP6V0C, SERPINE2, QSOX1, XPO1, UCHL5, TIMP2, ZFP36L1, TAF15, FOXO3, APC, SREBF2, ULK3, ZDHHC7, LONP2, HCAR2, FASTK, ZYG11B, PAFAH1B2, USP9X, PIN1, DHX36, NCOR1, ZBTB7A, BCL2, PS…
GOBP_REGULATION_OF_AXONOGENESIS	7.0032e-05	0.00486277	0.538434	-0.520171	-1.72028	141	CRABP2, SEMA3C, SEMA3F, STK25, VEGFA, DIP2B, GOLGA4, RUFY3, EFNA5, SEMA3B, CXCL12, TRAK1, TIAM1, PLXNB1, MAP2K2, SHTN1, STK11, ULK1, SYNGAP1, ADNP, PLXNA2, RYK, SEMA4C, PLXNA3, PAK1, BRAF, ULK2, NRDC, MAP3K13, PLXNC1, MAP1B, MACF1, NTRK2, RNF6, CDH2, SEMA6D, PLXNB2, SEMA3G
GOBP_EPITHELIAL_CELL_DIFFERENTIATION	7.08233e-05	0.00487341	0.538434	-0.392229	-1.44979	580	KRT4, KRT2, SPINK5, SPRR3, FLG, CNFN, KRT10, RHCG, NOTCH2, KRT13, ESR1, ACTA2, BMP7, TGM3, SPRR1B, CCND1, KRT15, SOX4, TBX3, COL27A1, EDNRA, LCE3D, KRT1, ROCK2, HES1, AR, PPL, KRT78, VEGFA, FNDC3A, KDM5B, JAG2, SFRP4, DSP, KRT5, EHF, WNT16, CSTA, CDKN1C, FOXN1, PALLD, ATRX, CAV1, ZNF703, ESRP1, PTK6, PODXL, GRHL1, FGFR2, CAMSAP3, TMEM79, AKT2, NRG1, YAP1, FOSL2, FSTL1, RARG, TXNIP, ZFP36L1, RAB25…
GOBP_POSITIVE_REGULATION_OF_LEUKOCYTE_PROLIFERATION	7.33768e-05	0.00500404	0.538434	0.526425	1.84195	143	CCL5, HLA-DPB1, CD74, HLA-A, HLA-DMB, HLA-DPA1, PTPRC, BST2, CD81, IRS2, ANXA1, CCR2, CD3E, ZAP70, AIF1, IL6ST, HLA-E, RAC2, CDKN1A, NFATC2, DNAJA3, SELENOK, CORO1A, TNFSF13B, CCL19, CD6, VCAM1, SLC7A1, CSF2RB, NCK2, CD38, CD86, PYCARD, CARD11, SASH3, IGFBP2, SPN, CCDC88B, LGALS9, EFNB1, NCKAP1L, BTK, RASAL3, CSF2RA
GOBP_HYPERSENSITIVITY	7.57909e-05	0.00512293	0.538434	0.864733	1.99726	14	IGHG1, C3, HLA-E, SPN, BTK, IL20RB
GOBP_POSITIVE_REGULATION_OF_ADAPTIVE_IMMUNE_RESPONSE	8.36721e-05	0.00560603	0.538434	0.55849	1.90483	117	HLA-DRB1, B2M, HLA-B, HLA-DRA, HLA-A, PTPRC, CD81, C3, CCR2, HLA-F, IL6ST, IL1R1, TAP2, AKIRIN2, HLA-E, SKAP1, TNFSF13B, GATA3, CD1A, PYCARD, SASH3, NFKBIZ, EXOSC3, HSPD1, CLEC7A, MSH2, BTK
GOBP_REGULATION_OF_LYMPHOCYTE_CHEMOTAXIS	8.99216e-05	0.00597236	0.538434	0.835871	2.16495	25	S100A7, CCL5, CXCL10, CCR2, CCL21, CCL4, ADAM17, CCL2, TNFSF14
GOBP_NEGATIVE_REGULATION_OF_CELL_ACTIVATION	9.1102e-05	0.0059986	0.538434	0.490489	1.77563	190	HLA-DRB1, IRF1, PDGFRA, CD74, TNFRSF21, LAPTM5, PTPRC, GCLC, RASSF5, ANXA1, EMILIN1, CST7, TYROBP, GPNMB, PRNP, SDC4, CCR2, HLA-F, CEBPB, DAPL1, MDK, CRTAM, CBFB, PTPN6, SH2B3, CEACAM1, FGL2, BMP4, IL4R, LDLR, JAK3, SAMSN1, TNFAIP3, MNDA, CD86, CX3CL1, LAG3, INPP5D, SLC4A2, FBXO7, AXL, SPN, THBD, ID2, ADORA2A, APOE, CTSG, LGALS9, PKN1, NCKAP1L, BTK, BCR, ZBTB46, CD84, SOCS1, DTX1, IL20RB, TBC1D10…
GOBP_REGULATION_OF_DEFENSE_RESPONSE	9.32843e-05	0.00606167	0.538434	0.3525	1.43699	672	FABP4, CCL5, HLA-DRB1, HLA-B, TMSB4X, IRF1, NKG7, HSPA8, HLA-A, CTSS, CTSC, STAT1, PTPRC, CFH, CD81, SERPING1, CYBA, CASP4, LGALS1, C1QBP, ANXA1, EMILIN1, KLK7, CST7, PARP9, TYROBP, GBP5, TRADD, C3, SH2D1A, NMI, IFIH1, MAPKAPK2, CCR2, HLA-F, CEBPB, RASGRP1, IL6ST, ALOX5AP, TNFRSF1B, IL1R1, SMAD3, APOBEC3G, AKIRIN2, MDK, HLA-E, IRAK1, GBP2, FOSL1, ADAR, IFI16, CD47, CRTAM, PLSCR1, RFTN1, SAMHD1, P…
GOBP_LYMPHOCYTE_MIGRATION	9.36472e-05	0.00606167	0.538434	0.572958	1.95822	111	S100A7, CCL5, APOD, CXCL10, CCR2, CCL21, ZAP70, CKLF, AIF1, CCL4, CXCL11, CRTAM, ICAM1, SELENOK, CORO1A, CCL19, SAA1, AKT1, GATA3, CX3CL1, PYCARD, ADAM17, CCL2, TNFSF14, SPN, RHOA, MYO1G, KLRK1, PIK3CD, ITGA4, CCR6, CD200R1, ITGAL, MIA3, IL27RA
GOBP_NEPHRON_EPITHELIUM_DEVELOPMENT	0.000112273	0.00720625	0.538434	-0.537502	-1.71317	106	NOTCH2, AQP1, PBX1, EDNRA, HES1, VEGFA, PODXL, CTNNBIP1, YAP1, DLG1, WNT2B, LGR4, CD34, BCL2, LAMB2, FMN1, ACAT1, SMO, GREM1, LAMA5, GLI3, WNT4, DCHS1, SMAD4, LZTS2, AHI1, HOXB7, WWTR1
GOBP_BONE_GROWTH	0.000121178	0.00769055	0.538434	-0.72451	-1.88618	29	ECM1, TSKU, COL27A1, FGFR3, FGFR2, FOSL2, RARG, STC1, DDR2
GOBP_RESPIRATORY_ELECTRON_TRANSPORT_CHAIN	0.000122496	0.00769055	0.518848	0.549076	1.86961	103	SOD2, UQCR10, NDUFB2, COX7B, COX7A2, CYCS, COX6C, NDUFB3, NDUFB1, NDUFS5, UQCRFS1, COA6, COX5A, SDHB, NDUFA3, COX6A1, NDUFA12, UQCR11, NDUFC1, NDUFS3, UQCRH, NDUFA8, COX7C, UQCRB, SLC25A22, NDUFAB1, UQCRC2, AIFM2, SNCA, NDUFA2, BID, NDUFV2, PARK7, SDHD, NDUFS4, NDUFC2
GOBP_OXIDATIVE_PHOSPHORYLATION	0.000122839	0.00769055	0.518848	0.556033	1.90789	124	UQCR10, ATP5PF, ATP5F1E, ATP5PO, ATP5MG, NDUFB2, COX7B, COX7A2, CYCS, COX6C, NDUFB3, NDUFB1, NDUFS5, UQCRFS1, ATP5F1C, COA6, COX5A, SDHB, NDUFA3, COX6A1, NDUFA12, UQCR11, NDUFC1, NDUFS3, UQCRH, VCP, AK4, NDUFA8, COX7C, UQCRB, NDUFAB1, ATP5F1A, UQCRC2, ATP5MF, SNCA, NDUFA2, BID, NDUFV2, PARK7, SDHD, NDUFS4, RHOA, NDUFC2, ATPSCKMT, FXN, CYC1, MSH2
GOBP_REGULATION_OF_RESPONSE_TO_EXTERNAL_STIMULUS	0.000125796	0.00781161	0.518848	0.321499	1.34068	937	FABP4, S100A7, CCL5, HLA-DRB1, HLA-B, TMSB4X, IRF1, NKG7, PDGFRA, HSPA8, CD74, CXCL10, HLA-A, CTSS, CTSC, STAT1, PTPRC, CFH, CD81, SERPING1, CYBA, CASP4, LGALS1, C1QBP, ANXA1, EMILIN1, KLK7, CST7, PARP9, TYROBP, GBP5, TRADD, C3, SH2D1A, NMI, IFIH1, MAPKAPK2, CCR2, CCL21, HLA-F, CEBPB, RASGRP1, AIF1, IL6ST, ALOX5AP, RARRES2, TNFRSF1B, IL1R1, SMAD3, APOBEC3G, AKIRIN2, MDK, HLA-E, RAC2, IRAK1, CCL4,…
GOBP_CYTOKINE_MEDIATED_SIGNALING_PATHWAY	0.000128834	0.00793575	0.518848	0.396839	1.56485	417	CCL5, IFITM1, TMSB4X, IRF1, CD74, CXCL10, IFI27, IFITM3, STAT1, LAPTM5, PTPRC, CASP4, CXCL9, PARP9, TXNDC17, CSNK2B, TRADD, FCER1G, IFIH1, IFITM2, MAPKAPK2, CCR2, CCL21, IL6ST, TNFRSF1B, IL1R1, IRAK1, CCL4, FOSL1, ADAR, CXCL11, PTPRJ, OAS2, SAMHD1, PTPN6, CIB1, SH2B3, TNFSF13B, ZC3H15, CCL19, CEACAM1, IL1RAP, AKT1, IL10RA, PPP2CB, KRT8, TNFRSF1A, IL6R, STAT3, IRF7, EGR1, COMMD7, NKIRAS1, LRP8, VR…
GOBP_POSITIVE_REGULATION_OF_CELL_ADHESION	0.000133227	0.00814067	0.518848	0.392597	1.5472	433	CCL5, HLA-DRB1, B2M, TGM2, HLA-DPB1, HLA-DRA, HLA-DQB1, SFRP2, CD74, FBLN2, HLA-DRB5, HLA-DQA1, LAMB1, HLA-A, HLA-DMB, HLA-DPA1, HLA-DMA, PTPRC, CD81, LCK, XBP1, LGALS1, C1QBP, ANXA1, EMILIN1, PDPN, SDC4, CCR2, CD3E, CCL21, ZAP70, S100A10, ITGB1BP1, CD83, RASGRP1, AIF1, AGR2, BRD7, IL6ST, SMAD3, PREX1, MDK, HLA-E, IRAK1, CD47, CBFB, CDC42, PTPRJ, SOX12, PTPN6, DNAJA3, CIB1, SELENOK, CORO1A, SKAP1…
GOBP_GROWTH	0.000134483	0.00815222	0.518848	-0.365746	-1.37475	781	IGFBP5, CRABP2, NOTCH2, SEMA3C, EDN3, IGF1, ECM1, PTN, ESR1, TSKU, PI16, SEMA3F, COL27A1, SGK1, EDNRA, FOXP1, SCNN1B, AR, VEGFA, KDM5B, TEAD1, FGFR3, MMP14, TGFBR3, DIP2B, GOLGA4, RUFY3, ADAM15, S100A9, CDKN1C, NIPBL, POSTN, ATRX, SMARCA2, EFNA5, PDLIM5, BCL11A, IGFBP3, PTK6, KLK6, RASAL2, SEMA3B, ZMIZ1, ARID5B, CXCL12, FGFR2, HSPA1B, AFG3L2, YAP1, FOSL2, SERPINE2, MEG3, RARG, ZFP36L1, CCDC85B, T…
GOBP_NEURON_PROJECTION_EXTENSION	0.000139797	0.00836426	0.518848	-0.508769	-1.69923	154	SEMA3C, EDN3, SEMA3F, EDNRA, VEGFA, DIP2B, GOLGA4, RUFY3, POSTN, BCL11A, SEMA3B, CXCL12, TIAM1, USP9X, DDR1, SHTN1, STK11, ULK1, LAMB2, ADNP, SSNA1, LLPH, RYK, SEMA4C, PLXNA3, EDN1, RIMS2, DVL1, EIF2AK4, ULK2, NRN1, PPP3CB, MAP3K13, MAP1B, MACF1, ITSN2, RNF6, SEMA6D, PRICKLE1, SEMA3G, IMPACT, MEGF8, SIN3A, AUTS2, SEMA5B, CTTN, FLRT3, SLC9A6, CYFIP1, ZFYVE27, PRKCZ, EDN2, RAB21, RASAL1, IFRD1, SLC…
GOBP_CYTOSKELETON_ORGANIZATION	0.000140171	0.00836426	0.518848	-0.342257	-1.31506	1302	KRT4, DST, KRT2, KRT10, KRT13, AQP1, GOLGA8A, CSRP1, DAAM1, SMC1A, KRT15, TUBA1A, MYH11, SYNE2, SYNPO2, KRT1, ROCK2, PIK3R1, PPL, KRT78, AKAP9, ZEB2, NEFM, ESAM, GOLGA2, NUAK2, DSP, AMOTL1, MAPK3, KRT5, BRWD1, MYL9, RUFY3, KIFC2, MPDZ, S100A9, AIF1L, SUN1, ABLIM1, MAST4, PALLD, ATRX, DLC1, EFNA5, PDLIM5, DYNC1LI2, GSN, SON, PDLIM2, PKP1, SLK, ANK3, PLS3, CXCL12, RHOB, CAMSAP3, PHACTR4, HSPA1B, CA…
GOBP_POSITIVE_REGULATION_OF_LYMPHOCYTE_CHEMOTAXIS	0.000147599	0.00873922	0.518848	0.849482	2.10202	20	S100A7, CCL5, CCR2, CCL21, CCL4, ADAM17, TNFSF14
GOBP_T_CELL_MIGRATION	0.000149876	0.0088058	0.518848	0.596649	1.9207	70	S100A7, CCL5, APOD, CXCL10, CCR2, CCL21, ZAP70, AIF1, CXCL11, ICAM1, SELENOK, CORO1A, PYCARD, ADAM17, CCL2, TNFSF14, SPN, RHOA, MYO1G, PIK3CD, ITGA4, CCR6, CD200R1, ITGAL, IL27RA
GOBP_ANIMAL_ORGAN_MORPHOGENESIS	0.00016229	0.00946238	0.518848	-0.366798	-1.38556	850	IGFBP5, NOTCH2, SEMA3C, COL1A2, PTN, ESR1, ACTA2, AQP1, BMP7, TSKU, DAAM1, TUBA1A, SOX4, COL5A1, TBX3, COL27A1, PBX1, EDNRA, HES1, AR, CPE, LIMS2, VEGFA, KDM5B, JAG2, COL1A1, FGFR3, SFRP4, MMP14, CCN1, DSP, MAPK3, TGFBR3, ENG, ELF3, NBL1, COL9A1, WNT16, ADAM15, AHDC1, SMARCC1, NIPBL, ABLIM1, FOXN1, DLC1, CAV1, CAPN1, BTBD7, NAB1, EFNB2, ZMIZ1, ARID5B, FGFR2, PHACTR4, PDCD4, ROGDI, CTNNBIP1, NRG1,…
GOBP_CELL_CELL_JUNCTION_ORGANIZATION	0.000183321	0.0105658	0.518848	-0.473708	-1.60223	186	DSG1, JUP, ROCK2, PKP3, LIMS2, VEGFA, ESAM, DSP, MPDZ, CAV1, ZNF703, EFNB2, PKP1, GRHL1, CAMSAP3, PIP5K1C, CLDN4, APC, PKP4, DLG1, CD9, TJP1, ACE, RAMP2, PARD3, ADAM10, CDH5, SVEP1, RAB13, APLNR, CXADR, PATJ, ECT2, GJC1, CLDN8, TBCD, ARL2, ANK2, TGFB1, NUMBL, JAM3, CLDN7, TLN2, CD177, CDH2, GNPAT, PRKACA, POF1B, PKN2, FLCN, CLDN17, CLDN5, HDAC7, GRHL2, FERMT2, RDX, CLDN1, INAVA, SRC, FER, F11R, L…
GOBP_POSITIVE_REGULATION_OF_TRANSCRIPTION_BY_RNA_POLYMERASE_II	0.000184385	0.0105658	0.518848	-0.350973	-1.33953	1062	NFIA, ADIRF, PITX1, IGF1, NOTCH3, ESR1, BMP7, NFIC, SOX4, TBX3, PBX1, JUP, HES1, PIK3R1, AR, VEGFA, ZEB2, NFIX, TEAD1, JUND, CCN1, MAPK3, ENG, ELF3, EHF, BRD4, TMF1, TFDP2, SMARCC1, NIPBL, FOXN1, ATRX, BPTF, ZFHX3, FSTL3, NUCKS1, SMARCA2, KMT2C, MAVS, TFAP2C, TCF4, ZMIZ1, RUVBL2, ZNF462, DDX17, GRHL1, FGFR2, ZBTB7B, TFEB, PTMS, IL18, YAP1, FOSL2, HDAC5, RARG, BCLAF1, PHIP, FOXO3, SREBF2, SSBP3, S…
GOBP_RETINA_HOMEOSTASIS	0.000185366	0.0105658	0.518848	0.671587	2.11234	63	IGKC, IGHG3, LYZ, B2M, IGHA1, CDH3, PIGR, ACTG1, PRDX1, SOD1
GOBP_CELL_CELL_JUNCTION_ASSEMBLY	0.00019177	0.0108499	0.518848	-0.505319	-1.65874	133	DSG1, JUP, ROCK2, PKP3, ESAM, MPDZ, CAV1, ZNF703, PKP1, PIP5K1C, CLDN4, APC, PKP4, DLG1, CD9, TJP1, ACE, RAMP2, PARD3, CDH5, RAB13, APLNR, PATJ, ECT2, GJC1, CLDN8, TBCD, ARL2, ANK2, JAM3, CLDN7, TLN2, CDH2, GNPAT, PRKACA, POF1B, PKN2, FLCN, CLDN17, CLDN5, HDAC7, GRHL2, CLDN1, FER, F11R, LSR, FBF1, PRKCH, EPHA2, CLDN12
GOBP_APPENDAGE_MORPHOGENESIS	0.000203554	0.0113535	0.518848	-0.513732	-1.68028	127	NFIA, CRABP2, PITX1, NOTCH2, SEMA3C, BMP7, TBX3, PBX1, NIPBL, ATRX, FGFR2, RARG, SKI, CREBBP, HOXD13, PRRX1, PLXNA2, FMN1, TULP3, MBNL1, GREM1, HOXD9, HOXA9, GLI3, ECE1, SMAD4, MAP3K20, ZNF219, RNF165, HDAC1, DYNC2H1, HOXA10, ZNF358, TBC1D32, PRICKLE1, COL3A1, PBX2, LRP5, NPR2, MEGF8, GRHL2, BMPR1A, B9D1
GOBP_RESPONSE_TO_HORMONE	0.000203644	0.0113535	0.518848	-0.371214	-1.39279	718	TIMP3, IGFBP5, ARID1B, ESR1, AQP1, DSG1, BMP7, CCND1, TSPO, RBFOX2, SGK1, EDNRA, FOXP1, SCNN1B, ROCK2, HES1, PIK3R1, AR, FBXO32, SOS2, TRIM25, A2M, CAV2, COL1A1, SFRP4, MMP14, MAPK3, TXN2, TGFBR3, FIBIN, TMF1, CITED4, TSC2, SMARCC1, CAV1, NUCKS1, EFNA5, LEPROT, ZNF106, ZMIZ1, DDX17, CXCL12, ZBTB7B, PDCD4, HSPA1B, PKM, AKT2, JAK1, YAP1, FOSL2, HDAC5, RARG, TXNIP, TIMP2, ZFP36L1, PHIP, CLDN4, FKBP4…
GOBP_POSITIVE_REGULATION_OF_AXONOGENESIS	0.000208598	0.0115454	0.518848	-0.583495	-1.76432	72	CRABP2, STK25, VEGFA, GOLGA4, RUFY3, EFNA5, CXCL12, TRAK1, TIAM1, PLXNB1, MAP2K2, SHTN1, STK11, ADNP, PLXNA2, PLXNA3, BRAF, NRDC, MAP3K13, PLXNC1, MAP1B, MACF1, NTRK2, PLXNB2
GOBP_APPENDAGE_DEVELOPMENT	0.000210143	0.0115473	0.518848	-0.490178	-1.63861	159	NFIA, CRABP2, PITX1, NOTCH2, SEMA3C, BMP7, TBX3, PBX1, NIPBL, FOXN1, ATRX, FGFR2, RARG, SKI, CREBBP, HOXD13, PRRX1, PLXNA2, FMN1, TULP3, MBNL1, GREM1, HOXD9, HOXA9, KAT2A, RC3H2, GLI3, ECE1, SMAD4, MAP3K20, ZNF219, RNF165, HDAC1, DYNC2H1, ITGB4, HOXA10, ZNF358, TBC1D32, PRICKLE1, COL3A1, PBX2, LRP5, NPR2, COMP, MEGF8, GRHL2, FERMT2, KREMEN2, BMPR1A, B9D1, IFT172, IRF6, FRAS1
GOBP_RIBOSOMAL_SMALL_SUBUNIT_BIOGENESIS	0.000220194	0.0120131	0.518848	0.546724	1.85619	100	RPS15A, RPS27, RPS12, RPS25, RPL38, LSM6, RPS23, RPS7, RPS28, RPS27L, NPM1, RRP7A, RPS16, RPS3A, RPS19, RPS21, NOP56, RPS24, UTP23, SNU13, UTP6, DNTTIP2, EMG1, RPS6, UTP18, UTP11, NOB1, NOL7, RPS13, PNO1, NOL6, TSR2, RIOK1, UTP3, RPP40, NOL11, WDR36, TSR1, DCAF13
GOBP_MAINTENANCE_OF_CELL_NUMBER	0.000229729	0.0124445	0.518848	-0.489041	-1.64051	168	IGF1, PTN, BMP7, SMC1A, SOX4, TBX3, HES1, SMC5, SMARCC1, NIPBL, SMARCA2, YAP1, SKI, PHF10, NFIB, HOOK3, ARID4B, PRRX1, LDB1, SMO, PAF1, SMARCA4, BCL7C, SMC3, KAT2A, BRAF, SMARCD1, MED12, SOX2, SELENON, MTF2, METTL3, PCM1, HDAC1, LBH, NCOA3, CDH2, ZNF358, MED15, BRD9, ZHX2, LRP5, TAF6L, TET1, BICRA, ARID4A, BICRAL, RIF1, SIN3A, PHF19, BMPR1A, MCPH1, SAP130, SFRP1, CUL4A, LDB2, BRMS1L, ZC3H13, SUDS…
GOBP_CELL_GROWTH	0.000236524	0.0126585	0.518848	-0.40197	-1.46337	432	IGFBP5, CRABP2, SEMA3C, EDN3, IGF1, PI16, SEMA3F, SGK1, EDNRA, FOXP1, VEGFA, TEAD1, MMP14, DIP2B, GOLGA4, RUFY3, ADAM15, S100A9, POSTN, SMARCA2, EFNA5, PDLIM5, BCL11A, IGFBP3, SEMA3B, CXCL12, HSPA1B, YAP1, SERPINE2, MEG3, RARG, CCDC85B, TIAM1, USP9X, DCBLD2, BTG1, BCL2, IP6K2, MEIS1, DDR1, SHTN1, STK11, ULK1, LAMB2, PUM2, VGLL4, OGFR, ADNP, ADAM10, CLSTN3, SSNA1, ACVR1B, LLPH, EIF4G1, CLSTN1, NET…
GOBP_REGULATION_OF_PROGRAMMED_CELL_DEATH	0.000236995	0.0126585	0.518848	0.294281	1.25877	1306	CCL5, TGM2, SOD2, SFRP2, CD74, CXCL10, DKK1, CTSS, CTSK, GZMA, RPL26, CTSC, CD248, IFI6, STAT1, LAPTM5, HERPUD1, PTTG1IP, PTPRC, UFM1, FRZB, ALDH1A3, LCK, CASP4, XBP1, IKZF3, GCLC, LGALS1, SET, ATF4, ACTN1, DAD1, C1QBP, CTSL, DPEP1, PHLDA3, IRS2, PHLDA1, STK17B, TXNDC5, ANXA1, EMILIN1, SLC7A5, GBP1, PDPN, GBP5, TRADD, ITM2C, RPS7, GCLM, PRNP, GPX4, TGFB3, FOXQ1, NPM1, MMP2, PPIA, EIF2S1, TPT1, CD…
GOBP_INTERLEUKIN_6_PRODUCTION	0.000252479	0.0133919	0.498493	0.488789	1.69044	136	HLA-B, CD74, CYBA, SPON2, XBP1, TYROBP, IFIH1, MAPKAPK2, AFAP1L2, CEBPB, AIF1, AKIRIN2, F2R, CD47, PTPN6, SELENOK, MBP, IL1RAP, IL6R, STAT3, POU2AF1, TNFAIP3, CX3CL1, PYCARD, INPP5D, ADORA2B, BCL10, EREG, SIRPA, IL16, SELENOS, HSPD1, CLEC7A, LGALS9, ARHGEF2, NCKAP1L, BTK, CSK, CD84, SPHK2, NLRC3, F2RL1, CD200R1
GOBP_APOPTOTIC_PROCESS	0.00026211	0.0137524	0.498493	0.287175	1.24471	1672	CCL5, TGM2, SOD2, IRF1, SFRP2, CD74, CXCL10, TNFRSF21, DKK1, IFI27, CTSS, CTSK, GZMA, RPL26, CTSC, CD248, IFI6, STAT1, HERPUD1, PTTG1IP, PTPRC, UFM1, FRZB, MZB1, ALDH1A3, LCK, CASP4, XAF1, XBP1, IKZF3, GCLC, LGALS1, SET, TRIM69, ATF4, ACTN1, DAD1, C1QBP, PDCD6, CTSL, DPEP1, PHLDA3, IRS2, PHLDA1, TMEM258, STK17B, TXNDC5, RASSF5, ANXA1, EMILIN1, CHI3L1, SRGN, SLC7A5, PDPN, TRADD, ITM2C, RPS7, GCLM,…
GOBP_EMBRYO_DEVELOPMENT	0.000262876	0.0137524	0.498493	-0.352283	-1.34051	974	CRABP2, PITX1, NOTCH2, SEMA3C, PHGDH, IGF1, BMP7, SH3PXD2A, N4BP2L2, SEMA3F, COL7A1, COL5A1, TBX3, COL27A1, PBX1, EDNRA, ROCK2, HES1, AR, VEGFA, A2M, JAG2, COL1A1, TEAD1, PLCG1, MMP14, CCN1, MAPK3, SPINT1, ENG, ELF3, WNT16, AHDC1, TSC2, CDKN1C, NIPBL, TRIP12, DLC1, BPTF, MBD3, ZMIZ1, RUVBL2, FGFR2, RIC8A, KIDINS220, CAMSAP3, PHACTR4, TFEB, DUSP5, YAP1, RARG, FLT1, ATP6AP2, UCHL5, PGAP1, COL12A1, …
GOBP_REGULATION_OF_CELL_KILLING	0.000268041	0.0139272	0.498493	0.579269	1.95652	97	HLA-DRB1, B2M, HLA-B, HLA-DRA, HLA-A, PTPRC, CFH, TYROBP, SH2D1A, HLA-F, RASGRP1, TAP2, HLA-E, CRTAM, ICAM1, CEACAM1, PRF1, CD1A, LAG3, CLEC7A, LGALS9, NCKAP1L, KLRD1, KLRK1
GOBP_POSITIVE_REGULATION_OF_T_CELL_PROLIFERATION	0.00027482	0.014183	0.498493	0.590849	1.98346	90	CCL5, HLA-DPB1, HLA-A, HLA-DMB, HLA-DPA1, PTPRC, CD81, ANXA1, CCR2, CD3E, ZAP70, AIF1, IL6ST, HLA-E, DNAJA3, SELENOK, CORO1A, TNFSF13B, CCL19, CD6, VCAM1, SLC7A1, NCK2, CD86, PYCARD, CARD11, SASH3, IGFBP2, SPN, CCDC88B, LGALS9, EFNB1, NCKAP1L, RASAL3
GOBP_EPIDERMIS_DEVELOPMENT	0.000281504	0.0144304	0.498493	-0.423475	-1.49295	315	KRT4, KRT2, CALML5, SPINK5, SPRR3, KRTDAP, FLG, CNFN, KRT10, ALOX12, IGFBP5, CRABP2, CYSRT1, TGM3, SPRR1B, KRT15, COL7A1, LCE3D, KRT1, ROCK2, HES1, PPL, KRT78, EMP1, JAG2, SFRP4, DSP, SPINT1, KRT5, WNT16, CSTA, FOXN1, PALLD, ESRP1, NAB1, GRHL1, FGFR2, CST6, PTHLH, TMEM79, IL18, YAP1, FOSL2, TXNIP, ZFP36L1, CLDN4, CERS3, MAFB, LGR4, BCL2, KRT80, COL17A1, INSR, PUM2, KRT34, LCE3E, ACVR1B, CCN2, LDB…
GOBP_CILIARY_BODY_MORPHOGENESIS	0.000292139	0.0148757	0.498493	-0.971395	-1.59954	4	NOTCH2, TSKU
GOBP_T_CELL_CHEMOTAXIS	0.000333228	0.0168556	0.498493	0.808886	2.09506	25	S100A7, CCL5, CXCL10, CCR2, CCL21, CXCL11, ADAM17, TNFSF14
GOBP_TYPE_II_HYPERSENSITIVITY	0.000343609	0.0172663	0.498493	0.945055	1.79268	6	IGHG1, C3, HLA-E
GOBP_GRANULOCYTE_CHEMOTAXIS	0.000359113	0.0179275	0.498493	0.515055	1.75993	112	S100A7, CCL5, CD74, CXCL10, C1QBP, DPEP1, CXCL9, ANXA1, FCER1G, PPIA, CCL21, CKLF, RARRES2, PREX1, MDK, RAC2, CCL4, CXCL11, CCL19, SAA1, ITGB2, CXCL1, CX3CL1, CCL2
GOBP_REGULATION_OF_T_CELL_MEDIATED_IMMUNITY	0.000362433	0.0179755	0.498493	0.587406	1.94839	85	HLA-DRB1, B2M, HLA-B, HLA-DRA, HLA-A, PTPRC, CD81, CCR2, HLA-F, TNFRSF1B, IL1R1, TAP2, HLA-E, CEACAM1, GATA3, CD1A, SASH3, WAS, SPN, HSPD1, NCKAP1L, KLRD1
GOBP_SEMAPHORIN_PLEXIN_SIGNALING_PATHWAY	0.000364781	0.0179755	0.498493	-0.630888	-1.76721	44	SEMA3C, SEMA3F, EDNRA, SEMA3B, PLXNB1, RAC1, KDR, PLXNA2, SEMA4C, PLXNA3, EDN1, ECE1, NCAM1, PLXNC1, SEMA6D, PLXNB2, SEMA3G
GOBP_POSITIVE_REGULATION_OF_LEUKOCYTE_MEDIATED_IMMUNITY	0.000369082	0.0180708	0.498493	0.496635	1.71168	135	HLA-DRB1, B2M, HLA-B, HLA-DRA, HLA-A, PTPRC, CD81, TYROBP, C3, SH2D1A, HLA-F, RASGRP1, IL1R1, TAP2, HLA-E, CRTAM, ITGB2, GATA3, CD1A, LAG3, SASH3, EXOSC3, HSPD1, CLEC7A, KLRD1, MSH2, BTK, KLRK1
GOBP_COMPLEMENT_DEPENDENT_CYTOTOXICITY	0.000376342	0.0183089	0.498493	0.871337	1.84169	10	IGHG1, CFH, C3
GOBP_T_CELL_ACTIVATION_INVOLVED_IN_IMMUNE_RESPONSE	0.000393543	0.0189102	0.498493	0.530494	1.79579	96	HLA-DRB1, HLA-DRA, CD74, HLA-DMB, LCP1, CD81, ANXA1, FCER1G, JUNB, MDK, TMEM98, ICAM1, CCL19, CEACAM1, EOMES, IL6R, STAT3, FGL2, IL4R, JAK3, RPS6, RELB, GATA3, CD86, SOCS3, PTGER4, NFKBIZ, SPN, LGALS9, NCKAP1L, BCL3, RARA, F2RL1, BATF, STAT4, ITGAL, APBB1IP, SMAD7
GOBP_POSITIVE_REGULATION_OF_NATURAL_KILLER_CELL_CHEMOTAXIS	0.000394095	0.0189102	0.498493	0.97263	1.77172	5	CCL5, CCL4
GOBP_POSITIVE_REGULATION_OF_RNA_METABOLIC_PROCESS	0.000396129	0.0189102	0.498493	-0.326886	-1.26497	1591	XIST, NFIA, NEAT1, ADIRF, PITX1, ARID1B, IGF1, NOTCH3, ESR1, BMP7, PABPC1, NFIC, KCNQ1OT1, SOX4, TBX3, PBX1, JUP, ROCK2, HES1, PIK3R1, AR, VEGFA, ZEB2, TRIM25, NFIX, COL1A1, TEAD1, JUND, CCN1, MAPK3, ENG, ELF3, EHF, BRD4, TMF1, CITED4, TFDP2, SMARCC1, CDKN1C, NIPBL, FOXN1, ATRX, BPTF, ZFHX3, FSTL3, KANSL1, NUCKS1, SMARCA2, KMT2C, MAVS, TFAP2C, MBD3, TCF4, ZMIZ1, RUVBL2, ZNF462, DDX17, ARID5B, GRH…
GOBP_ANTIGEN_PROCESSING_AND_PRESENTATION_VIA_MHC_CLASS_IB	0.000398943	0.0189263	0.498493	0.795216	2.02443	23	B2M, HLA-B, HLA-A, HLA-F, TAP2, HLA-E, CD1A
GOBP_POSITIVE_REGULATION_OF_T_CELL_MIGRATION	0.000405276	0.019108	0.498493	0.705355	1.9387	35	S100A7, CCL5, CXCL10, CCR2, CCL21, AIF1, SELENOK, CORO1A, PYCARD, ADAM17, TNFSF14, SPN, RHOA
GOBP_MONONUCLEAR_CELL_MIGRATION	0.000410004	0.0191784	0.498493	0.475626	1.72396	185	S100A7, CCL5, APOD, CXCL10, C1QBP, ANXA1, CCR2, CCL21, ZAP70, CKLF, AIF1, RARRES2, MDK, CCL4, CXCL11, CD47, CRTAM, CDC42, ICAM1, SELENOK, CORO1A, CCL19, SAA1, AKT1, LGMN, RPS19, IL6R, CREB3, GATA3, CCR5, CX3CL1, PYCARD, ADAM17, CCL2, SIRPA, TNFSF14, SPN, RHOA, PECAM1, CTSG, LGALS9, MYO1G, KLRK1, SERPINE1, PIK3CD, ITGA4, CSF1R, CCR6, CXCL17, SLAMF8, CD200R1, ALOX5, ITGAL, MIA3
GOBP_POSITIVE_REGULATION_OF_GENE_EXPRESSION	0.000411791	0.0191784	0.498493	0.310667	1.29681	996	CCL5, KRT17, B2M, HLA-DPB1, IRF1, HSPA8, CD74, YBX1, TMEM119, LUM, DKK1, HLA-A, RPL26, HLA-DPA1, STAT1, LAPTM5, PTPRC, MZB1, CD81, CYBA, SPON2, XBP1, ATF4, C1QBP, CDH3, ANXA1, TRMT112, EMILIN1, KLK7, SRSF1, CHI3L1, SLC7A5, TYROBP, GBP5, C3, FCER1G, RPS7, TENT4A, ACTG1, RPS27L, IFIH1, NPM1, MAPKAPK2, CCR2, CD3E, POLR2G, S100A10, HLA-F, AFAP1L2, SERP1, CD83, CEBPB, RASGRP1, AIF1, AGR2, BRD7, IL6ST,…
GOBP_REGULATION_OF_T_CELL_MIGRATION	0.000418747	0.0193842	0.498493	0.633105	1.87634	48	S100A7, CCL5, APOD, CXCL10, CCR2, CCL21, AIF1, SELENOK, CORO1A, PYCARD, ADAM17, TNFSF14, SPN, RHOA
GOBP_CYTOKINE_PRODUCTION_INVOLVED_IN_IMMUNE_RESPONSE	0.000425054	0.0194864	0.498493	0.512713	1.74492	110	B2M, CD74, HLA-A, LAPTM5, BST2, CD81, SPON2, SLC7A5, TGFB3, MAPKAPK2, CCR2, HLA-F, TNFRSF1B, IL1R1, HLA-E, LITAF, JAK3, GATA3, PYCARD, ANGPT1, SASH3, BCL10, IRF5, AXL
GOBP_HOMEOSTATIC_PROCESS	0.000426058	0.0194864	0.498493	0.2875	1.23509	1434	FABP4, IGKC, IGHG3, MT2A, CCL5, LYZ, HLA-DRB1, B2M, TGM2, SOD2, FTH1, MT1E, CD74, CXCL10, TMEM119, FTL, CTSK, IGHA1, STAT1, HERPUD1, TXN, PEMT, PTPRC, ID1, TFF3, CYBA, LCK, XBP1, GCLC, ATF4, SERPINF1, CDH3, IRS2, CXCL9, ANXA1, PIGR, GCLM, PRNP, ACTG1, TMEM64, FMO2, SRI, ATP6V0E1, NPM1, CCR2, TPT1, CCL21, NPC2, CEBPB, ATP6V0A2, IMMT, ATP2A2, PRKACB, ATP6V1G1, ANO1, RAC2, RRN3, KDM1A, ADAR, MT1M, T…
GOBP_POSITIVE_REGULATION_OF_DEFENSE_RESPONSE	0.000431203	0.0196044	0.498493	0.379201	1.48996	407	FABP4, CCL5, IRF1, NKG7, HSPA8, CTSS, CTSC, CD81, CYBA, CASP4, LGALS1, C1QBP, EMILIN1, KLK7, PARP9, TYROBP, GBP5, TRADD, C3, SH2D1A, NMI, IFIH1, MAPKAPK2, CCR2, HLA-F, CEBPB, RASGRP1, IL6ST, ALOX5AP, AKIRIN2, MDK, HLA-E, IRAK1, GBP2, FOSL1, IFI16, CD47, CRTAM, PLSCR1, RFTN1, SFPQ, IPO5, DHX33, TNFRSF1A, SLC15A3, KLK5, RPS19, IRF7, LDLR, ABCC1, TNFAIP3, MNDA, CX3CL1, PYCARD, LAG3, PIK3AP1, PTGER4,…
GOBP_CIRCULATORY_SYSTEM_DEVELOPMENT	0.000434069	0.0196178	0.498493	-0.348603	-1.32676	982	SPINK5, NOTCH2, SEMA3C, IGF1, COL1A2, NOTCH3, ECM1, ACTA2, AQP1, BMP7, PI16, MYH11, SOX4, COL5A1, TBX3, COL27A1, EDNRA, FOXP1, JUP, KRT1, ROCK2, HES1, HSPG2, CPE, VEGFA, HSPB6, COL1A1, PLCG1, MMP14, CCN1, DSP, AMOTL1, MAPK3, SPINT1, TGFBR3, ENG, WNT16, VAV3, PDGFD, ADAM15, TFDP2, F3, MCAM, TSC2, NIPBL, FOXN1, ANKRD17, STAB1, DLC1, CAV1, MFGE8, PTPN14, PDLIM5, MBD3, PDLIM2, EFNB2, ZMIZ1, FGFR2, RI…
GOBP_POSITIVE_REGULATION_OF_PRODUCTION_OF_MOLECULAR_MEDIATOR_OF_IMMUNE_RESPONSE	0.000460881	0.0207071	0.498493	0.490149	1.67597	125	B2M, CD74, HLA-A, LAPTM5, PTPRC, MZB1, CD81, SPON2, XBP1, KLK7, SLC7A5, MAPKAPK2, HLA-F, IL1R1, HLA-E, KLK5, DNAJB9, IL4R, GATA3, CD86, PYCARD, SASH3, BCL10, IRF5, EXOSC3, CLEC7A, MSH2, BTK, SPHK2
GOBP_RESPONSE_TO_ENDOGENOUS_STIMULUS	0.000473132	0.0210352	0.498493	-0.333857	-1.28681	1438	TIMP3, IGFBP5, NFIA, NOTCH2, ARID1B, IGF1, COL1A2, ESR1, ACTA2, AQP1, DSG1, BMP7, LTBP1, CCND1, SMC1A, KCNQ1OT1, TSPO, RBFOX2, SGK1, EDNRA, FOXP1, JUP, SCNN1B, ROCK2, HES1, PIK3R1, NREP, AR, AKAP9, FBXO32, VEGFA, ZEB2, SOS2, TRIM25, KDM5B, A2M, CAV2, COL1A1, SLURP2, PLCG1, EMD, FGFR3, SFRP4, MXRA5, MMP14, CCN1, MAPK3, SPINT1, TXN2, TGFBR3, FIBIN, ENG, NBL1, PDGFD, TMF1, CITED4, TSC2, SMARCC1, CDK…
GOBP_TUBE_DEVELOPMENT	0.000473692	0.0210352	0.498493	-0.348938	-1.32592	955	SPINK5, IGFBP5, NFIA, NOTCH2, SEMA3C, PHGDH, NOTCH3, ECM1, ESR1, AQP1, BMP7, SOX4, TBX3, COL27A1, PBX1, EDNRA, FOXP1, JUP, KRT1, ROCK2, HES1, AR, HSPG2, VEGFA, HSPB6, KDM5B, PLCG1, MMP14, CCN1, AMOTL1, MAPK3, SPINT1, TGFBR3, ENG, VAV3, ADAM15, F3, MCAM, TSC2, NIPBL, FOXN1, STAB1, ATRX, DLC1, CAV1, MFGE8, PTK6, EFNB2, PODXL, ZMIZ1, FGFR2, RHOB, PHACTR4, CTNNBIP1, PKM, IL18, JAK1, CALD1, YAP1, FOSL…
GOBP_CELLULAR_DEFENSE_RESPONSE	0.000494324	0.0218245	0.477271	0.691985	2.04096	45	CXCL9, TYROBP, LGALS3BP, SH2D1A, CCR2, FOSL1, TCIRG1, PRF1, NCF1, GNLY, CCR5, MNDA, BCL10, KLRG1, SPN, ADORA2A, FCMR, CCR6
GOBP_NEPHRON_DEVELOPMENT	0.000510709	0.0224184	0.477271	-0.493606	-1.62893	138	NOTCH2, NOTCH3, ACTA2, AQP1, BMP7, PBX1, EDNRA, HES1, VEGFA, PDGFD, PODXL, CTNNBIP1, YAP1, DLG1, WNT2B, LGR4, CD34, BCL2, LAMB2, FMN1, ACAT1, SMO, GREM1, LAMA5, SEC61A1, PPP3CA, GLI3, WNT4, DCHS1, SMAD4, LZTS2, AHI1, HOXB7, WWTR1, PDGFA
GOBP_MYELOID_LEUKOCYTE_MEDIATED_IMMUNITY	0.000514074	0.0224371	0.477271	0.524244	1.77386	99	IGHG1, SPON2, WDR1, TYROBP, C3, CCR2, RASGRP1, HLA-E, RAC2, ITGB2, IL4R, S100A13, STXBP3, ADAM17, LAT2, ADORA2B, LAT, NDST2, CBL, CTSG, LGALS9, BTK, PLA2G3, BCR, CD84, SPHK2, TUSC2, PIK3CD, SNX4, F2RL1, FGR, DDX21, TICAM1, JAGN1, DNASE1L3, TICAM2
GOBP_PEPTIDE_METABOLIC_PROCESS	0.000529932	0.0229979	0.477271	0.322585	1.34245	782	CCL5, KRT17, YBX1, RPL34, RPL30, RPL37, RPS15A, RPL23A, RPL22L1, RPS20, RPL26, RPL39, RPL36AL, RPS27, RPS29, RPL35A, RPS12, RPS27A, RPS25, RPL41, FAU, BZW1, EIF1, GCLC, RPL38, ATF4, C1QBP, CTSL, DPEP1, RPS23, RPL17, RPS7, SPCS2, TENT4A, GCLM, RPS28, PRNP, RPL10A, ANPEP, RPL22, RPS27L, NPM1, RPL27, EIF2S1, POLR2G, MRPL17, RPL36A, EIF4A1, SERP1, EIF3L, RPS16, RBM8A, DAPL1, RPL21, AEBP1, CDC123, SPC…
GOBP_GLOMERULAR_EPITHELIAL_CELL_DEVELOPMENT	0.000552339	0.0238348	0.477271	-0.848082	-1.75318	10	NOTCH2, PODXL, LAMB2
GOBP_NATURAL_KILLER_CELL_MEDIATED_IMMUNITY	0.000563924	0.0241981	0.477271	0.564506	1.82637	71	HLA-B, NKG7, HLA-A, SLAMF7, SH2D1A, HLA-F, RASGRP1, CD2, HLA-E, CRTAM, PTPN6, TUBB4B, CORO1A, CEACAM1, PRDX1, LAG3, GZMB, TUBB, LGALS9, KLRD1, KLRK1
GOBP_PEPTIDE_BIOSYNTHETIC_PROCESS	0.000583263	0.0248881	0.477271	0.339934	1.38228	669	CCL5, KRT17, YBX1, RPL34, RPL30, RPL37, RPS15A, RPL23A, RPL22L1, RPS20, RPL26, RPL39, RPL36AL, RPS27, RPS29, RPL35A, RPS12, RPS27A, RPS25, RPL41, FAU, BZW1, EIF1, GCLC, RPL38, ATF4, C1QBP, RPS23, RPL17, RPS7, TENT4A, GCLM, RPS28, RPL10A, RPL22, RPS27L, NPM1, RPL27, EIF2S1, POLR2G, MRPL17, RPL36A, EIF4A1, SERP1, EIF3L, RPS16, RBM8A, DAPL1, RPL21, CDC123, MTPN, MRPL51, RPS3A, MRPL33, XRN1, YTHDF1, …
GOBP_ROSTROCAUDAL_NEURAL_TUBE_PATTERNING	0.000602955	0.0253754	0.477271	-0.926776	-1.6994	6	HES1, ATP6AP2, SSBP3
GOBP_SYNAPSE_PRUNING	0.000604063	0.0253754	0.477271	0.820883	1.89598	14	C1QB, DKK1, C1QA, C1QC, C3, CX3CL1
GOBP_CELL_CELL_SIGNALING_BY_WNT	0.00060786	0.0253754	0.477271	-0.399077	-1.44506	408	IGFBP6, TSKU, CCND1, DAAM1, SOX4, EDNRA, JUP, CPE, ZEB2, COL1A1, EMD, SFRP4, AMOTL1, WNT16, TSC2, CAV1, ZNF703, RUVBL2, FGFR2, CTNNBIP1, ATP6V0C, YAP1, RARG, ATP6AP2, APC, TIAM1, LRRFIP2, SKI, PLCG2, CRBN, WNT2B, NDRG2, PIN1, LGR4, AMOTL2, TBL1XR1, RAC1, FZD4, STK11, CSNK1E, VGLL4, ADNP, KANK1, PPP1CA, USP8, TBL1X, LDB1, TPBG, APP, RYK, GREM1, PAF1, DAPK3, SMARCA4, GID8, CSNK2A1, EDN1, TMEM9, HBP…
GOBP_VASCULOGENESIS	0.000607974	0.0253754	0.477271	-0.56474	-1.70935	74	VEGFA, TGFBR3, ENG, CAV1, ZMIZ1, YAP1, ZFP36L1, AGGF1, CD34, ITGAV, QKI, RAMP2, FZD4, EGFL7, RIN2, TIPARP, KDR, APLNR, SMO, GJC1, TGFB1, NTRK2, AMOT, NPR2, HDAC7, WT1, CITED2, ACKR3, EPHA2, GLMN, TEAD2, ITGB8, SOX18
GOBP_POSITIVE_REGULATION_OF_MONONUCLEAR_CELL_MIGRATION	0.000626197	0.0259517	0.477271	0.565473	1.82033	70	S100A7, CCL5, CXCL10, C1QBP, CCR2, CCL21, AIF1, CCL4, CD47, SELENOK, CORO1A, LGMN, CREB3, PYCARD, ADAM17, TNFSF14, SPN, RHOA, LGALS9, SERPINE1, ITGA4, CCR6, CXCL17
GOBP_LEUKOCYTE_MIGRATION	0.000628577	0.0259517	0.477271	0.388827	1.51412	347	S100A7, CCL5, APOD, CD74, CXCL10, CD81, LCK, WDR1, C1QBP, DPEP1, CXCL9, ANXA1, EMILIN1, FCER1G, MMP2, PPIA, CCR2, CCL21, ZAP70, CKLF, AIF1, RARRES2, IL1R1, PREX1, MDK, RAC2, CCL4, CXCL11, CD47, CRTAM, CDC42, ICAM1, SELENOK, CORO1A, CCL19, VEGFB, SAA1, AKT1, LGMN, RPS19, IL6R, ITGB2, SELP, CXCL1, CREB3, SBDS, VCAM1, CHST2, GATA3, CCR5, CX3CL1, CXCR3, PYCARD, ADAM17, SELE, PTGER4, CCL2, SIRPA, TNFS…
GOBP_INTEGRIN_BIOSYNTHETIC_PROCESS	0.000635093	0.0260798	0.477271	-0.964413	-1.58805	4	COL5A1, AR, S100A9
GOBP_ORGAN_OR_TISSUE_SPECIFIC_IMMUNE_RESPONSE	0.000650823	0.0264949	0.477271	0.772338	1.88962	18	RPL39, FAU, PIGR, IL6R, LTF
GOBP_CELLULAR_RESPONSE_TO_STRESS	0.00065214	0.0264949	0.477271	-0.320555	-1.24379	1782	H19, IGFBP6, NCCRP1, CLU, ARID1B, KRT13, PTN, AQP1, BMP7, BNIP3, UPP1, CCND1, SMC1A, YOD1, SOX4, TSPO, TBX3, SGK1, EDNRA, FOXP1, DNAJB1, ROCK2, PIK3R1, ERO1A, NREP, PRDX2, STK25, VEGFA, TRIM25, STT3B, AGAP3, AFF4, NUAK2, MAPK3, PJA2, TGFBR3, WNT16, VAV3, PDGFD, BRD4, HSPB8, TSC2, SMC5, SMARCC1, NIPBL, MACROD1, TRIP12, TMEM259, ATRX, CAV1, NUCKS1, SMARCA2, YPEL3, RAD50, UBE4B, ZMIZ1, RUVBL2, MTMR3…
GOBP_REGULATION_OF_GRANULOCYTE_CHEMOTAXIS	0.00066338	0.026809	0.477271	0.615387	1.81545	47	S100A7, CCL5, CD74, C1QBP, CCL21, RARRES2, MDK, RAC2, CCL19
GOBP_NEGATIVE_REGULATION_OF_IMMUNE_SYSTEM_PROCESS	0.000670031	0.0269353	0.477271	0.375155	1.47671	436	HLA-DRB1, HLA-B, APOD, IRF1, HSPA8, CD74, TNFRSF21, HLA-A, FBN1, LAPTM5, C1QC, PTPRC, BST2, SERPING1, C1QBP, RASSF5, ANXA1, EMILIN1, CST7, GBP1, TYROBP, GPNMB, SH2D1A, PRNP, TGFB3, NMI, SDC4, CCR2, CCL21, HLA-F, CEBPB, DAPL1, MDK, HLA-E, ADAR, IFI16, CD47, CRTAM, CBFB, PTPRJ, SAMHD1, PTPN6, CEACAM1, AKT1, ELF1, RPS19, FGL2, BMP4, IL4R, LDLR, SNAI2, JAK3, USP38, SAMSN1, TNFAIP3, MNDA, CD86, CX3CL1…
GOBP_REGULATION_OF_HEART_RATE_BY_CARDIAC_CONDUCTION	0.000676703	0.027061	0.477271	-0.660996	-1.76242	33	JUP, AKAP9, DSP, CAV1, DSC2, KCNJ2, ANK2, SCN4B, TRPM4, CAMK2D, KCNE3, KCNQ1, KCNJ3, CACNA1D, CACNA2D1, CACNA1G, ISL1, SCN2B
GOBP_MONONUCLEAR_CELL_DIFFERENTIATION	0.000693835	0.0276016	0.477271	0.37717	1.48323	427	HLA-DRB1, B2M, HLA-B, IRF1, HLA-DRA, CD74, CD3D, CTSK, PTPRC, CD8A, LCK, XBP1, IKZF3, LGALS1, CTSL, ANXA1, FCER1G, RPL22, CCR2, JUNB, CD3E, ZAP70, CD83, CEBPB, RASGRP1, BRD7, CD2, PREX1, MDK, CD79A, TMEM98, IFI16, CRTAM, CBFB, PTPRJ, SOX12, PTPN6, DNAJA3, THEMIS, CD27, TNFSF13B, CCL19, CD3G, EOMES, TCIRG1, IRF2BP2, DNAJB9, IL6R, STAT3, IRF7, EGR1, IKZF1, SOD1, FGL2, BMP4, POU2AF1, IL4R, SYVN1, JM…
GOBP_CELLULAR_HOMEOSTASIS	0.000712923	0.0281869	0.477271	0.331095	1.35139	686	MT2A, CCL5, HLA-DRB1, B2M, TGM2, SOD2, FTH1, MT1E, CXCL10, FTL, HERPUD1, TXN, PTPRC, CYBA, LCK, XBP1, GCLC, ATF4, SERPINF1, IRS2, CXCL9, GCLM, PRNP, TMEM64, SRI, ATP6V0E1, NPM1, CCR2, TPT1, CCL21, ATP6V0A2, IMMT, ATP2A2, ATP6V1G1, ANO1, MT1M, TRA2B, CXCL11, F2R, ATP6V0B, ATP1A1, MCUB, BOLA3, GLS, PFKM, ICAM1, GRINA, ORMDL1, PTPN6, SELENOK, CORO1A, DIAPH1, SNX10, CCL19, ATP1B3, SELENOT, C19orf12, …
GOBP_CELL_ACTIVATION_INVOLVED_IN_IMMUNE_RESPONSE	0.000715928	0.0281869	0.477271	0.421595	1.58428	262	HLA-DRB1, HLA-DRA, NKG7, CD74, HLA-DMB, LCP1, PTPRC, CD81, XBP1, LGALS1, ANXA1, TYROBP, FCER1G, NMI, CCR2, JUNB, HLA-F, RASGRP1, MDK, RAC2, TMEM98, ICAM1, PTPN6, CORO1A, CCL19, CEACAM1, EOMES, IL6R, STAT3, FGL2, ITGB2, POU2AF1, IL4R, JAK3, RPS6, S100A13, RELB, GATA3, CD86, PYCARD, STXBP3, SOCS3, ST3GAL1, PTGER4, LAT2, ADORA2B, NFKBIZ, LAT, MSH6, SPN, CBL, EXOSC3, HSPD1, GBF1, LGALS9, PLCL2, NCKAP…
GOBP_RIBOSOMAL_LARGE_SUBUNIT_BIOGENESIS	0.000727303	0.0284879	0.477271	0.55477	1.80575	74	RPL23A, RPL26, RPL35A, RPL38, NOP16, RPL10A, NPM1, LAS1L, NIP7, RPL11, RPL7A, RPL5, RPL24, SNU13, NIFK, ZNF622, MRPL20, MAK16, TMA16, HEATR3, EBNA1BP2, PES1, RPL26L1, SPATA5L1, ZNHIT3, MRTO4, NSA2, DDX28, RSL1D1, SDAD1, BOP1, NLE1
GOBP_EMBRYONIC_HEART_TUBE_MORPHOGENESIS	0.000735372	0.028657	0.477271	-0.582247	-1.7026	57	NOTCH2, TBX3, HES1, ENG, YAP1, NDRG4, APLNR, SMO, SETDB2, DVL1, AHI1, RYR2, IFT57, CLUAP1, MEGF8, IFT172, MEF2C, HIF1A, CITED2, TEAD2, SOX18, MIB1, NPHP3
GOBP_DISRUPTION_OF_ANATOMICAL_STRUCTURE_IN_ANOTHER_ORGANISM	0.000767041	0.0296681	0.477271	0.622708	1.90703	55	LYZ, NKG7, DEFB4A, RPL30, GZMA, GBP1, CSNK2B, GBP5, GZMH, APOL1, GBP2, HMGN2, RPS19, PRF1, GNLY, GBP3, ROMO1, GZMB, KRT6A, CTSG, CLEC7A, LTF, TUSC2, F2RL1, LCE3A, GZMM, GSDMB, BCL2L1
GOBP_SEMAPHORIN_PLEXIN_SIGNALING_PATHWAY_INVOLVED_IN_NEURON_PROJECTION_GUIDANCE	0.000769086	0.0296681	0.477271	-0.782158	-1.76741	16	SEMA3F, EDNRA, PLXNB1, PLXNA2, PLXNA3, EDN1, ECE1, PLXNC1, PLXNB2
GOBP_REGULATION_OF_LEUKOCYTE_MEDIATED_IMMUNITY	0.000787094	0.0302102	0.477271	0.434187	1.59741	226	HLA-DRB1, B2M, HLA-B, HLA-DRA, HLA-A, PTPRC, BST2, CD81, TYROBP, C3, SH2D1A, CCR2, HLA-F, RASGRP1, TNFRSF1B, IL1R1, TAP2, HLA-E, RAC2, CRTAM, ICAM1, PTPN6, CEACAM1, ITGB2, IL4R, JAK3, GATA3, CD1A, LAG3, SASH3, ADORA2B, WAS, SPN, EXOSC3, HSPD1, CLEC7A, LGALS9, NCKAP1L, KLRD1, MSH2, BTK, KLRK1, PLA2G3, BCR, CD84, SPHK2, SNX4, IL20RB, MR1, F2RL1, FGR, SMAD7, IL27RA, CD1C, DDX21, TICAM1, DNASE1L3, TI…
GOBP_GLAND_DEVELOPMENT	0.000820419	0.0312542	0.477271	-0.395138	-1.41687	374	IGFBP5, PITX1, NOTCH2, SEMA3C, PTN, ESR1, BMP7, CCND1, TSPO, TBX3, PBX1, EDNRA, HES1, AR, PRDX2, LIMS2, VEGFA, KDM5B, MAPK3, TGFBR3, ELF3, MPST, SMARCC1, CDKN1C, FOXN1, CAV1, ZNF703, CAPN1, BTBD7, ARID5B, FGFR2, ZBTB7B, AKT2, NRG1, SERPINE2, RARG, FKBP4, MAFB, BCL2, CYP1B1, MAP2K2, DDR1, NFIB, STK11, INSR, TWSG1, UPF2, USF2, HOXD13, MAN2A1, TFCP2L1, LMO4, ACAT1, SMO, PRKCSH, HGF, CEBPA, NOTCH4, H…
GOBP_MUSCLE_TISSUE_DEVELOPMENT	0.000822478	0.0312542	0.477271	-0.40357	-1.43569	341	IGFBP5, PITX1, NOTCH2, SEMA3C, IGF1, BMP7, CSRP1, PI16, MYH11, TBX3, EDNRA, FOXP1, VEGFA, CAV2, EMD, DSP, TGFBR3, ENG, CAV1, PDLIM5, EFNB2, DDX17, FGFR2, NRG1, SYNE1, YAP1, FOSL2, SKI, DLG1, BCL2, GTF3C5, SVIL, MEIS1, TPM1, BARX2, NDRG4, VGLL4, MYH14, TIPARP, ERBB3, HDAC3, EGLN1, SMO, GREM1, CXADR, HOXD9, EDN1, PPP3CA, MRTFB, KAT2A, PPP1R13L, GJC1, SMAD4, TGFB1, SELENON, KDM6B, LEMD2, PPP3CB, NEB…
GOBP_REGULATION_OF_VENTRICULAR_CARDIAC_MUSCLE_CELL_ACTION_POTENTIAL	0.000835516	0.0315866	0.477271	-0.830703	-1.7328	11	JUP, DSP, CAV1, DLG1, DSC2, TRPM4, RYR2
GOBP_CELLULAR_RESPONSE_TO_TYPE_II_INTERFERON	0.000839498	0.0315866	0.477271	0.542878	1.85738	104	CCL5, IRF1, HLA-DPA1, STAT1, GBP1, PARP9, GBP5, ACTG1, ZYX, CCL21, AIF1, ACTR3, CCL4, GBP2, CD47, CDC42, CCL19, CALM1, GBP3, CX3CL1, STXBP3, PDE12, FASLG, CCL2, SIRPA, STX8, WAS, CDC42EP2, MRC1, LGALS9, NLRC5, SYNCRIP, ACTR2, CASP1, RPS6KB1, RPL13A
GOBP_GLOMERULAR_EPITHELIAL_CELL_DIFFERENTIATION	0.000872789	0.0326783	0.477271	-0.755339	-1.78072	19	NOTCH2, EDNRA, PODXL, LAMB2, BASP1, CD24, WT1
GOBP_GRANULOCYTE_MIGRATION	0.00088519	0.0329056	0.477271	0.503776	1.73785	133	S100A7, CCL5, CD74, CXCL10, WDR1, C1QBP, DPEP1, CXCL9, ANXA1, FCER1G, PPIA, CCL21, CKLF, RARRES2, IL1R1, PREX1, MDK, RAC2, CCL4, CXCL11, SELENOK, CCL19, SAA1, ITGB2, CXCL1, CX3CL1, PTGER4, CCL2, PECAM1, GBF1, NCKAP1L, MCU, PIK3CD, CSF1R, CXCL17, CSF3R, SLAMF8, PIKFYVE, DNM1L
GOBP_REGULATION_OF_EXTENT_OF_CELL_GROWTH	0.000890796	0.0329056	0.477271	-0.519181	-1.63988	97	CRABP2, SEMA3C, SEMA3F, VEGFA, DIP2B, GOLGA4, RUFY3, EFNA5, SEMA3B, CXCL12, SHTN1, ULK1, PUM2, ADNP, RYK, SEMA4C, PLXNA3, ULK2, MAP3K13, MAP1B, MACF1, RNF6, SEMA6D, SEMA3G, RGMA, MEGF8, SIN3A, SEMA5B, CTTN, CYFIP1, ZFYVE27, RAB21, IFRD1, GDI1, HDAC6, SEMA4A
GOBP_POSITIVE_REGULATION_OF_CHEMOTAXIS	0.000891785	0.0329056	0.477271	0.458115	1.57332	131	S100A7, CCL5, TMSB4X, PDGFRA, CD74, CXCL10, C1QBP, CCR2, CCL21, AIF1, RARRES2, SMAD3, MDK, RAC2, CCL4, SMOC2, SEMA5A, CCL19, VEGFB, LGMN, IL6R, CREB3, ADAM17, TNFSF14, IL16, BMPR2, LGALS9, NCKAP1L, PDGFRB, MCU, GPSM3, SERPINE1, CSF1R, CCR6, CXCL17, F2RL1, DNM1L
GOBP_AXON_EXTENSION	0.00090252	0.0331416	0.477271	-0.505668	-1.61567	108	SEMA3C, EDN3, SEMA3F, EDNRA, VEGFA, DIP2B, GOLGA4, RUFY3, SEMA3B, CXCL12, USP9X, SHTN1, ULK1, LAMB2, ADNP, SSNA1, RYK, SEMA4C, PLXNA3, EDN1, DVL1, ULK2, PPP3CB, MAP3K13, MAP1B, MACF1, RNF6, SEMA6D, SEMA3G, MEGF8, SIN3A, AUTS2, SEMA5B, CTTN, SLC9A6, CYFIP1, ZFYVE27, EDN2, RAB21, IFRD1, GDI1, HDAC6, SEMA4A
GOBP_REGULATION_OF_INFLAMMATORY_RESPONSE	0.00091911	0.0334939	0.477271	0.395057	1.51729	317	FABP4, CCL5, HLA-DRB1, TMSB4X, NKG7, CTSC, PTPRC, CD81, CASP4, LGALS1, ANXA1, CST7, TRADD, C3, NMI, CCR2, CEBPB, IL6ST, ALOX5AP, TNFRSF1B, IL1R1, SMAD3, MDK, HLA-E, CD47, PTPN6, SAA1, IL10RA, TNFRSF1A, MMP9, RPS19, STAT3, SOD1, NCF1, LDLR, AKNA, ABCC1, TNFAIP3, GATA3, AOAH, CX3CL1, PYCARD, SOCS3, PIK3AP1, SELE, PTGER4, ADORA2B, CARD16, BIRC2, SNCA, PTGS2, SIRPA, IL16, NFKBIZ, SPN, PARK7, SELENOS,…
GOBP_REGULATION_OF_LYMPHOCYTE_MEDIATED_IMMUNITY	0.000920912	0.0334939	0.477271	0.473766	1.68361	167	HLA-DRB1, B2M, HLA-B, HLA-DRA, HLA-A, PTPRC, CD81, C3, SH2D1A, CCR2, HLA-F, RASGRP1, TNFRSF1B, IL1R1, TAP2, HLA-E, CRTAM, PTPN6, CEACAM1, GATA3, CD1A, LAG3, SASH3, WAS, SPN, EXOSC3, HSPD1, LGALS9, NCKAP1L, KLRD1, MSH2, BTK, KLRK1
GOBP_HEART_MORPHOGENESIS	0.00092527	0.0334939	0.477271	-0.441368	-1.51379	220	NOTCH2, SEMA3C, BMP7, SOX4, COL5A1, TBX3, EDNRA, HES1, CPE, VEGFA, CCN1, DSP, TGFBR3, ENG, WNT16, ADAM15, NIPBL, DLC1, ZMIZ1, FGFR2, PDCD4, NRG1, YAP1, APC, TPM1, INSR, NDRG4, ADAMTS1, EGLN1, APLNR, SMO, ADAMTS5, EDN1, SETDB2, DVL1, PPP1R13L, SYNPO2L, DCHS1, SMAD4, TGFB1, RBM20, AHI1, LEMD2, CCM2L, RYR2, PRICKLE1, IFT57, SOS1, FOXC1, CLDN5, ZFPM1, TP53, CLUAP1, SMAD2, MEGF8
GOBP_LYMPHOCYTE_ACTIVATION_INVOLVED_IN_IMMUNE_RESPONSE	0.000935469	0.0337034	0.477271	0.445697	1.59644	179	HLA-DRB1, HLA-DRA, NKG7, CD74, HLA-DMB, LCP1, PTPRC, CD81, XBP1, LGALS1, ANXA1, FCER1G, JUNB, HLA-F, MDK, TMEM98, ICAM1, CORO1A, CCL19, CEACAM1, EOMES, IL6R, STAT3, FGL2, POU2AF1, IL4R, JAK3, RPS6, RELB, GATA3, CD86, SOCS3, ST3GAL1, PTGER4, NFKBIZ, MSH6, SPN, EXOSC3, HSPD1, LGALS9, PLCL2, NCKAP1L, MSH2, BCL3, RARA, CCR6, F2RL1, BATF, STAT4, ITGAL, ERCC1, APBB1IP, SMAD7, IL27RA, PHF14, CD1C
GOBP_HEART_DEVELOPMENT	0.000942965	0.0337526	0.477271	-0.381842	-1.40229	508	NOTCH2, SEMA3C, IGF1, BMP7, PI16, MYH11, SOX4, COL5A1, TBX3, EDNRA, FOXP1, ROCK2, HES1, CPE, VEGFA, CCN1, DSP, MAPK3, TGFBR3, ENG, WNT16, ADAM15, TFDP2, TSC2, NIPBL, DLC1, PDLIM5, MBD3, PDLIM2, EFNB2, ZMIZ1, FGFR2, PDCD4, NRG1, SYNE1, YAP1, ZFP36L1, APC, SKI, DHX36, AP1B1, PRKDC, PDLIM4, MAP2K2, MEIS1, ACE, RAMP2, TPM1, SNX17, INSR, NDRG4, VGLL4, ERBB3, KDR, CALCRL, HDAC3, ADAMTS1, HEXIM1, EGLN1,…
GOBP_POSITIVE_REGULATION_OF_CD4_POSITIVE_ALPHA_BETA_T_CELL_ACTIVATION	0.000945675	0.0337526	0.477271	0.659618	1.87505	39	HLA-DRB1, HLA-DRA, CD81, ANXA1, CD3E, CD83, CCL19, IL4R, IL2RG, CD86, CARD11, SASH3, NFKBIZ, LGALS9, NCKAP1L, SOCS1, RARA
GOBP_POSITIVE_REGULATION_OF_MULTICELLULAR_ORGANISMAL_PROCESS	0.000952235	0.0338287	0.477271	0.285095	1.2235	1385	FABP4, CCL5, KRT17, HLA-DRB1, B2M, TGM2, HLA-DPB1, IRF1, HLA-DRA, HLA-DQB1, SFRP2, CD74, HLA-DRB5, HLA-DQA1, TMEM119, LUM, DKK1, HLA-A, HLA-DMB, HLA-DPA1, CTSC, STAT1, LAPTM5, HLA-DMA, PEMT, PTPRC, ACVRL1, CD81, CYBA, LCK, SPON2, XBP1, LGALS1, ATF4, C1QBP, PDCD6, SERPINF1, IRS2, ANXA1, EMILIN1, CST7, CHI3L1, SLC7A5, TYROBP, PDPN, GBP5, TRADD, C3, PLAAT4, FCER1G, TGFB3, TMEM64, IFIH1, MAPKAPK2, CC…
GOBP_LEUKOCYTE_CHEMOTAXIS	0.000985515	0.034706	0.45506	0.430517	1.57162	209	S100A7, CCL5, CD74, CXCL10, C1QBP, DPEP1, CXCL9, ANXA1, FCER1G, MMP2, PPIA, CCR2, CCL21, CKLF, AIF1, RARRES2, PREX1, MDK, RAC2, CCL4, CXCL11, CORO1A, CCL19, VEGFB, SAA1, LGMN, RPS19, IL6R, ITGB2, CXCL1, CREB3, SBDS, CCR5, CX3CL1, ADAM17, CCL2, TNFSF14, IL16, MMP28, CTSG, GBF1, LGALS9, NCKAP1L, MCU, KLRK1, GPSM3, SERPINE1, PIK3CD, CSF1R, RPL13A, CCR6, CXCL17, CSF3R, SLAMF8, PIKFYVE, F2RL1, ALOX5, …
GOBP_CARDIAC_CHAMBER_MORPHOGENESIS	0.000990253	0.034706	0.45506	-0.495538	-1.57942	106	NOTCH2, SEMA3C, BMP7, SOX4, TBX3, EDNRA, HES1, CPE, CCN1, DSP, TGFBR3, ENG, FGFR2, NRG1, TPM1, ADAMTS1, EGLN1, APLNR, SMO, PPP1R13L, SMAD4, TGFB1, RYR2, SOS1, FOXC1, ZFPM1, TP53, GRHL2, BMPR1A, MEF2C, HIF1A, CITED2
GOBP_GLOMERULAR_EPITHELIUM_DEVELOPMENT	0.000991342	0.034706	0.45506	-0.729692	-1.78367	22	NOTCH2, EDNRA, PODXL, CD34, LAMB2, BASP1, FOXC1, CD24, WT1
GOBP_RESPONSE_TO_CHEMOKINE	0.000995104	0.034706	0.45506	0.53236	1.76468	83	CCL5, CXCL10, CXCL9, CCR2, CCL21, CCL4, CXCL11, CIB1, SH2B3, CCL19, CXCL1, XCR1, CCR5, CX3CL1, CXCR3, RNF113A, CCL2, RHOA, SLIT3, CCR6, CCL3L1, RBM15, CCL20, DOCK8, CXCL6, TREM2
GOBP_EMBRYONIC_MORPHOGENESIS	0.00101086	0.0350952	0.45506	-0.378261	-1.39095	514	CRABP2, PITX1, NOTCH2, BMP7, COL7A1, COL5A1, TBX3, PBX1, EDNRA, ROCK2, HES1, AR, JAG2, MMP14, CCN1, MAPK3, SPINT1, ENG, WNT16, AHDC1, TSC2, CDKN1C, NIPBL, DLC1, FGFR2, RIC8A, PHACTR4, DUSP5, YAP1, RARG, FLT1, COL12A1, ZFP36L1, SKI, DLG1, MAFB, WNT2B, UGDH, ITGAV, TWSG1, NDRG4, ITGA5, CREBBP, HOXD13, PRRX1, LDB1, IL1RN, TULP3, ATOH8, LUZP1, LRIG1, LMO4, APLNR, MBNL1, SMO, SEMA4C, GREM1, PAF1, HOXD…
GOBP_REGULATION_OF_CELLULAR_CATABOLIC_PROCESS	0.00105459	0.0364476	0.45506	-0.363775	-1.34835	603	TIMP3, XIST, NEAT1, IGF1, ZBTB20, PABPC1, BNIP3, WDR6, KCNQ1OT1, TSPO, ROCK2, PKP3, GOLGA2, MAPK3, HSPB8, TSC2, RAB3GAP2, CAPN1, PKP1, MTMR3, CIRBP, TFEB, AKT2, CARHSP1, ATP6V0C, QSOX1, TIMP2, ZFP36L1, TAF15, FOXO3, SREBF2, ULK3, LONP2, FASTK, PAFAH1B2, DHX36, BCL2, SAMD4B, DHX9, MTMR2, PUM1, CNOT6, STK11, ULK1, RBM10, INSR, PUM2, BNIP3L, CNOT11, MAGOHB, RAB3GAP1, CPTP, USP33, FUS, RBM47, TNRC6B,…
GOBP_AMIDE_BIOSYNTHETIC_PROCESS	0.00106385	0.036562	0.45506	0.321558	1.33779	790	CCL5, KRT17, YBX1, RPL34, RPL30, RPL37, RPS15A, RPL23A, RPL22L1, RPS20, RPL26, RPL39, RPL36AL, RPS27, RPS29, RPL35A, RPS12, PEMT, RPS27A, RPS25, RPL41, FAU, BZW1, EIF1, GCLC, RPL38, ATF4, C1QBP, ELOVL5, RPS23, RPL17, RPS7, TENT4A, GCLM, RPS28, RPL10A, RPL22, RPS27L, NPM1, RPL27, EIF2S1, POLR2G, MRPL17, RPL36A, EIF4A1, SERP1, EIF3L, RPS16, RBM8A, DAPL1, RPL21, CDC123, MTPN, MRPL51, RPS3A, MRPL33, …
GOBP_TUBE_MORPHOGENESIS	0.00106747	0.036562	0.45506	-0.35075	-1.31907	776	SPINK5, NOTCH2, NOTCH3, ECM1, ESR1, AQP1, BMP7, SOX4, TBX3, COL27A1, PBX1, EDNRA, FOXP1, JUP, KRT1, ROCK2, HES1, AR, HSPG2, VEGFA, HSPB6, KDM5B, PLCG1, MMP14, CCN1, AMOTL1, SPINT1, TGFBR3, ENG, VAV3, ADAM15, F3, MCAM, TSC2, NIPBL, FOXN1, STAB1, DLC1, CAV1, MFGE8, EFNB2, PODXL, ZMIZ1, FGFR2, RHOB, PHACTR4, CTNNBIP1, PKM, IL18, JAK1, CALD1, YAP1, HDAC5, RARG, FLT1, ZFP36L1, WASF2, SKI, DLG1, AGGF1,…
GOBP_REGULATION_OF_REMOVAL_OF_SUPEROXIDE_RADICALS	0.00107461	0.0366424	0.45506	-0.88047	-1.66871	7	H19, BMP7
GOBP_KIDNEY_EPITHELIUM_DEVELOPMENT	0.00109173	0.0370608	0.45506	-0.494006	-1.62389	134	NOTCH2, AQP1, BMP7, PBX1, EDNRA, HES1, VEGFA, EFNB2, PODXL, FGFR2, CTNNBIP1, YAP1, DLG1, WNT2B, LGR4, CD34, BCL2, LAMB2, FMN1, ACAT1, SMO, GREM1, LAMA5, GLI3, WNT4, DCHS1, SMAD4, LZTS2, AHI1, HOXB7, WWTR1
GOBP_MONOATOMIC_ION_HOMEOSTASIS	0.00111322	0.037623	0.45506	0.348358	1.40164	510	MT2A, CCL5, B2M, TGM2, SOD2, FTH1, MT1E, CXCL10, FTL, HERPUD1, PTPRC, CYBA, LCK, ATF4, CXCL9, PRNP, TMEM64, SRI, ATP6V0E1, CCR2, TPT1, CCL21, ATP6V0A2, IMMT, ATP2A2, ATP6V1G1, MT1M, CXCL11, F2R, ATP6V0B, ATP1A1, MCUB, BOLA3, GRINA, PTPN6, SELENOK, CORO1A, DIAPH1, SNX10, CCL19, ATP1B3, C19orf12, CALM1, TCIRG1, SOD1, FKBP1A, VDR, CEMIP, SLC41A1, CLIC4, PML, ITPR3, NUBP1, MT1X, HSP90B1, TMEM165, ATP…
GOBP_NEGATIVE_REGULATION_OF_INTRINSIC_APOPTOTIC_SIGNALING_PATHWAY	0.00114037	0.0383316	0.45506	0.506311	1.71318	99	SOD2, SFRP2, CD74, HERPUD1, PTTG1IP, XBP1, ATF4, PPIA, TPT1, HYOU1, RRN3, KDM1A, DNAJA1, GRINA, AKT1, NDUFS3, MMP9, SYVN1, SNAI2, CREB3, TAF9, MUC1, URI1, PTGS2, BID, FBXO7, PLAUR, PARK7, SELENOS, FIGNL1, ARHGEF2, TMBIM6, NONO, VDAC2, PYCR1, YBX3
GOBP_INSULIN_LIKE_GROWTH_FACTOR_RECEPTOR_SIGNALING_PATHWAY	0.00114423	0.0383316	0.45506	-0.623459	-1.73706	42	IGFBP6, IGFBP5, IGF1, PIK3R1, AR, MAPK3, TSC2, IGFBP3, CRIM1, PHIP, GIGYF1, MAP2K2, GIGYF2, PLCB1, IGF1R, GRB10, SOS1
GOBP_POSITIVE_REGULATION_OF_PROGRAMMED_CELL_DEATH	0.00116775	0.0389489	0.45506	0.349066	1.40119	488	CCL5, TGM2, SOD2, SFRP2, CTSS, CTSK, GZMA, RPL26, CTSC, CD248, LAPTM5, PTPRC, FRZB, ALDH1A3, LCK, LGALS1, ATF4, C1QBP, CTSL, PHLDA3, PHLDA1, STK17B, ANXA1, EMILIN1, GBP1, GBP5, TRADD, ITM2C, RPS7, PRNP, TGFB3, MMP2, EIF2S1, ATP2A2, TNFRSF1B, GBP2, FOSL1, CDKN1A, PTEN, PHLDA2, RPL11, DNAJA1, HTRA1, MFN2, SFPQ, TNFSF10, PDCD5, IFIT2, TNFRSF1A, MMP9, NQO1, RASSF2, INHBB, TNFRSF12A, PRF1, SOD1, VDR, …
GOBP_INORGANIC_ION_HOMEOSTASIS	0.00118441	0.0391846	0.45506	0.365397	1.43654	446	MT2A, CCL5, B2M, TGM2, SOD2, FTH1, MT1E, CXCL10, FTL, HERPUD1, PTPRC, CYBA, LCK, ATF4, CXCL9, PRNP, TMEM64, SRI, CCR2, TPT1, CCL21, ATP6V0A2, IMMT, ATP2A2, ATP6V1G1, MT1M, CXCL11, F2R, ATP1A1, MCUB, BOLA3, GRINA, PTPN6, SELENOK, CORO1A, DIAPH1, SNX10, CCL19, ATP1B3, C19orf12, CALM1, TCIRG1, SOD1, FKBP1A, VDR, CEMIP, SLC41A1, PML, ITPR3, NUBP1, MT1X, HSP90B1, TMEM165, ATP2A3, GSTO1, XCR1, MAIP1, M…
GOBP_NEGATIVE_REGULATION_OF_LEUKOCYTE_CELL_CELL_ADHESION	0.00118962	0.0391846	0.45506	0.498296	1.71107	122	HLA-DRB1, IRF1, CD74, TNFRSF21, LAPTM5, ANXA1, GPNMB, PRNP, SDC4, CCL21, CEBPB, DAPL1, MDK, CRTAM, CBFB, PTPN6, CEACAM1, AKT1, FGL2, BMP4, IL4R, JAK3, CD86, LAG3, SLC4A2, SPN, ADORA2A, CTSG, LGALS9, NCKAP1L, SOCS1, DTX1, IL20RB, RUNX3, IDO1, TSPAN32, MIA3, SMAD7
GOBP_INTERMEDIATE_FILAMENT_BASED_PROCESS	0.00119021	0.0391846	0.45506	-0.539866	-1.6173	70	KRT4, DST, KRT2, KRT10, KRT13, KRT15, KRT1, PPL, KRT78, NEFM, DSP, KRT5, PKP1, NES, KRT80, KLHL24, KRT34, FAM83H, KRT19, KRT24, ARHGEF28, DES, KRT76
GOBP_EPITHELIAL_TUBE_MORPHOGENESIS	0.00120071	0.0393607	0.45506	-0.410642	-1.44705	294	NOTCH2, ESR1, BMP7, TBX3, PBX1, EDNRA, FOXP1, HES1, AR, VEGFA, KDM5B, MMP14, SPINT1, ENG, TSC2, DLC1, EFNB2, PODXL, FGFR2, RHOB, PHACTR4, CTNNBIP1, YAP1, RARG, SKI, DLG1, WNT2B, LGR4, BCL2, DDR1, NDRG4, PPP1CA, KDR, FMN1, TULP3, LUZP1, LMO4, APLNR, SMO, SEMA4C, GREM1, NOTCH4, PRKD2, EDN1, SETDB2, LAMA5, PAK1, DVL1, KAT2A, RALA, MED12, GLI3, KIF20B, WNT4, DCHS1, SMAD4, LZTS2, CELSR1, TGFB1, AHI1, …
GOBP_REGULATION_OF_CELL_ADHESION	0.00126888	0.0414176	0.45506	0.324245	1.32308	706	CCL5, HLA-DRB1, B2M, TGM2, APOD, HLA-DPB1, IRF1, HLA-DRA, HLA-DQB1, SFRP2, CD74, FBLN2, HLA-DRB5, HLA-DQA1, TNFRSF21, LAMB1, HLA-A, HLA-DMB, HLA-DPA1, LAPTM5, HLA-DMA, TACSTD2, PTPRC, ACVRL1, CD81, LCK, XBP1, LGALS1, C1QBP, ANXA1, EMILIN1, GBP1, PDPN, GPNMB, PRNP, ACTG1, SDC4, MMP2, CCR2, CD3E, CCL21, ZAP70, S100A10, ITGB1BP1, CD83, CEBPB, RASGRP1, AIF1, DAPL1, AGR2, BRD7, IL6ST, SMAD3, PREX1, MD…
GOBP_RESPONSE_TO_METAL_ION	0.0012792	0.0414435	0.45506	0.384569	1.46349	297	FABP4, MT2A, B2M, SOD2, MT1E, GCLC, ATF4, PDCD6, DPEP1, SERPINF1, PRNP, EIF2S1, JUNB, ALOX5AP, MT1M, PLSCR1, NFATC2, CPNE7, CALM1, AKT1, TCIRG1, LGMN, PPP2CB, MMP9, NQO1, INHBB, NCF1, AQP3, SLC41A1, CLIC4, ITPR3, MT1X, ADCY7, VCAM1, HSP90B1, SLC40A1, LONP1, ADAM9, EEF2K, LTA4H, NPC1, SNCA, PTGS2, CD14, CASP8, CYBRD1, MT1G, PARK7
GOBP_ANTIMICROBIAL_HUMORAL_IMMUNE_RESPONSE_MEDIATED_BY_ANTIMICROBIAL_PEPTIDE	0.00128053	0.0414435	0.45506	0.61273	1.79044	44	S100A7, DEFB4A, RPL30, CXCL10, RPL39, FAU, CXCL9, KLK7, CXCL11, HMGN2, KLK5, RPS19, CXCL1, GNLY, ROMO1
GOBP_MUSCLE_STRUCTURE_DEVELOPMENT	0.00129291	0.0416677	0.45506	-0.364709	-1.34616	573	IGFBP5, PITX1, ARID1B, IGF1, BOC, CSRP1, PI16, MYH11, SOX4, TBX3, EDNRA, FOXP1, HES1, VEGFA, CAV2, EMD, MMP14, DSP, TGFBR3, ENG, MYL9, SMARCC1, ANKRD17, CAV1, ZFHX3, LAMC1, SMARCA2, PDLIM5, IGFBP3, PDLIM2, EFNB2, DDX17, ARID5B, UNC45A, FGFR2, PDCD4, AFG3L2, IL18, NRG1, SYNE1, SMARCC2, HDAC5, ZFP36L1, CHD2, SKI, PHF10, CD9, BTG1, FLII, BCL2, EHD2, GTF3C5, PDLIM4, SVIL, MEIS1, QKI, EPAS1, ACTN4, RA…
GOBP_MESENCHYMAL_CELL_MIGRATION	0.00129892	0.0416854	0.45506	-0.568406	-1.66213	57	SEMA3C, EDN3, BMP7, SEMA3F, EDNRA, ENG, SEMA3B, PHACTR4, TPBG, SMO, SEMA4C, EDN1, LAMA5, CDH2, SEMA6D, SEMA3G
GOBP_POSITIVE_REGULATION_OF_CD4_POSITIVE_ALPHA_BETA_T_CELL_DIFFERENTIATION	0.00131151	0.0419136	0.45506	0.686654	1.84616	30	HLA-DRB1, HLA-DRA, ANXA1, CD83, CCL19, IL4R, IL2RG, CD86, SASH3, NFKBIZ, LGALS9, NCKAP1L, SOCS1, RARA
GOBP_EMBRYONIC_HEART_TUBE_DEVELOPMENT	0.00132641	0.042066	0.45506	-0.555241	-1.65605	68	NOTCH2, TBX3, EDNRA, HES1, ENG, YAP1, NDRG4, APLNR, SMO, EDN1, SETDB2, DVL1, ECE1, AHI1, RYR2, IFT57, FOXC1, CLUAP1, MEGF8, IFT172, MEF2C, HIF1A, CITED2, TEAD2, SOX18, MIB1, NPHP3
GOBP_SKIN_DEVELOPMENT	0.00132989	0.042066	0.45506	-0.413804	-1.44607	266	KRT4, KRT2, SPINK5, SPRR3, FLG, CNFN, KRT10, ALOX12, IGFBP5, COL1A2, CYSRT1, TGM3, SPRR1B, COL5A1, JUP, LCE3D, KRT1, ROCK2, PPL, KRT78, COL1A1, DSP, KRT5, WNT16, AHDC1, CSTA, FOXN1, PALLD, GRHL1, FGFR2, TMEM79, IL18, YAP1, FOSL2, TXNIP, ZFP36L1, CLDN4, CERS3, MAFB, LGR4, BCL2, KRT80, DHCR24, PUM2, ABCB6, LCE3E, ACVR1B, LDB1, HDAC3, SMO, LAMA5, CASP14, PPP3CA, KRT76, SMAD4, SLC39A2, SCEL, ASAH1, P…
GOBP_B_CELL_PROLIFERATION	0.00133281	0.042066	0.45506	0.530688	1.76285	80	CD74, TNFRSF21, PTPRC, MZB1, CD81, IKZF3, IRS2, TYROBP, RASGRP1, CD79A, CDKN1A, NFATC2, TNFSF13B, CD38, MNDA, CARD11, INPP5D, BAX, SASH3, NFKBIZ, HSPD1, PKN1, PLCL2, NCKAP1L, BTK
GOBP_CD4_POSITIVE_ALPHA_BETA_T_CELL_ACTIVATION	0.00134841	0.0423834	0.45506	0.489352	1.66765	108	HLA-DRB1, HLA-DRA, NKG7, CD81, CTSL, ANXA1, JUNB, CD3E, CD83, TMEM98, CBFB, CCL19, TCIRG1, IL6R, STAT3, IL4R, JAK3, RELB, GATA3, IL2RG, CD86, SOCS3, CARD11, PTGER4, SASH3, NFKBIZ, SPN, LGALS9, NCKAP1L, BCL3, SOCS1, RARA, RUNX3, BATF, STAT4, SMAD7
GOBP_RESPONSE_TO_INTERFERON_BETA	0.0013541	0.0423876	0.45506	0.720288	1.89616	27	IFITM1, IRF1, IFITM3, STAT1, BST2, XAF1, IFITM2, IFI16, PLSCR1, CALM1, MNDA
GOBP_CELLULAR_CATABOLIC_PROCESS	0.00136822	0.0426549	0.45506	-0.327654	-1.26055	1381	TIMP3, XIST, NEAT1, CLU, IGF1, PLA2G4D, ZBTB20, PABPC1, PGD, BNIP3, UPP1, WDR6, YOD1, KCNQ1OT1, TSPO, NAGK, ROCK2, PKP3, DCXR, PRDX2, PLA2G4F, PLCG1, GOLGA2, EPHX1, MAPK3, GM2A, CROT, HSPB8, S100A9, MPST, TSC2, ECHDC2, RAB3GAP2, PDE5A, PLA2G4B, CAPN1, PKP1, MTMR3, MVB12A, GSTZ1, CIRBP, TFEB, HSPA1B, AKT2, CARHSP1, ATP6V0C, QSOX1, CSAD, TIMP2, ZFP36L1, TAF15, HIBCH, FOXO3, SREBF2, PLCG2, ULK3, LON…
GOBP_TIGHT_JUNCTION_ORGANIZATION	0.00138064	0.0428672	0.45506	-0.535616	-1.60457	70	ROCK2, ESAM, MPDZ, CLDN4, APC, DLG1, TJP1, RAMP2, PARD3, CDH5, SVEP1, RAB13, PATJ, ECT2, CLDN8, TBCD, ARL2, CLDN7, PRKACA, POF1B, CLDN17, CLDN5, GRHL2, CLDN1, F11R, LSR, PRKCH, EPHA2, CLDN12
GOBP_PATTERN_SPECIFICATION_PROCESS	0.00139526	0.0431386	0.45506	-0.393836	-1.40825	365	NOTCH2, SEMA3C, BMP7, SEMA3F, TBX3, PBX1, HES1, AR, ENG, NBL1, BPTF, FGFR2, CTNNBIP1, RARG, ATP6AP2, PGAP1, APC, SSBP3, SKI, MAFB, WNT2B, STC1, AP1B1, PRKDC, LFNG, MEIS1, NDRG4, MEIS2, SYNGAP1, HOXD13, LDB1, PLXNA2, TULP3, APLNR, SMO, GREM1, HOXD9, HOXA9, ADGRG1, EDN1, SETDB2, LAMA5, PSKH1, DVL1, KAT2A, MED12, PCGF2, GLI3, DCHS1, SMAD4, RFX3, WLS, AHI1, HOXB7, PBX3, MTF2, BICC1, ZEB1, RING1, DYNC…
GOBP_RESPONSE_TO_INTERFERON_ALPHA	0.00140068	0.0431386	0.45506	0.747661	1.82925	18	IFITM1, IFITM3, BST2, IFITM2, ADAR, GATA3, PDE12, AXL
GOBP_CHEMICAL_HOMEOSTASIS	0.0014512	0.044437	0.45506	0.308856	1.27434	827	FABP4, MT2A, CCL5, HLA-DRB1, B2M, TGM2, SOD2, FTH1, MT1E, CXCL10, FTL, HERPUD1, PTPRC, CYBA, LCK, XBP1, GCLC, ATF4, SERPINF1, IRS2, CXCL9, GCLM, PRNP, TMEM64, SRI, ATP6V0E1, CCR2, TPT1, CCL21, NPC2, ATP6V0A2, IMMT, ATP2A2, PRKACB, ATP6V1G1, ANO1, MT1M, TRA2B, CXCL11, F2R, FABP5, ATP6V0B, PRCP, ATP1A1, MCUB, BOLA3, GLS, PFKM, ICAM1, GRINA, ORMDL1, PTPN6, SELENOK, CORO1A, DIAPH1, SNX10, CCL19, ATP1…
GOBP_POSITIVE_REGULATION_OF_COLLATERAL_SPROUTING	0.00145752	0.044437	0.45506	-0.82506	-1.70559	10	CRABP2, EFNA5
GOBP_POSITIVE_REGULATION_OF_ALPHA_BETA_T_CELL_DIFFERENTIATION	0.00146029	0.044437	0.45506	0.596994	1.76119	47	HLA-DRB1, HLA-DRA, ANXA1, ZAP70, CD83, CBFB, CCL19, IL4R, ZBTB16, IL2RG, CD86, SASH3, NFKBIZ, RHOA, LGALS9, NCKAP1L, SOCS1, RARA, RUNX3
GOBP_NEGATIVE_REGULATION_OF_PINOCYTOSIS	0.0014998	0.0454582	0.45506	-0.926515	-1.60789	5	PROM2, CAV1, NR1H2
GOBP_REGULATION_OF_CD4_POSITIVE_ALPHA_BETA_T_CELL_ACTIVATION	0.00153262	0.0462693	0.45506	0.547585	1.75946	69	HLA-DRB1, HLA-DRA, CD81, ANXA1, JUNB, CD3E, CD83, CBFB, CCL19, IL4R, JAK3, GATA3, IL2RG, CD86, CARD11, SASH3, NFKBIZ, LGALS9, NCKAP1L, SOCS1, RARA, RUNX3, BATF, SMAD7
GOBP_ASCENDING_AORTA_DEVELOPMENT	0.00156133	0.0469505	0.45506	-0.925032	-1.60532	5	SOX4, HES1
GOBP_REGULATION_OF_INSULIN_LIKE_GROWTH_FACTOR_RECEPTOR_SIGNALING_PATHWAY	0.00157638	0.0471483	0.45506	-0.763364	-1.72495	16	IGFBP6, IGFBP5, IGF1, AR, IGFBP3, PHIP
GOBP_NEGATIVE_REGULATION_OF_VIRAL_GENOME_REPLICATION	0.00158025	0.0471483	0.45506	0.632882	1.8866	50	CCL5, IFITM1, SLPI, IFITM3, BST2, IFIH1, APOBEC3A, IFITM2, APOBEC3G, RESF1, IFI16, PLSCR1, OAS2, ISG20, TASOR, IFIT1
GOBP_PROTEIN_LOCALIZATION_TO_CELL_PERIPHERY	0.00162449	0.0482794	0.45506	-0.401688	-1.41604	316	MAL, JUP, ROCK2, RAB3D, PKP3, PIK3R1, AR, MMP14, GOLGA4, CAV1, LDLRAP1, RAB29, ANK3, STX7, RAB40B, AKT2, ATP1B1, DLG1, ZDHHC7, RAMP3, STX4, ZDHHC5, EHD2, DENND4C, RAMP2, BLZF1, AP4M1, FCHO2, ADAM10, RABEP1, EIF4G1, CLSTN1, TPBG, GGA3, RAB13, RAB40C, GPER1, LIN7B, KIF5B, PACS2, GGA2, PPP2R5A, LAMA5, RACK1, CNST, FLOT2, DCHS1, ANK2, TGFB1, EPB41L2, LZTFL1, RER1, GAK, DLG4, ERBB2, RAB31, MACF1, CRB3…

## Sheet: Cluster 10
Supplementary Table 5 Differentially expressed pathways comparing the study groups
pathway	pval	padj	log2err	ES	NES	size	leadingEdge
GOBP_EPITHELIUM_DEVELOPMENT	4.17589e-16	3.18787e-12	1.0377	-0.457171	-1.67441	1018	SFN, KRT4, WNT16, SERPINE2, ALOX12, SPRR3, AQP1, KRT15, COL5A1, KRT34, SEMA3C, KRT10, SPRR1B, CSTA, FLG, KRT13, SPINK5, EDNRA, DAAM1, RHCG, PPL, KRT5, SOX4, ACTA2, RAB13, CNFN, ID4, AR, IVL, LCE3D, SOX18, LFNG, ESR1, MAP1B, CDH5, CD24, KRT2, PODXL, PHGDH, TJP1, JAG2, KRT6A, PRICKLE2, SCEL, DAB2, IGFBP5, FOSL2, CDKN1C, NFIB, SRF, ACTB, KRT19, STC1, KLF4, PALLD, NF1, CAV1, CTSZ, FRMD6, APLNR, MYO9A…
GOBP_EPITHELIAL_CELL_DIFFERENTIATION	4.88306e-15	1.2602e-11	0.996986	-0.504796	-1.81516	578	SFN, KRT4, WNT16, SPRR3, KRT15, KRT34, KRT10, SPRR1B, CSTA, FLG, KRT13, SPINK5, EDNRA, RHCG, PPL, KRT5, SOX4, ACTA2, RAB13, CNFN, AR, IVL, LCE3D, SOX18, ESR1, MAP1B, CDH5, CD24, KRT2, PODXL, TJP1, JAG2, KRT6A, SCEL, DAB2, FOSL2, CDKN1C, NFIB, KRT19, STC1, KLF4, PALLD, CAV1, FRMD6, MYO9A, WNT5A, KLF2, COL27A1, JAG1, CNN3, KRT6C, MAF, S1PR3, RAB10, TBX3, TOLLIP, CLDN5, PDE2A, TGFB1, RAB25, CYP26B1,…
GOBP_ADAPTIVE_IMMUNE_RESPONSE	4.95233e-15	1.2602e-11	0.996986	0.474084	2.06652	500	IGHG2, IGHG1, IGHG3, IGHG4, IGHM, HLA-DRB5, IGKC, IGLC2, C3, IGLC1, TRBC1, CD3D, TRBC2, CD81, B2M, C1S, CCL19, SERPING1, HLA-B, TRAC, IGHD, JUNB, BCL3, CD3E, TFRC, SH2D1A, CD27, C1R, C2, CD8A, PTPRC, CSF2RB, HLA-F, CD3G, EOMES, ZAP70, SOCS3, HLA-DQA2, IL1R1, OTUB1, IGLC7, CD8B, IRF1, SLAMF7, KLRD1, THEMIS, CTSH, BTN3A2, C1QBP, CD7, PAXIP1, LAT, PYCARD, LAG3, CD244, MALT1, RELB, TAP2, SLAMF6, HLA-…
GOBP_LYMPHOCYTE_MEDIATED_IMMUNITY	1.94937e-12	3.72038e-09	0.898671	0.535222	2.20031	299	IGHG2, IGHG1, IGHG3, IGHG4, IGHM, IGKC, IGLC2, C3, IGLC1, CD81, B2M, C1S, SERPING1, HLA-B, IGHD, BCL3, TFRC, SH2D1A, CD27, C1R, C2, CD8A, PTPRC, CD2, CSF2RB, HLA-F, SERPINB4, TUBB, NKG7, PLEKHM2, IL1R1, IGLC7, SLAMF7, KLRD1, CTSH, BTN3A2, C1QBP, SERPINB9, CORO1A, PAXIP1, LAG3, MALT1, TAP2, SLAMF6, HLA-A, TLR8, SASH3, NCKAP1L, TRAF6, MYO1G
GOBP_POSITIVE_REGULATION_OF_IMMUNE_SYSTEM_PROCESS	1.87812e-11	2.42414e-08	0.863415	0.361289	1.62741	941	IGHG2, IGHG1, IGHG3, IGHG4, IGHM, S100A7, HLA-DRB5, IGKC, C3, IGLC1, MZB1, TRBC1, CCL5, CD3D, CXCL10, RAC2, RARRES2, SPON2, TRBC2, CD81, B2M, C1S, ZBTB16, CCL19, SERPING1, HLA-B, CCL4, TRAC, GBP1, IGHD, PGF, CCL2, XBP1, CD3E, TFRC, FYB1, CRKL, SH2D1A, CD27, C1R, NFATC2, HSPA1A, NLRC5, LGALS1, C2, CD8A, PTPRC, CD2, VCAM1, TGFBR2, VEGFB, PHPT1, HLA-F, MIF, DNAJB9, IRS2, VSIR, RPS19, DOCK8, PTPN11, …
GOBP_ANTIMICROBIAL_HUMORAL_RESPONSE	1.90527e-11	2.42414e-08	0.863415	0.740587	2.66144	79	IGHG2, IGHG1, IGHG3, IGHG4, IGHM, S100A7, SLPI, WFDC2, CXCL10, FAU, RARRES2, SPON2, DEFB4A, BCL3, PI3, RPL30, RPS19
GOBP_LEUKOCYTE_MEDIATED_IMMUNITY	2.44072e-11	2.66178e-08	0.863415	0.476756	2.00882	386	IGHG2, IGHG1, IGHG3, IGHG4, IGHM, IGKC, IGLC2, C3, IGLC1, RAC2, SPON2, CD81, B2M, C1S, SERPING1, HLA-B, IGHD, BCL3, TFRC, SH2D1A, CD27, C1R, C2, CD8A, PTPRC, CD2, CSF2RB, HLA-F, SERPINB4, TUBB, NKG7, PLEKHM2, IL1R1, IGLC7, SLAMF7, KLRD1, CTSH, BTN3A2, C1QBP, SERPINB9, CORO1A, PAXIP1, LAT, BST2, PTGDS, LAG3, STXBP2, MALT1, TAP2, SLAMF6, CBL, HLA-A, TLR8, SASH3, NCKAP1L, TRAF6, MYO1G, SNAP23
GOBP_ANTIGEN_RECEPTOR_MEDIATED_SIGNALING_PATHWAY	4.64303e-11	4.1322e-08	0.851339	0.601237	2.37267	192	IGHG2, IGHG1, IGHG3, IGHG4, IGHM, IGKC, IGLC1, TRBC1, CD3D, TRBC2, CD81, TRAC, GBP1, IGHD, CD3E, FYB1, CRKL, SH2D1A, NFATC2, CD8A, PTPRC, PHPT1, CMTM3, CD3G, ZAP70, IGLC7, CD8B, THEMIS, BTN3A2, LCK, NFKB1, PTPN2, LAT, LPXN, MALT1, MS4A1, DGKZ, HLA-A, MNDA, NCKAP1L, RBCK1, TRAF6, PDE4D, PRNP, CBLB, FCRL3, SLC39A6
GOBP_ADAPTIVE_IMMUNE_RESPONSE_BASED_ON_SOMATIC_RECOMBINATION_OF_IMMUNE_RECEPTORS_BUILT_FROM_IMMUNOGLOBULIN_SUPERFAMILY_DOMAINS	4.90754e-11	4.1322e-08	0.851339	0.506401	2.10386	313	IGHG2, IGHG1, IGHG3, IGHG4, IGHM, IGKC, IGLC2, C3, IGLC1, CD81, B2M, C1S, CCL19, SERPING1, HLA-B, IGHD, JUNB, BCL3, TFRC, CD27, C1R, C2, CD8A, PTPRC, CSF2RB, HLA-F, SOCS3, IL1R1, IGLC7, KLRD1, CTSH, BTN3A2, C1QBP, PAXIP1, MALT1, RELB, TAP2, SLAMF6, HLA-A, TLR8, SASH3, IRF4, TNFSF13B, NCKAP1L, TRAF6, MYO1G, CRTAM, NFKB2, FZD5, C1QB, UNC93B1, IL33, PMS2, TNFRSF1B, GATA3
GOBP_B_CELL_MEDIATED_IMMUNITY	5.4129e-11	4.1322e-08	0.851339	0.627579	2.40111	158	IGHG2, IGHG1, IGHG3, IGHG4, IGHM, IGKC, IGLC2, C3, IGLC1, CD81, C1S, SERPING1, IGHD, BCL3, TFRC, CD27, C1R, C2, PTPRC, CSF2RB
GOBP_HUMORAL_IMMUNE_RESPONSE	7.03446e-11	4.88192e-08	0.839089	0.616925	2.3858	168	IGHG2, IGHG1, IGHG3, IGHG4, IGHM, S100A7, SLPI, WFDC2, C3, CXCL10, FAU, RARRES2, SPON2, CD81, C1S, SERPING1, DEFB4A, BCL3, PI3, CCL2, RPL30, SH2D1A, C1R, POU2AF1, C2, PTPRC, RPS19, CFH, PSMB10, CXCL1
GOBP_IMMUNE_EFFECTOR_PROCESS	7.94836e-11	5.05648e-08	0.839089	0.412937	1.77912	582	IGHG2, IGHG1, IGHG3, IGHG4, IGHM, IGKC, IGLC2, C3, IGLC1, MZB1, RAC2, SPON2, CD81, B2M, C1S, CCL19, SERPING1, HLA-B, IGHD, JUNB, BCL3, XBP1, TFRC, SH2D1A, TGFB3, CD27, C1R, ANGPT1, LGALS1, POU2AF1, C2, CD8A, PTPRC, CD2, ITGAL, CSF2RB, HLA-F, MIF, DNAJB9, SERPINB4, TUBB, LITAF, RPS19, NKG7, PLEKHM2, EOMES, SOCS3, IL1R1, CFH, IGLC7, SLAMF7, KLRD1, CTSH, BTN3A2, CYBC1, PTX3, LIMK1, C1QBP, UBE2J1, NM…
GOBP_IMMUNE_RESPONSE_REGULATING_CELL_SURFACE_RECEPTOR_SIGNALING_PATHWAY	9.21034e-11	5.40859e-08	0.839089	0.497715	2.06831	314	IGHG2, IGHG1, IGHG3, IGHG4, IGHM, IGKC, IGLC1, TRBC1, CD3D, TRBC2, CD81, PIGR, TRAC, GBP1, IGHD, CD3E, FYB1, CRKL, SH2D1A, NFATC2, CD8A, PTPRC, PHPT1, CMTM3, PLSCR1, CD3G, ZAP70, IGLC7, CD8B, NINJ1, KLRD1, THEMIS, BTN3A2, LCK, NFKB1, LIMK1, PTPN2, NMI, CYBA, LAT, LPXN, MALT1, LTF, MS4A1, DGKZ, HLA-A, MNDA, NCKAP1L, RBCK1, TRAF6, MYO1G, PDE4D, PRNP, CBLB, FCRL3, SLC39A6, GATA3, LGALS9, YES1, CHUK,…
GOBP_EPIDERMIS_DEVELOPMENT	2.70448e-10	1.47471e-07	0.814036	-0.528285	-1.83069	304	SFN, KRT4, WNT16, ALOX12, SPRR3, KRT15, KRTDAP, KRT34, KRT10, SPRR1B, CSTA, FLG, SPINK5, CRABP2, PPL, KRT5, CNFN, IVL, LCE3D, SOX18, KRT2, JAG2, KRT6A, SCEL, IGFBP5, FOSL2, SRF, KLF4, PALLD, NF1, COL17A1, WNT5A, EMP1, JAG1, KRT6C, SOS1, CYP26B1, FLOT2, LAMA5, TXNIP, MAFB, CYSRT1, CALML5, TGM1, TP63, FLNB, ZFP36L1, TMEM79, PPP3CA, DSP, SPRR2D, EVPL, SULT2B1, LCE3E, FERMT1, ATP2A2, HDAC2, SRSF6, CO…
GOBP_CELL_MORPHOGENESIS	5.41848e-10	2.75764e-07	0.801216	-0.430945	-1.5706	823	CLU, PTN, SEMA3C, NOTCH3, CRABP2, EDNRA, AR, MAP1B, TMEM106B, SLIT3, CDH5, APP, TUBA1A, TSKU, NFIA, FOSL2, NFIB, SRF, ACTB, STC1, PALLD, SEMA3B, FRMD6, MYO9A, WNT5A, KLF2, COL27A1, RIMS2, SGK1, APLP2, ERBB2, BAIAP2, MYL12B, ITGA7, SPARC, PTEN, CDC42SE1, FRYL, PDZD8, RAB10, RHOJ, COCH, MSX1, SOS1, CORO1C, LRATD1, PLEKHO1, RAB25, ACTG1, PALM, TPM1, VCL, VEGFA, NCAM1, CDC42EP2, PAK1, CAMSAP1, KDR, R…
GOBP_INTERMEDIATE_FILAMENT_BASED_PROCESS	8.47407e-10	4.04319e-07	0.801216	-0.723948	-2.15424	65	DST, KRT4, KRT15, KRT34, KRT10, KRT13, PKP1, PPL, NEFM, KRT5, KRT2, KRT6A, KRT19, CSNK1A1, DES, KRT6C, ATXN3, CLN8, DSP, KRT18, EVPL
GOBP_POSITIVE_REGULATION_OF_IMMUNE_RESPONSE	1.16325e-09	5.22366e-07	0.788187	0.387834	1.66244	649	IGHG2, IGHG1, IGHG3, IGHG4, IGHM, HLA-DRB5, IGKC, C3, IGLC1, TRBC1, CCL5, CD3D, TRBC2, CD81, B2M, C1S, CCL19, SERPING1, HLA-B, TRAC, GBP1, IGHD, XBP1, CD3E, TFRC, FYB1, CRKL, SH2D1A, C1R, NFATC2, HSPA1A, NLRC5, C2, CD8A, PTPRC, PHPT1, HLA-F, RPS19, CMTM3, PLSCR1, CD3G, ZAP70, HLA-DQA2, HSPA8, IL1R1, ZBP1, CFH, IGLC7, CD8B, IRF1, NINJ1, KLRD1, THEMIS, BTN3A2, LRRC14, LCK, NFKB1, LIMK1, PTPN2, XIAP…
GOBP_SKIN_DEVELOPMENT	2.39512e-09	1.01579e-06	0.774939	-0.528156	-1.80774	258	SFN, KRT4, WNT16, ALOX12, SPRR3, COL5A1, COL1A2, COL1A1, KRT10, SPRR1B, CSTA, FLG, SPINK5, PPL, KRT5, CNFN, IVL, LCE3D, SOX18, KRT2, KRT6A, SCEL, IGFBP5, FOSL2, SRF, KLF4, PALLD, NF1, WNT5A, AHDC1, COL3A1, JAG1, JUP, KRT6C, SOS1, CYP26B1, LAMA5, TXNIP, ASH1L, MAFB, CYSRT1, TGM1, TP63, FLNB, ZFP36L1, TMEM79, PPP3CA, DSP, SPRR2D, EVPL, ITGB4, LCE3E, FERMT1, HDAC2, SRSF6, ZMPSTE24, ITGA6, ELOVL1, RB…
GOBP_REGULATION_OF_IMMUNE_RESPONSE	3.74077e-09	1.503e-06	0.761461	0.356605	1.55846	807	IGHG2, IGHG1, IGHG3, IGHG4, IGHM, HLA-DRB5, IGKC, C3, IGLC1, TRBC1, CCL5, CD3D, RAC2, TRBC2, CD81, B2M, C1S, PIGR, CCL19, SERPING1, HLA-B, TRAC, GBP1, IGHD, JUNB, XBP1, CD3E, TFRC, FYB1, CRKL, SH2D1A, C1R, NFATC2, HSPA1A, SELENOS, NLRC5, C2, CD8A, PTPRC, PHPT1, HLA-F, SERPINB4, VSIR, RPS19, SMAD3, PTPN11, CMTM3, PLSCR1, CD3G, SAMHD1, ZAP70, HLA-DQA2, HSPA8, IL1R1, ZBP1, CFH, IGLC7, TRAFD1, CD8B, …
GOBP_ACTIVATION_OF_IMMUNE_RESPONSE	5.16928e-09	1.97311e-06	0.761461	0.417311	1.79866	478	IGHG2, IGHG1, IGHG3, IGHG4, IGHM, IGKC, C3, IGLC1, TRBC1, CD3D, TRBC2, CD81, C1S, SERPING1, TRAC, GBP1, IGHD, CD3E, FYB1, CRKL, SH2D1A, C1R, NFATC2, HSPA1A, C2, CD8A, PTPRC, PHPT1, CMTM3, PLSCR1, CD3G, ZAP70, HSPA8, ZBP1, CFH, IGLC7, CD8B, IRF1, NINJ1, KLRD1, THEMIS, BTN3A2, LRRC14, LCK, NFKB1, LIMK1, PTPN2, XIAP, C1QBP, NMI, IRF3, CYBA, LAT, PYCARD, TARBP2, LPXN, MALT1, LTF, MS4A1, DGKZ, HLA-A, …
GOBP_HUMORAL_IMMUNE_RESPONSE_MEDIATED_BY_CIRCULATING_IMMUNOGLOBULIN	1.37845e-08	5.01101e-06	0.74774	0.804321	2.64864	45	IGHG2, IGHG1, IGHG3, IGHG4, IGHM, C3, CD81, C1S, SERPING1, BCL3, C1R, C2, PTPRC
GOBP_B_CELL_RECEPTOR_SIGNALING_PATHWAY	2.45793e-08	8.52902e-06	0.733762	0.707479	2.50052	74	IGHG2, IGHG1, IGHG3, IGHG4, IGHM, IGKC, IGLC1, CD81, IGHD, NFATC2, PTPRC, CMTM3, IGLC7, LCK, NFKB1, LPXN, MS4A1, MNDA, NCKAP1L
GOBP_ANIMAL_ORGAN_MORPHOGENESIS	2.83104e-08	9.39658e-06	0.733762	-0.411662	-1.50146	845	WNT16, AQP1, COL5A1, COL1A2, PTN, SEMA3C, COL1A1, SULF2, EDNRA, DAAM1, SOX4, ACTG2, ACTA2, ID4, AR, SOX18, LFNG, ESR1, SLIT3, FHL1, TUBA1A, TSKU, JAG2, PRICKLE2, DAB2, IGFBP5, FOSL2, BMP1, NFIB, SRF, STC1, TGFBR3, NF1, CAV1, CTSZ, APLNR, WNT5A, COL27A1, AHDC1, PBX1, COL3A1, MDM2, SDK1, JAG1, TLE1, PTEN, TP53, CRIP1, PDCD4, ADAM15, EXOC4, TBX3, SDK2, CCN1, CLDN5, MMP14, MSX1, TGFB1, MDM4, SOS1, CY…
GOBP_IMMUNE_RESPONSE_REGULATING_SIGNALING_PATHWAY	3.46246e-08	1.10116e-05	0.719513	0.420189	1.78967	449	IGHG2, IGHG1, IGHG3, IGHG4, IGHM, IGKC, IGLC1, TRBC1, CD3D, TRBC2, CD81, PIGR, TRAC, GBP1, IGHD, CD3E, FYB1, CRKL, SH2D1A, NFATC2, HSPA1A, CD8A, PTPRC, PHPT1, CMTM3, PLSCR1, CD3G, ZAP70, HSPA8, IGLC7, CD8B, IRF1, NINJ1, KLRD1, THEMIS, CTSH, BTN3A2, LRRC14, LCK, NFKB1, LIMK1, PTPN2, XIAP, C1QBP, NMI, IRF3, CYBA, LAT, PYCARD, TARBP2, LPXN, MALT1, LTF, MS4A1, DGKZ, HLA-A, MNDA, TLR8, IRF4, NCKAP1L, …
GOBP_INTERMEDIATE_FILAMENT_ORGANIZATION	3.60611e-08	1.10116e-05	0.719513	-0.756652	-2.09571	43	KRT4, KRT15, KRT34, KRT10, KRT13, PKP1, NEFM, KRT5, KRT2, KRT6A, KRT19, DES, KRT6C
GOBP_CELL_JUNCTION_ASSEMBLY	4.65427e-08	1.36657e-05	0.719513	-0.476742	-1.68194	382	DST, PKP1, RAB13, GJB2, RAMP2, SRPX2, MAP1B, CDH5, APP, CTNND1, TJP1, SRF, ACTB, CAV1, COL17A1, APLNR, MYO9A, WNT5A, SETD5, NPTN, STRN, S100A10, SDK1, JUP, PTEN, PTPRA, SDK2, CLDN5, ESAM, MMP14, CORO1C, ACTG1, CTNNA1, VCL, VEGFA, PKP3, KDR, OGT, LAMC1, CD9, CDH2, CAMSAP3, THY1, CLASP2, SRGAP2, PKN2, PCDH17, NTRK2, DSG1, ARL2, F11R, RYK, MICALL2, FARP1, PDCD6IP, ITGB4, GPM6A, DBNL, FLRT2, SLC39A9,…
GOBP_REGULATION_OF_CATABOLIC_PROCESS	8.33198e-08	2.35579e-05	0.704976	-0.402426	-1.47159	929	SERPINE2, IGF1, TIMP3, NEAT1, CLU, PKP1, TENT5A, APP, DAB2, KCNQ1OT1, PABPC1, CAV1, FUS, CSNK1A1, WNT5A, QSOX1, BAG2, CSNK2A1, XIST, RAB3GAP2, MDM2, UBE3A, PTEN, CNOT1, HSPB8, THRAP3, TP53, UPF3A, LDLR, ZBTB20, EXOC4, BCAP31, BAG3, LAPTM4B, MDM4, ATP6V1H, RRAGA, SERBP1, ATXN3, ZBTB7A, TENT4A, TIMP2, CASC3, IER3, WDR6, GAS5, KLHL22, PKP3, TENT5B, HSPA1B, CARHSP1, UBE2K, KDR, BECN1, PSMF1, ABL2, NB…
GOBP_REGULATION_OF_CELLULAR_CATABOLIC_PROCESS	1.24938e-07	3.40635e-05	0.690132	-0.428585	-1.54636	602	IGF1, TIMP3, NEAT1, PKP1, TENT5A, APP, KCNQ1OT1, PABPC1, FUS, QSOX1, XIST, RAB3GAP2, CNOT1, HSPB8, THRAP3, TP53, UPF3A, LDLR, ZBTB20, EXOC4, BAG3, ATP6V1H, RRAGA, SERBP1, TENT4A, TIMP2, CASC3, WDR6, GAS5, KLHL22, PKP3, TENT5B, CARHSP1, KDR, BECN1, ABL2, NBAS, DAPK2, NRDC, VPS13C, ANXA2, PRR5L, TAB2, HIF1A, STAT3, AKT1, ZFP36L1, NRBP2, EXOC7, EIF4G2, SCARB1, CSDE1, TSPO, ABHD5, KAT2B, PIK3R2, ARNT…
GOBP_MRNA_METABOLIC_PROCESS	1.39002e-07	3.5852e-05	0.690132	-0.420939	-1.52419	672	PABPC3, PKP1, TENT5A, APP, HNRNPL, NCOA1, MBNL2, PABPC1, RBFOX2, FUS, RBM3, PCBP2, ZCRB1, S100A10, EIF3E, SUGP2, CNOT1, THRAP3, TP53, UPF3A, EFTUD2, RBM25, HNRNPH1, SERBP1, ZBTB7A, NOVA1, HTATSF1, SCAF11, TENT4A, YTHDC1, SSU72, CASC3, THOC7, PKP3, TENT5B, HSPA1B, CARHSP1, NBAS, EXOSC6, RNPC3, PTBP2, PUS7L, ANXA2, AKAP17A, RBM26, PRR5L, SLU7, STAT3, RALY, AKT1, ZFP36L1, KHDRBS3, ATF4, VIRMA, CSDE1…
GOBP_ANTIBACTERIAL_HUMORAL_RESPONSE	1.40891e-07	3.5852e-05	0.690132	0.811392	2.60763	40	IGHG2, IGHG1, IGHG3, IGHG4, IGHM, SLPI, WFDC2, FAU, SPON2, PI3
GOBP_EPITHELIAL_CELL_DEVELOPMENT	1.9562e-07	4.81729e-05	0.690132	-0.536989	-1.80004	191	SFN, EDNRA, ACTA2, RAB13, AR, SOX18, ESR1, CDH5, KRT2, PODXL, TJP1, FOSL2, STC1, PALLD, FRMD6, WNT5A, COL27A1, JAG1, S1PR3, CLDN5, PDE2A, RAB25, VCL, VEGFA, KDR, ROBO4, TP63, FLNB, HIF1A, PDPK1, AKT1, PRDM1, CDH2, ARID4A, TMEM79, ATF4, NOTCH2, MSN, RAB1A, F11R, E2F4, ABI2, CXCR4, FASN, AFDN, IKBKB
GOBP_CYTOSKELETON_ORGANIZATION	3.46638e-07	8.26947e-05	0.674963	-0.378263	-1.39415	1290	DST, KRT4, AQP1, MYH11, KRT15, KRT34, KRT10, KRT13, PKP1, DAAM1, PPL, NEFM, KRT5, RAB13, ACTN4, MAP1B, CDH5, KRT2, TUBA1A, S100A8, AMOTL2, TJP1, KRT6A, LMOD1, SRF, ACTB, KRT19, MAPKAP1, PALLD, NF1, CSNK1A1, DYNC1LI2, MARCKS, DES, TACR1, BAIAP2, S100A10, KANK3, MAST4, CNN3, KIZ, PTEN, KRT6C, PDZD8, RHOJ, SUN1, RALA, TPM4, ESAM, GSN, CORO1C, RHOB, PDLIM2, ASAP3, ATXN3, ACTG1, PALM, CAVIN3, PIK3R1, …
[truncated: 214 more rows]

## Sheet: Cluster 1
Supplementary Table 5 Differentially expressed pathways comparing the study groups
pathway	pval	padj	log2err	ES	NES	size	leadingEdge
[truncated: 257 more rows]
