# Supplementary material for: Spatial transcriptomics and in situ immune cell profiling of the host ectocervical landscape of HIV infected Kenyan sex working women
Source: Front Immunol. 2024 Dec 2;15:1483346. doi: 10.3389/fimmu.2024.1483346 (PMC11646855; doi:10.3389/fimmu.2024.1483346)
Supplement: Supplementary file 6 [file Table6.xlsx]

## Sheet: Sheet 1
Supplementary Table 6: Cell deconvolution
	P004	P007	P008	P016	P023	P026	P028	P044	P047	P067	Average		HIV	Control	p.value	Epithelial spots		Submucosal spots	All spots
B cell	0.8	0.6	0.2	0.3	0.1	0.2	0.9	0.1	0	0.2	0.4		0.5	0.3	0.5	0		0.7	0.3
T cell	0.5	0.4	0.1	0.1	0.4	0.1	1.2	0	0.7	0.1	0.4		0.3	0.4	0.7	0.3		0.4	0.4
keratinocyte	53.7	54.5	64.6	49.9	48.5	50.2	71.9	47.2	42.6	49.5	55.1		55.7	54.4	0.4	91.3		15.2	53.3
fibroblast	36.9	33.2	26.4	42.5	45.7	46.5	14	51	50	43.4	37		34.8	39.3	0.2	5.9		72.1	39
immune	4.2	4.3	2.8	3.1	3.7	1.4	10.4	0.5	2.6	1.9	3.8		3.6	4	0.2	1.7		5.3	3.5
endothelial	3.9	6.9	5.9	4	1.6	1.6	1.6	1.3	4.1	4.9	3.3		5.2	1.5	0.4	0.7		6.4	3.6
