# Supplementary material for: Spatial transcriptomics and in situ immune cell profiling of the host ectocervical landscape of HIV infected Kenyan sex working women
Source: Front Immunol. 2024 Dec 2;15:1483346. doi: 10.3389/fimmu.2024.1483346 (PMC11646855; doi:10.3389/fimmu.2024.1483346)
Supplement: Supplementary file 7 [file Table7.xlsx]

## Sheet: Leukocytes
S7 Table. Cells per cluster in MELC analysis
Condition	Cluster 0	Cluster 1	Cluster 2	Cluster 3	Cluster 4	Cluster 5	Cluster 6	Cluster 7	Cluster 8	Cluster 9	Cluster 10	Cluster 11	Cluster 12	Cluster 13	Cluster 14	Cluster 15
HIV	1705	368	367	187	425	566	421	167	126	138	108	64	58	229	123	15
HIV	208	129	343	104	66	75	16	1	50	100	9	5	15	225	66	52
HIV	209	99	237	67	47	50	21	18	73	60	20	16	3	67	150	20
HIV	455	249	221	69	158	51	138	70	38	34	73	116	26	58	125	38
HIV	374	458	357	91	100	91	102	50	31	116	113	127	102	116	179	62
HIV	775	231	263	125	184	241	139	178	33	40	119	42	30	129	124	10
HIV	883	274	284	162	361	250	151	71	50	69	109	73	23	125	139	20
HIV	388	217	195	61	64	159	130	0	35	96	4	39	78	150	19	26
CTR	163	151	105	28	43	25	60	27	8	5	57	72	17	24	74	7
CTR	91	123	122	27	25	22	24	9	11	43	17	24	39	69	17	36
CTR	235	382	281	72	42	74	57	10	52	178	59	64	81	118	103	60
CTR	166	188	126	33	39	22	89	15	1	13	61	83	31	45	56	25
CTR	264	360	181	56	148	39	39	16	22	59	158	121	22	48	100	33
CTR	196	172	98	38	65	66	56	5	4	26	71	65	10	50	38	10
CTR	172	281	178	37	42	46	70	7	7	69	36	63	113	83	32	63
CTR	107	101	77	20	14	13	32	8	40	62	4	21	14	27	37	13
The sample derived from a DMPA user is highlighted in red
The values represents cell counts
